# Supplementary material for: Discovery of Thiophene Derivatives as Potent, Orally Bioavailable, and Blood–Brain Barrier-Permeable Ebola Virus Entry Inhibitors
Source: J Med Chem. 2024 Sep 9;67(18):16381–402. doi: 10.1021/acs.jmedchem.4c01267 (PMC11440591; doi:10.1021/acs.jmedchem.4c01267)
Supplement: Supplementary file 2 — jm4c01267_si_002.csv [file jm4c01267_si_002.csv]

Compound	SMILES	Antiviral activity EC50 (µM) or %inh@10µM (pEBOV)	Antiviral activity against replicative EBOV EC50 (µM)	Antiviral activity EC50 (µM) (pSUDV)
1	O=C(NC1=CC=CC=C1)C2=CC=C(C3=C(OC4CCNCC4)C=CC=C3)S2	5.91 µM	1.50 µM	2.64 µM
2	O=C(NC1=CC=CC=C1)C2=CC=C(C3=CC=CC=C3)S2	<75%@10µM
3	O=C(NC1=CC=C(Cl)C=C1)C2=CC=C(C3=CC=CC=C3)S2	<75%@10µM
4	O=C(NC1=CC(Cl)=CC=C1)C2=CC=C(C3=CC=CC=C3)S2	<75%@10µM	>100 µM
5	O=C(NCCC1=CC=CC=C1)C2=CC=C(C3=CC=CC=C3)S2	<75%@10µM
6	O=C(NC1=CC=C(N2CCOCC2)C=C1)C3=CC=C(C4=CC=CC=C4)S3	<75%@10µM
7	O=C(NCCC1CCN(CC2=CC=CC=C2)CC1)C3=CC=C(C4=CC=CC=C4)S3	<75%@10µM
8	O=C(N1CCCC1)C2=CC=C(C3=CC=CC=C3)S2	<75%@10µM
16	O=C(NC1=CC=CC=C1)C2=CC=C(C3=C(O)C=CC=C3)S2	-36%@10µM
17	O=C(NC1=CC=C(Cl)C=C1)C2=CC=C(C3=C(O)C=CC=C3)S2	-19%@10µM
18	O=C(NC1=CC(Cl)=CC=C1)C2=CC=C(C3=C(O)C=CC=C3)S2	-35%@10µM
19	O=C(NCCC1=CC=CC=C1)C2=CC=C(C3=C(O)C=CC=C3)S2	-22%@10µM
20	O=C(NC1=CC=C(N2CCOCC2)C=C1)C3=CC=C(C4=C(O)C=CC=C4)S3	-23%@10µM
21	O=C(NCCC1CCN(CC2=CC=CC=C2)CC1)C3=CC=C(C4=C(O)C=CC=C4)S3	-22%@10µM
22	OC1=CC=CC=C1C2=CC=C(C(N3CCCC3)=O)S2	0%@10µM
24	O=C(NC1=CC=C(Cl)C=C1)C2=CC=C(C3=CC(O)=CC=C3)S2	16%@10µM
25	O=C(NC1=CC(Cl)=CC=C1)C2=CC=C(C3=CC(O)=CC=C3)S2	-20%@10µM
26	O=C(NCCC1=CC=CC=C1)C2=CC=C(C3=CC(O)=CC=C3)S2	10%@10µM
28	O=C(NC1=CC=C(Cl)C=C1)C2=CC=C(C3=CC=C(O)C=C3)S2	46%@10µM
29	O=C(NC1=CC(Cl)=CC=C1)C2=CC=C(C3=CC=C(O)C=C3)S2	27%@10µM
30	O=C(NCCC1=CC=CC=C1)C2=CC=C(C3=CC=C(O)C=C3)S2	-63%@10µM
31	O=C(NCCC1CCN(CC2=CC=CC=C2)CC1)C3=CC=C(C4=CC=C(O)C=C4)S3	41%@10µM
34	O=C(NC1=CC(Cl)=CC=C1)C2=CC=C(C3=C(OC4CCN(C(OC(C)(C)C)=O)CC4)C=CC=C3)S2	-36%@10µM
39	O=C(NC1=CC=CC=C1)C2=CC=C(C3=CC(OC4CCN(C(OC(C)(C)C)=O)CC4)=CC=C3)S2	38%@10µM
47	O=C(NC1=CC=C(Cl)C=C1)C2=CC=C(C3=C(OC4CCNCC4)C=CC=C3)S2	8.40 µM	1.55 µM
48	O=C(NC1=CC(Cl)=CC=C1)C2=CC=C(C3=C(OC4CCNCC4)C=CC=C3)S2	4.65 µM	1.30 µM
49	O=C(NCCC1=CC=CC=C1)C2=CC=C(C3=C(OC4CCNCC4)C=CC=C3)S2	5.20 µM	0.79 µM
50	O=C(NC1=CC=C(N2CCOCC2)C=C1)C3=CC=C(C4=C(OC5CCNCC5)C=CC=C4)S3	9.70 µM	7.74 µM
51	O=C(NCCC1CCN(CC2=CC=CC=C2)CC1)C3=CC=C(C4=C(OC5CCNCC5)C=CC=C4)S3	9.30 µM	2.96 µM
52	O=C(N1CCCC1)C2=CC=C(C3=C(OC4CCNCC4)C=CC=C3)S2	-116%@10µM
53	O=C(NC1=CC=CC=C1)C2=CC=C(C3=CC(OC4CCNCC4)=CC=C3)S2	7.19 µM	0.30 µM	3.05 µM
54	O=C(NC1=CC=C(Cl)C=C1)C2=CC=C(C3=CC(OC4CCNCC4)=CC=C3)S2	3.53 µM	1.12 µM
55	O=C(NC1=CC(Cl)=CC=C1)C2=CC=C(C3=CC(OC4CCNCC4)=CC=C3)S2	7.50 µM	1.86 µM
56	O=C(NCCC1=CC=CC=C1)C2=CC=C(C3=CC(OC4CCNCC4)=CC=C3)S2	5.03 µM	4.93 µM
57	O=C(NC1=CC=CC=C1)C2=CC=C(C3=CC=C(OC4CCNCC4)C=C3)S2	8.16 µM	0.19 µM	1.68 µM
58	O=C(NC1=CC=C(Cl)C=C1)C2=CC=C(C3=CC=C(OC4CCNCC4)C=C3)S2	7.18 µM	2.42 µM
59	O=C(NC1=CC(Cl)=CC=C1)C2=CC=C(C3=CC=C(OC4CCNCC4)C=C3)S2	7.91 µM	1.19 µM
60	O=C(NCCC1=CC=CC=C1)C2=CC=C(C3=CC=C(OC4CCNCC4)C=C3)S2	-8%@10µM
63	O=C(NCCC1CCN(CC2=CC=CC=C2)CC1)C3=CC=C(C4=CC=C(OC5CCNCC5)C=C4)S3	58%@10µM
64	O=C(NC1=CC=CC=C1)C2=CC=C(C3=C(OC4CCN(CC5=CC=CC=C5)CC4)C=CC=C3)S2	27%@10µM
78	O=C(NC1=CC=CC=C1)C2=CN=C(C3=CC=C(OC4CCNCC4)C=C3)S2	-96%@10µM
79	O=C(NCCC1CCN(CC2=CC=CC=C2)CC1)C3=CN=C(C4=CC=C(OC5CCNCC5)C=C4)S3	8.30 µM	7.83 µM
80	O=C(NC1=CC(Cl)=CC=C1)C2=CC=C(C3=CC=C(OC4CCNCC4)C=C3)O2	4.93 µM	2.91 µM
81	O=C(NCCC1CCN(CC2=CC=CC=C2)CC1)C3=CC=C(C4=CC=C(OC5CCNCC5)C=C4)O3	19%@10µM
82	O=C(NC1=CC=CC=C1)C(O2)=CC=C2C3=CC=C(OC4CCNCC4)C=C3	6.00 µM	9.58 µM
97	O=C(NCCC1=CC=CC=C1)C2=CN=C(C3=C(OC4CCNCC4)C=CC=C3)S2	6.27 µM	15.68 µM
98	O=C(NC1=CC=CC=C1)C(S2)=CN=C2C3=CC=CC(OC4CCNCC4)=C3	-8%@10µM
99	O=C(NC1=CC=C(Cl)C=C1)C2=CC=C(C3=C(OC4CCNCC4)C=CC=C3)O2	6.35 µM	2.53 µM
100	O=C(NC1=CC=CC=C1)C2=CC=C(C3=C(OC4CCNCC4)C=CC=C3)O2	20.65 µM
101	O=C(NCCC1CCN(CC2=CC=CC=C2)CC1)C3=CC=C(C4=C(OC5CCNCC5)C=CC=C4)O3	4.81 µM	9.50 µM
102	O=C(NCCC1=CC=CC=C1)C2=CC=C(C3=C(OC4CCNCC4)C=CC=C3)O2	2.16 µM	6.19 µM
103	O=C(NC1=CC=CC=C1)C(O2)=CC=C2C3=CC=CC(OC4CCNCC4)=C3	8.27 µM	9.26 µM
