# Supplementary material for: Discovery of Thiophene Derivatives as Potent, Orally Bioavailable, and Blood–Brain Barrier-Permeable Ebola Virus Entry Inhibitors
Source: J Med Chem. 2024 Sep 9;67(18):16381–402. doi: 10.1021/acs.jmedchem.4c01267 (PMC11440591; doi:10.1021/acs.jmedchem.4c01267)
Supplement: Supplementary file 3 — jm4c01267_si_003.pdb [file jm4c01267_si_003.pdb]

TITLE     GP_Conpound1 - 2-preprocessed
REMARK   4      COMPLIES WITH FORMAT V. 3.0, 1-DEC-2006
REMARK 888
REMARK 888 WRITTEN BY MAESTRO (A PRODUCT OF SCHRODINGER, LLC)
ATOM      1  N   GLY A   2      26.265  75.866  23.819  1.00  0.00           N1+
ATOM      2  CA  GLY A   2      27.516  75.241  24.162  1.00  0.00           C  
ATOM      3  C   GLY A   2      27.789  75.095  25.635  1.00  0.00           C  
ATOM      4  O   GLY A   2      28.886  74.704  25.957  1.00  0.00           O  
ATOM      5  N   ARG A   3      26.759  75.390  26.492  1.00  0.00           N  
ATOM      6  CA  ARG A   3      26.924  75.406  28.014  1.00  0.00           C  
ATOM      7  C   ARG A   3      26.974  74.015  28.687  1.00  0.00           C  
ATOM      8  O   ARG A   3      27.405  74.021  29.796  1.00  0.00           O  
ATOM      9  CB  ARG A   3      25.666  76.121  28.516  1.00  0.00           C  
ATOM     10  CG  ARG A   3      25.839  77.626  28.194  1.00  0.00           C  
ATOM     11  CD  ARG A   3      24.652  78.461  28.513  1.00  0.00           C  
ATOM     12  NE  ARG A   3      24.680  79.791  27.822  1.00  0.00           N  
ATOM     13  CZ  ARG A   3      23.989  80.292  26.808  1.00  0.00           C  
ATOM     14  NH1 ARG A   3      23.218  79.576  26.027  1.00  0.00           N  
ATOM     15  NH2 ARG A   3      24.130  81.502  26.438  1.00  0.00           N1+
ATOM     16  N   SER A   4      26.750  72.924  27.932  1.00  0.00           N  
ATOM     17  CA  SER A   4      27.027  71.534  28.299  1.00  0.00           C  
ATOM     18  C   SER A   4      27.677  70.693  27.128  1.00  0.00           C  
ATOM     19  O   SER A   4      27.202  70.778  25.991  1.00  0.00           O  
ATOM     20  CB  SER A   4      25.767  70.919  28.855  1.00  0.00           C  
ATOM     21  OG  SER A   4      25.967  69.570  29.208  1.00  0.00           O  
ATOM     22  N   ILE A   5      28.567  69.795  27.450  1.00  0.00           N  
ATOM     23  CA  ILE A   5      29.257  68.967  26.444  1.00  0.00           C  
ATOM     24  C   ILE A   5      28.271  68.005  25.688  1.00  0.00           C  
ATOM     25  O   ILE A   5      27.627  67.262  26.447  1.00  0.00           O  
ATOM     26  CB  ILE A   5      30.440  68.252  27.121  1.00  0.00           C  
ATOM     27  CG1 ILE A   5      31.705  69.083  27.293  1.00  0.00           C  
ATOM     28  CG2 ILE A   5      30.846  67.039  26.306  1.00  0.00           C  
ATOM     29  CD1 ILE A   5      32.707  68.474  28.320  1.00  0.00           C  
ATOM     30  N   PRO A   6      28.049  68.024  24.317  1.00  0.00           N  
ATOM     31  CA  PRO A   6      27.298  66.929  23.652  1.00  0.00           C  
ATOM     32  C   PRO A   6      27.820  65.463  23.896  1.00  0.00           C  
ATOM     33  O   PRO A   6      28.971  65.143  23.817  1.00  0.00           O  
ATOM     34  CB  PRO A   6      27.326  67.307  22.162  1.00  0.00           C  
ATOM     35  CG  PRO A   6      27.679  68.775  22.200  1.00  0.00           C  
ATOM     36  CD  PRO A   6      28.668  68.940  23.367  1.00  0.00           C  
ATOM     37  N   LEU A   7      26.834  64.515  23.922  1.00  0.00           N  
ATOM     38  CA  LEU A   7      27.177  63.096  23.773  1.00  0.00           C  
ATOM     39  C   LEU A   7      26.750  62.470  22.419  1.00  0.00           C  
ATOM     40  O   LEU A   7      25.690  62.796  21.852  1.00  0.00           O  
ATOM     41  CB  LEU A   7      26.682  62.311  25.017  1.00  0.00           C  
ATOM     42  CG  LEU A   7      27.609  62.633  26.227  1.00  0.00           C  
ATOM     43  CD1 LEU A   7      27.204  63.971  26.878  1.00  0.00           C  
ATOM     44  CD2 LEU A   7      27.441  61.538  27.349  1.00  0.00           C  
ATOM     45  N   GLY A   8      27.579  61.568  21.907  1.00  0.00           N  
ATOM     46  CA  GLY A   8      27.158  60.732  20.783  1.00  0.00           C  
ATOM     47  C   GLY A   8      26.397  59.495  21.254  1.00  0.00           C  
ATOM     48  O   GLY A   8      26.774  58.849  22.282  1.00  0.00           O  
ATOM     49  N   VAL A   9      25.289  59.152  20.570  1.00  0.00           N  
ATOM     50  CA  VAL A   9      24.523  57.925  20.732  1.00  0.00           C  
ATOM     51  C   VAL A   9      23.859  57.527  19.433  1.00  0.00           C  
ATOM     52  O   VAL A   9      23.460  58.377  18.615  1.00  0.00           O  
ATOM     53  CB  VAL A   9      23.434  58.130  21.829  1.00  0.00           C  
ATOM     54  CG1 VAL A   9      22.473  59.259  21.419  1.00  0.00           C  
ATOM     55  CG2 VAL A   9      22.583  56.953  22.209  1.00  0.00           C  
ATOM     56  N   ILE A  10      23.663  56.234  19.239  1.00  0.00           N  
ATOM     57  CA  ILE A  10      22.986  55.665  18.063  1.00  0.00           C  
ATOM     58  C   ILE A  10      21.460  55.760  18.287  1.00  0.00           C  
ATOM     59  O   ILE A  10      20.951  55.248  19.256  1.00  0.00           O  
ATOM     60  CB  ILE A  10      23.601  54.262  17.742  1.00  0.00           C  
ATOM     61  CG1 ILE A  10      24.935  54.404  16.981  1.00  0.00           C  
ATOM     62  CG2 ILE A  10      22.666  53.465  16.832  1.00  0.00           C  
ATOM     63  CD1 ILE A  10      25.935  53.234  17.126  1.00  0.00           C  
ATOM     64  N   HIS A  11      20.720  56.408  17.391  1.00  0.00           N  
ATOM     65  CA  HIS A  11      19.225  56.338  17.325  1.00  0.00           C  
ATOM     66  C   HIS A  11      18.630  56.193  15.912  1.00  0.00           C  
ATOM     67  O   HIS A  11      19.104  56.785  14.964  1.00  0.00           O  
ATOM     68  CB  HIS A  11      18.614  57.566  18.067  1.00  0.00           C  
ATOM     69  CG  HIS A  11      17.128  57.641  18.104  1.00  0.00           C  
ATOM     70  CD2 HIS A  11      16.327  56.950  18.956  1.00  0.00           C  
ATOM     71  ND1 HIS A  11      16.322  58.411  17.333  1.00  0.00           N  
ATOM     72  CE1 HIS A  11      15.065  58.243  17.788  1.00  0.00           C  
ATOM     73  NE2 HIS A  11      15.011  57.374  18.837  1.00  0.00           N  
ATOM     74  N   ASN A  12      17.501  55.508  15.741  1.00  0.00           N  
ATOM     75  CA  ASN A  12      16.940  55.172  14.379  1.00  0.00           C  
ATOM     76  C   ASN A  12      17.946  54.498  13.396  1.00  0.00           C  
ATOM     77  O   ASN A  12      17.986  54.779  12.159  1.00  0.00           O  
ATOM     78  CB  ASN A  12      16.149  56.389  13.901  1.00  0.00           C  
ATOM     79  CG  ASN A  12      15.190  56.071  12.723  1.00  0.00           C  
ATOM     80  ND2 ASN A  12      15.417  56.654  11.568  1.00  0.00           N  
ATOM     81  OD1 ASN A  12      14.225  55.339  12.828  1.00  0.00           O  
ATOM     82  N   SER A  13      18.803  53.601  13.924  1.00  0.00           N  
ATOM     83  CA  SER A  13      20.008  53.130  13.228  1.00  0.00           C  
ATOM     84  C   SER A  13      21.035  54.223  12.659  1.00  0.00           C  
ATOM     85  O   SER A  13      21.826  53.891  11.749  1.00  0.00           O  
ATOM     86  CB  SER A  13      19.533  52.101  12.253  1.00  0.00           C  
ATOM     87  OG  SER A  13      19.036  50.883  12.757  1.00  0.00           O  
ATOM     88  N   THR A  14      20.975  55.448  13.177  1.00  0.00           N  
ATOM     89  CA  THR A  14      21.920  56.460  12.775  1.00  0.00           C  
ATOM     90  C   THR A  14      22.723  57.090  13.965  1.00  0.00           C  
ATOM     91  O   THR A  14      22.228  56.967  15.134  1.00  0.00           O  
ATOM     92  CB  THR A  14      21.271  57.558  11.982  1.00  0.00           C  
ATOM     93  CG2 THR A  14      20.777  57.062  10.642  1.00  0.00           C  
ATOM     94  OG1 THR A  14      20.178  58.123  12.728  1.00  0.00           O  
ATOM     95  N   LEU A  15      23.884  57.691  13.801  1.00  0.00           N  
ATOM     96  CA  LEU A  15      24.621  58.467  14.888  1.00  0.00           C  
ATOM     97  C   LEU A  15      24.000  59.837  15.081  1.00  0.00           C  
ATOM     98  O   LEU A  15      24.211  60.752  14.314  1.00  0.00           O  
ATOM     99  CB  LEU A  15      26.105  58.428  14.502  1.00  0.00           C  
ATOM    100  CG  LEU A  15      27.037  59.034  15.596  1.00  0.00           C  
ATOM    101  CD1 LEU A  15      27.222  60.557  15.398  1.00  0.00           C  
ATOM    102  CD2 LEU A  15      26.790  58.743  17.087  1.00  0.00           C  
ATOM    103  N   GLN A  16      23.133  59.900  16.080  1.00  0.00           N  
ATOM    104  CA  GLN A  16      22.421  61.053  16.583  1.00  0.00           C  
ATOM    105  C   GLN A  16      23.207  61.699  17.708  1.00  0.00           C  
ATOM    106  O   GLN A  16      23.873  61.111  18.585  1.00  0.00           O  
ATOM    107  CB  GLN A  16      20.988  60.629  16.990  1.00  0.00           C  
ATOM    108  CG  GLN A  16      20.235  60.115  15.713  1.00  0.00           C  
ATOM    109  CD  GLN A  16      18.717  60.358  15.883  1.00  0.00           C  
ATOM    110  NE2 GLN A  16      17.858  60.182  14.909  1.00  0.00           N  
ATOM    111  OE1 GLN A  16      18.267  60.609  16.948  1.00  0.00           O  
ATOM    112  N   VAL A  17      23.095  63.054  17.796  1.00  0.00           N  
ATOM    113  CA  VAL A  17      23.624  63.859  18.990  1.00  0.00           C  
ATOM    114  C   VAL A  17      22.494  63.879  20.068  1.00  0.00           C  
ATOM    115  O   VAL A  17      21.336  64.287  19.806  1.00  0.00           O  
ATOM    116  CB  VAL A  17      24.040  65.329  18.641  1.00  0.00           C  
ATOM    117  CG1 VAL A  17      23.060  66.242  17.841  1.00  0.00           C  
ATOM    118  CG2 VAL A  17      24.488  66.098  19.870  1.00  0.00           C  
ATOM    119  N   SER A  18      22.857  63.672  21.280  1.00  0.00           N  
ATOM    120  CA  SER A  18      22.111  64.045  22.513  1.00  0.00           C  
ATOM    121  C   SER A  18      22.946  64.629  23.727  1.00  0.00           C  
ATOM    122  O   SER A  18      24.069  64.915  23.470  1.00  0.00           O  
ATOM    123  CB  SER A  18      21.370  62.735  22.858  1.00  0.00           C  
ATOM    124  OG  SER A  18      20.235  62.872  23.824  1.00  0.00           O  
ATOM    125  N   ASP A  19      22.418  64.625  24.903  1.00  0.00           N  
ATOM    126  CA  ASP A  19      23.209  64.694  26.248  1.00  0.00           C  
ATOM    127  C   ASP A  19      22.428  63.978  27.315  1.00  0.00           C  
ATOM    128  O   ASP A  19      21.259  63.683  27.095  1.00  0.00           O  
ATOM    129  CB  ASP A  19      23.462  66.180  26.476  1.00  0.00           C  
ATOM    130  CG  ASP A  19      24.337  66.714  27.690  1.00  0.00           C  
ATOM    131  OD1 ASP A  19      24.761  65.875  28.525  1.00  0.00           O  
ATOM    132  OD2 ASP A  19      24.577  67.901  27.819  1.00  0.00           O1-
ATOM    133  N   VAL A  20      22.938  63.671  28.454  1.00  0.00           N  
ATOM    134  CA  VAL A  20      22.382  62.857  29.523  1.00  0.00           C  
ATOM    135  C   VAL A  20      21.070  63.387  30.128  1.00  0.00           C  
ATOM    136  O   VAL A  20      20.182  62.659  30.618  1.00  0.00           O  
ATOM    137  CB  VAL A  20      23.468  62.425  30.584  1.00  0.00           C  
ATOM    138  CG1 VAL A  20      24.557  61.758  29.843  1.00  0.00           C  
ATOM    139  CG2 VAL A  20      23.901  63.633  31.420  1.00  0.00           C  
ATOM    140  N   ASP A  21      20.934  64.740  30.214  1.00  0.00           N  
ATOM    141  CA  ASP A  21      19.645  65.381  30.671  1.00  0.00           C  
ATOM    142  C   ASP A  21      18.610  65.289  29.545  1.00  0.00           C  
ATOM    143  O   ASP A  21      17.434  65.165  29.811  1.00  0.00           O  
ATOM    144  CB  ASP A  21      19.886  66.834  31.179  1.00  0.00           C  
ATOM    145  CG  ASP A  21      20.153  67.926  30.076  1.00  0.00           C  
ATOM    146  OD1 ASP A  21      21.100  67.652  29.256  1.00  0.00           O  
ATOM    147  OD2 ASP A  21      19.603  69.045  30.224  1.00  0.00           O1-
ATOM    148  N   LYS A  22      19.057  65.255  28.309  1.00  0.00           N  
ATOM    149  CA  LYS A  22      18.193  65.188  27.134  1.00  0.00           C  
ATOM    150  C   LYS A  22      17.658  63.734  26.881  1.00  0.00           C  
ATOM    151  O   LYS A  22      16.725  63.597  26.050  1.00  0.00           O  
ATOM    152  CB  LYS A  22      18.896  65.857  25.913  1.00  0.00           C  
ATOM    153  CG  LYS A  22      19.171  67.386  26.245  1.00  0.00           C  
ATOM    154  CD  LYS A  22      19.310  67.949  24.785  1.00  0.00           C  
ATOM    155  CE  LYS A  22      20.526  67.426  24.125  1.00  0.00           C  
ATOM    156  NZ  LYS A  22      21.016  68.201  22.944  1.00  0.00           N1+
ATOM    157  N   LEU A  23      18.131  62.685  27.613  1.00  0.00           N  
ATOM    158  CA  LEU A  23      17.508  61.350  27.486  1.00  0.00           C  
ATOM    159  C   LEU A  23      16.061  61.252  28.036  1.00  0.00           C  
ATOM    160  O   LEU A  23      15.761  61.917  29.017  1.00  0.00           O  
ATOM    161  CB  LEU A  23      18.423  60.234  28.076  1.00  0.00           C  
ATOM    162  CG  LEU A  23      19.870  60.090  27.487  1.00  0.00           C  
ATOM    163  CD1 LEU A  23      20.732  59.068  28.305  1.00  0.00           C  
ATOM    164  CD2 LEU A  23      19.887  59.700  26.005  1.00  0.00           C  
ATOM    165  N   VAL A  24      15.163  60.445  27.396  1.00  0.00           N  
ATOM    166  CA  VAL A  24      13.760  60.214  27.878  1.00  0.00           C  
ATOM    167  C   VAL A  24      13.727  59.286  29.125  1.00  0.00           C  
ATOM    168  O   VAL A  24      14.611  58.472  29.297  1.00  0.00           O  
ATOM    169  CB  VAL A  24      12.829  59.598  26.752  1.00  0.00           C  
ATOM    170  CG1 VAL A  24      12.601  60.492  25.476  1.00  0.00           C  
ATOM    171  CG2 VAL A  24      13.357  58.226  26.232  1.00  0.00           C  
ATOM    172  N   CYS A  25      12.685  59.372  29.976  1.00  0.00           N  
ATOM    173  CA  CYS A  25      12.634  58.461  31.146  1.00  0.00           C  
ATOM    174  C   CYS A  25      12.831  56.958  30.815  1.00  0.00           C  
ATOM    175  O   CYS A  25      13.594  56.234  31.457  1.00  0.00           O  
ATOM    176  CB  CYS A  25      11.276  58.542  31.890  1.00  0.00           C  
ATOM    177  SG  CYS A  25      10.972  60.150  32.798  1.00  0.00           S  
ATOM    178  N   ARG A  26      12.194  56.478  29.718  1.00  0.00           N  
ATOM    179  CA  ARG A  26      12.287  55.082  29.253  1.00  0.00           C  
ATOM    180  C   ARG A  26      13.721  54.674  28.840  1.00  0.00           C  
ATOM    181  O   ARG A  26      14.054  53.504  28.900  1.00  0.00           O  
ATOM    182  CB  ARG A  26      11.161  54.874  28.232  1.00  0.00           C  
ATOM    183  CG  ARG A  26      10.834  53.429  28.116  1.00  0.00           C  
ATOM    184  CD  ARG A  26      10.462  52.599  29.371  1.00  0.00           C  
ATOM    185  NE  ARG A  26       9.357  53.145  29.965  1.00  0.00           N  
ATOM    186  CZ  ARG A  26       8.629  52.643  30.938  1.00  0.00           C  
ATOM    187  NH1 ARG A  26       7.596  53.331  31.325  1.00  0.00           N  
ATOM    188  NH2 ARG A  26       8.879  51.487  31.402  1.00  0.00           N1+
ATOM    189  N   ASP A  27      14.619  55.603  28.481  1.00  0.00           N  
ATOM    190  CA  ASP A  27      16.081  55.298  28.289  1.00  0.00           C  
ATOM    191  C   ASP A  27      16.812  55.118  29.632  1.00  0.00           C  
ATOM    192  O   ASP A  27      16.537  55.752  30.613  1.00  0.00           O  
ATOM    193  CB  ASP A  27      16.757  56.335  27.355  1.00  0.00           C  
ATOM    194  CG  ASP A  27      16.330  56.115  25.935  1.00  0.00           C  
ATOM    195  OD1 ASP A  27      16.687  56.976  25.102  1.00  0.00           O  
ATOM    196  OD2 ASP A  27      15.864  55.093  25.473  1.00  0.00           O1-
ATOM    197  N   LYS A  28      17.737  54.169  29.690  1.00  0.00           N  
ATOM    198  CA  LYS A  28      18.259  53.571  30.950  1.00  0.00           C  
ATOM    199  C   LYS A  28      19.787  53.453  30.989  1.00  0.00           C  
ATOM    200  O   LYS A  28      20.352  52.864  30.022  1.00  0.00           O  
ATOM    201  CB  LYS A  28      17.468  52.177  31.038  1.00  0.00           C  
ATOM    202  CG  LYS A  28      17.936  51.333  32.269  1.00  0.00           C  
ATOM    203  CD  LYS A  28      17.633  49.834  32.232  1.00  0.00           C  
ATOM    204  CE  LYS A  28      18.421  49.020  31.186  1.00  0.00           C  
ATOM    205  NZ  LYS A  28      18.232  47.596  31.274  1.00  0.00           N1+
ATOM    206  N   LEU A  29      20.439  53.851  32.069  1.00  0.00           N  
ATOM    207  CA  LEU A  29      21.838  53.777  32.373  1.00  0.00           C  
ATOM    208  C   LEU A  29      22.068  52.800  33.522  1.00  0.00           C  
ATOM    209  O   LEU A  29      21.419  52.865  34.557  1.00  0.00           O  
ATOM    210  CB  LEU A  29      22.561  55.135  32.573  1.00  0.00           C  
ATOM    211  CG  LEU A  29      22.688  56.133  31.458  1.00  0.00           C  
ATOM    212  CD1 LEU A  29      23.423  57.345  32.029  1.00  0.00           C  
ATOM    213  CD2 LEU A  29      23.362  55.618  30.212  1.00  0.00           C  
ATOM    214  N   SER A  30      23.060  51.905  33.328  1.00  0.00           N  
ATOM    215  CA  SER A  30      23.424  50.915  34.404  1.00  0.00           C  
ATOM    216  C   SER A  30      24.813  51.171  35.115  1.00  0.00           C  
ATOM    217  O   SER A  30      24.981  50.655  36.177  1.00  0.00           O  
ATOM    218  CB  SER A  30      23.431  49.500  33.705  1.00  0.00           C  
ATOM    219  OG  SER A  30      24.354  49.328  32.679  1.00  0.00           O  
ATOM    220  N   SER A  31      25.790  51.825  34.501  1.00  0.00           N  
ATOM    221  CA  SER A  31      27.096  52.124  35.156  1.00  0.00           C  
ATOM    222  C   SER A  31      27.652  53.410  34.671  1.00  0.00           C  
ATOM    223  O   SER A  31      27.349  53.833  33.573  1.00  0.00           O  
ATOM    224  CB  SER A  31      28.071  51.021  34.904  1.00  0.00           C  
ATOM    225  OG  SER A  31      28.571  50.980  33.644  1.00  0.00           O  
ATOM    226  N   THR A  32      28.573  53.936  35.441  1.00  0.00           N  
ATOM    227  CA  THR A  32      29.375  55.063  35.166  1.00  0.00           C  
ATOM    228  C   THR A  32      30.288  54.825  33.903  1.00  0.00           C  
ATOM    229  O   THR A  32      30.506  55.762  33.108  1.00  0.00           O  
ATOM    230  CB  THR A  32      30.358  55.448  36.316  1.00  0.00           C  
ATOM    231  CG2 THR A  32      29.629  56.109  37.437  1.00  0.00           C  
ATOM    232  OG1 THR A  32      31.042  54.344  36.806  1.00  0.00           O  
ATOM    233  N   ASN A  33      30.780  53.598  33.757  1.00  0.00           N  
ATOM    234  CA  ASN A  33      31.538  53.240  32.614  1.00  0.00           C  
ATOM    235  C   ASN A  33      30.638  52.932  31.383  1.00  0.00           C  
ATOM    236  O   ASN A  33      31.284  52.814  30.305  1.00  0.00           O  
ATOM    237  CB  ASN A  33      32.291  51.991  32.965  1.00  0.00           C  
ATOM    238  CG  ASN A  33      33.799  52.071  32.584  1.00  0.00           C  
ATOM    239  ND2 ASN A  33      34.515  50.943  32.583  1.00  0.00           N  
ATOM    240  OD1 ASN A  33      34.307  53.002  32.123  1.00  0.00           O  
ATOM    241  N   GLN A  34      29.308  52.881  31.405  1.00  0.00           N  
ATOM    242  CA  GLN A  34      28.386  52.951  30.185  1.00  0.00           C  
ATOM    243  C   GLN A  34      28.632  54.231  29.359  1.00  0.00           C  
ATOM    244  O   GLN A  34      28.496  54.240  28.143  1.00  0.00           O  
ATOM    245  CB  GLN A  34      26.913  52.645  30.516  1.00  0.00           C  
ATOM    246  CG  GLN A  34      25.966  52.734  29.240  1.00  0.00           C  
ATOM    247  CD  GLN A  34      24.556  52.458  29.585  1.00  0.00           C  
ATOM    248  NE2 GLN A  34      23.677  52.550  28.552  1.00  0.00           N  
ATOM    249  OE1 GLN A  34      24.095  52.176  30.657  1.00  0.00           O  
ATOM    250  N   LEU A  35      29.186  55.313  29.983  1.00  0.00           N  
ATOM    251  CA  LEU A  35      29.631  56.587  29.338  1.00  0.00           C  
ATOM    252  C   LEU A  35      31.125  56.534  29.156  1.00  0.00           C  
ATOM    253  O   LEU A  35      31.840  56.100  30.036  1.00  0.00           O  
ATOM    254  CB  LEU A  35      29.222  57.758  30.221  1.00  0.00           C  
ATOM    255  CG  LEU A  35      27.897  57.607  30.902  1.00  0.00           C  
ATOM    256  CD1 LEU A  35      27.783  58.906  31.728  1.00  0.00           C  
ATOM    257  CD2 LEU A  35      26.786  57.581  29.863  1.00  0.00           C  
ATOM    258  N   ARG A  36      31.526  56.930  27.939  1.00  0.00           N  
ATOM    259  CA  ARG A  36      32.976  56.852  27.494  1.00  0.00           C  
ATOM    260  C   ARG A  36      33.329  58.141  26.711  1.00  0.00           C  
ATOM    261  O   ARG A  36      32.557  59.071  26.535  1.00  0.00           O  
ATOM    262  CB  ARG A  36      33.162  55.592  26.523  1.00  0.00           C  
ATOM    263  CG  ARG A  36      33.078  54.231  27.241  1.00  0.00           C  
ATOM    264  CD  ARG A  36      34.222  53.905  28.167  1.00  0.00           C  
ATOM    265  NE  ARG A  36      33.823  52.711  29.004  1.00  0.00           N  
ATOM    266  CZ  ARG A  36      34.545  51.622  29.092  1.00  0.00           C  
ATOM    267  NH1 ARG A  36      35.848  51.501  28.887  1.00  0.00           N  
ATOM    268  NH2 ARG A  36      33.996  50.542  29.582  1.00  0.00           N1+
ATOM    269  N   SER A  37      34.586  58.242  26.221  1.00  0.00           N  
ATOM    270  CA  SER A  37      35.143  59.230  25.347  1.00  0.00           C  
ATOM    271  C   SER A  37      36.175  58.636  24.378  1.00  0.00           C  
ATOM    272  O   SER A  37      36.669  57.535  24.573  1.00  0.00           O  
ATOM    273  CB  SER A  37      35.707  60.433  26.065  1.00  0.00           C  
ATOM    274  OG  SER A  37      36.895  60.262  26.737  1.00  0.00           O  
ATOM    275  N   VAL A  38      36.440  59.353  23.276  1.00  0.00           N  
ATOM    276  CA  VAL A  38      37.259  59.080  22.112  1.00  0.00           C  
ATOM    277  C   VAL A  38      37.900  60.276  21.513  1.00  0.00           C  
ATOM    278  O   VAL A  38      37.281  61.296  21.356  1.00  0.00           O  
ATOM    279  CB  VAL A  38      36.407  58.253  21.025  1.00  0.00           C  
ATOM    280  CG1 VAL A  38      35.041  58.912  20.652  1.00  0.00           C  
ATOM    281  CG2 VAL A  38      37.087  57.871  19.679  1.00  0.00           C  
ATOM    282  N   GLY A  39      39.136  60.083  21.104  1.00  0.00           N  
ATOM    283  CA  GLY A  39      40.012  61.115  20.418  1.00  0.00           C  
ATOM    284  C   GLY A  39      40.275  60.894  18.933  1.00  0.00           C  
ATOM    285  O   GLY A  39      40.985  59.960  18.598  1.00  0.00           O  
ATOM    286  N   LEU A  40      39.483  61.589  18.054  1.00  0.00           N  
ATOM    287  CA  LEU A  40      39.490  61.355  16.608  1.00  0.00           C  
ATOM    288  C   LEU A  40      40.474  62.295  15.912  1.00  0.00           C  
ATOM    289  O   LEU A  40      40.412  63.503  15.934  1.00  0.00           O  
ATOM    290  CB  LEU A  40      38.145  61.643  15.907  1.00  0.00           C  
ATOM    291  CG  LEU A  40      37.145  60.573  16.493  1.00  0.00           C  
ATOM    292  CD1 LEU A  40      36.270  61.146  17.595  1.00  0.00           C  
ATOM    293  CD2 LEU A  40      36.306  59.815  15.468  1.00  0.00           C  
ATOM    294  N   ASN A  41      41.367  61.636  15.211  1.00  0.00           N  
ATOM    295  CA  ASN A  41      42.573  62.288  14.804  1.00  0.00           C  
ATOM    296  C   ASN A  41      42.227  63.201  13.650  1.00  0.00           C  
ATOM    297  O   ASN A  41      41.393  62.892  12.803  1.00  0.00           O  
ATOM    298  CB  ASN A  41      43.627  61.217  14.542  1.00  0.00           C  
ATOM    299  CG  ASN A  41      44.663  61.490  13.501  1.00  0.00           C  
ATOM    300  ND2 ASN A  41      45.604  62.354  13.729  1.00  0.00           N  
ATOM    301  OD1 ASN A  41      44.714  60.863  12.495  1.00  0.00           O  
ATOM    302  N   LEU A  42      43.001  64.276  13.533  1.00  0.00           N  
ATOM    303  CA  LEU A  42      42.735  65.300  12.439  1.00  0.00           C  
ATOM    304  C   LEU A  42      42.994  64.782  11.043  1.00  0.00           C  
ATOM    305  O   LEU A  42      42.157  65.096  10.123  1.00  0.00           O  
ATOM    306  CB  LEU A  42      43.475  66.703  12.615  1.00  0.00           C  
ATOM    307  CG  LEU A  42      42.580  67.939  12.616  1.00  0.00           C  
ATOM    308  CD1 LEU A  42      41.664  68.028  13.858  1.00  0.00           C  
ATOM    309  CD2 LEU A  42      43.413  69.199  12.546  1.00  0.00           C  
ATOM    310  N   GLU A  43      43.966  63.952  10.848  1.00  0.00           N  
ATOM    311  CA  GLU A  43      44.319  63.319   9.559  1.00  0.00           C  
ATOM    312  C   GLU A  43      43.282  62.208   9.133  1.00  0.00           C  
ATOM    313  O   GLU A  43      42.912  62.038   7.954  1.00  0.00           O  
ATOM    314  CB  GLU A  43      45.730  62.845   9.685  1.00  0.00           C  
ATOM    315  CG  GLU A  43      46.252  62.372   8.322  1.00  0.00           C  
ATOM    316  CD  GLU A  43      47.785  62.096   8.509  1.00  0.00           C  
ATOM    317  OE1 GLU A  43      48.185  61.311   9.368  1.00  0.00           O  
ATOM    318  OE2 GLU A  43      48.587  62.753   7.771  1.00  0.00           O1-
ATOM    319  N   GLY A  44      42.803  61.457  10.179  1.00  0.00           N  
ATOM    320  CA  GLY A  44      41.665  60.514   9.999  1.00  0.00           C  
ATOM    321  C   GLY A  44      40.386  61.233   9.673  1.00  0.00           C  
ATOM    322  O   GLY A  44      39.599  60.708   8.919  1.00  0.00           O  
ATOM    323  N   ASN A  45      40.177  62.462  10.177  1.00  0.00           N  
ATOM    324  CA  ASN A  45      39.095  63.306   9.686  1.00  0.00           C  
ATOM    325  C   ASN A  45      39.627  64.004   8.394  1.00  0.00           C  
ATOM    326  O   ASN A  45      38.919  64.768   7.716  1.00  0.00           O  
ATOM    327  CB  ASN A  45      38.740  64.333  10.778  1.00  0.00           C  
ATOM    328  CG  ASN A  45      38.741  63.749  12.176  1.00  0.00           C  
ATOM    329  ND2 ASN A  45      39.049  64.627  13.106  1.00  0.00           N  
ATOM    330  OD1 ASN A  45      38.361  62.648  12.400  1.00  0.00           O  
ATOM    331  N   GLY A  46      40.843  63.811   7.921  1.00  0.00           N  
ATOM    332  CA  GLY A  46      41.411  64.216   6.553  1.00  0.00           C  
ATOM    333  C   GLY A  46      42.240  65.502   6.498  1.00  0.00           C  
ATOM    334  O   GLY A  46      42.784  65.732   5.437  1.00  0.00           O  
ATOM    335  N   VAL A  47      42.420  66.314   7.559  1.00  0.00           N  
ATOM    336  CA  VAL A  47      43.363  67.470   7.687  1.00  0.00           C  
ATOM    337  C   VAL A  47      44.768  66.931   8.043  1.00  0.00           C  
ATOM    338  O   VAL A  47      45.107  66.678   9.171  1.00  0.00           O  
ATOM    339  CB  VAL A  47      42.854  68.614   8.626  1.00  0.00           C  
ATOM    340  CG1 VAL A  47      43.930  69.645   8.736  1.00  0.00           C  
ATOM    341  CG2 VAL A  47      41.523  69.201   8.246  1.00  0.00           C  
ATOM    342  N   ALA A  48      45.508  66.719   7.004  1.00  0.00           N  
ATOM    343  CA  ALA A  48      46.679  65.914   7.146  1.00  0.00           C  
ATOM    344  C   ALA A  48      48.001  66.485   7.661  1.00  0.00           C  
ATOM    345  O   ALA A  48      48.100  67.671   7.792  1.00  0.00           O  
ATOM    346  CB  ALA A  48      46.923  65.321   5.776  1.00  0.00           C  
ATOM    347  N   THR A  49      49.005  65.575   7.868  1.00  0.00           N  
ATOM    348  CA  THR A  49      50.354  65.907   8.397  1.00  0.00           C  
ATOM    349  C   THR A  49      51.328  66.580   7.360  1.00  0.00           C  
ATOM    350  O   THR A  49      52.568  66.390   7.484  1.00  0.00           O  
ATOM    351  CB  THR A  49      50.963  64.757   9.170  1.00  0.00           C  
ATOM    352  CG2 THR A  49      50.151  64.377  10.437  1.00  0.00           C  
ATOM    353  OG1 THR A  49      51.103  63.653   8.380  1.00  0.00           O  
ATOM    354  N   ASP A  50      50.800  67.472   6.487  1.00  0.00           N  
ATOM    355  CA  ASP A  50      51.646  68.337   5.667  1.00  0.00           C  
ATOM    356  C   ASP A  50      52.349  69.501   6.357  1.00  0.00           C  
ATOM    357  O   ASP A  50      51.696  70.391   6.940  1.00  0.00           O  
ATOM    358  CB  ASP A  50      51.037  68.715   4.274  1.00  0.00           C  
ATOM    359  CG  ASP A  50      50.571  67.495   3.466  1.00  0.00           C  
ATOM    360  OD1 ASP A  50      51.170  66.388   3.553  1.00  0.00           O  
ATOM    361  OD2 ASP A  50      49.641  67.680   2.640  1.00  0.00           O1-
ATOM    362  N   VAL A  51      53.690  69.397   6.532  1.00  0.00           N  
ATOM    363  CA  VAL A  51      54.355  70.103   7.617  1.00  0.00           C  
ATOM    364  C   VAL A  51      54.324  71.654   7.414  1.00  0.00           C  
ATOM    365  O   VAL A  51      54.104  72.382   8.368  1.00  0.00           O  
ATOM    366  CB  VAL A  51      55.764  69.498   7.907  1.00  0.00           C  
ATOM    367  CG1 VAL A  51      56.442  70.115   9.085  1.00  0.00           C  
ATOM    368  CG2 VAL A  51      55.639  67.961   8.183  1.00  0.00           C  
ATOM    369  N   PRO A  52      54.456  72.175   6.160  1.00  0.00           N  
ATOM    370  CA  PRO A  52      54.382  73.585   5.953  1.00  0.00           C  
ATOM    371  C   PRO A  52      52.960  74.092   6.374  1.00  0.00           C  
ATOM    372  O   PRO A  52      52.811  75.203   6.887  1.00  0.00           O  
ATOM    373  CB  PRO A  52      54.876  73.854   4.541  1.00  0.00           C  
ATOM    374  CG  PRO A  52      55.837  72.609   4.326  1.00  0.00           C  
ATOM    375  CD  PRO A  52      55.049  71.539   4.998  1.00  0.00           C  
ATOM    376  N   SER A  53      51.931  73.289   6.166  1.00  0.00           N  
ATOM    377  CA  SER A  53      50.491  73.590   6.467  1.00  0.00           C  
ATOM    378  C   SER A  53      50.214  73.372   7.969  1.00  0.00           C  
ATOM    379  O   SER A  53      49.512  74.213   8.559  1.00  0.00           O  
ATOM    380  CB  SER A  53      49.600  72.696   5.612  1.00  0.00           C  
ATOM    381  OG  SER A  53      49.556  72.995   4.231  1.00  0.00           O  
ATOM    382  N   ALA A  54      50.844  72.438   8.648  1.00  0.00           N  
ATOM    383  CA  ALA A  54      50.690  72.151  10.107  1.00  0.00           C  
ATOM    384  C   ALA A  54      51.021  73.344  10.995  1.00  0.00           C  
ATOM    385  O   ALA A  54      50.253  73.803  11.855  1.00  0.00           O  
ATOM    386  CB  ALA A  54      51.572  70.842  10.446  1.00  0.00           C  
ATOM    387  N   THR A  55      52.235  73.871  10.726  1.00  0.00           N  
ATOM    388  CA  THR A  55      52.956  74.914  11.510  1.00  0.00           C  
ATOM    389  C   THR A  55      52.060  76.103  11.413  1.00  0.00           C  
ATOM    390  O   THR A  55      51.895  76.887  12.341  1.00  0.00           O  
ATOM    391  CB  THR A  55      54.410  75.143  11.093  1.00  0.00           C  
ATOM    392  CG2 THR A  55      55.230  73.964  11.454  1.00  0.00           C  
ATOM    393  OG1 THR A  55      54.634  75.349   9.682  1.00  0.00           O  
ATOM    394  N   LYS A  56      51.545  76.355  10.179  1.00  0.00           N  
ATOM    395  CA  LYS A  56      50.741  77.513   9.842  1.00  0.00           C  
ATOM    396  C   LYS A  56      49.372  77.599  10.583  1.00  0.00           C  
ATOM    397  O   LYS A  56      48.972  78.674  10.948  1.00  0.00           O  
ATOM    398  CB  LYS A  56      50.528  77.621   8.359  1.00  0.00           C  
ATOM    399  CG  LYS A  56      51.693  78.430   7.730  1.00  0.00           C  
ATOM    400  CD  LYS A  56      51.491  78.706   6.223  1.00  0.00           C  
ATOM    401  CE  LYS A  56      52.656  79.546   5.610  1.00  0.00           C  
ATOM    402  NZ  LYS A  56      52.409  80.098   4.229  1.00  0.00           N1+
ATOM    403  N   ARG A  57      48.674  76.435  10.739  1.00  0.00           N  
ATOM    404  CA  ARG A  57      47.393  76.212  11.537  1.00  0.00           C  
ATOM    405  C   ARG A  57      47.670  76.096  13.074  1.00  0.00           C  
ATOM    406  O   ARG A  57      46.753  76.239  13.912  1.00  0.00           O  
ATOM    407  CB  ARG A  57      46.495  75.140  10.988  1.00  0.00           C  
ATOM    408  CG  ARG A  57      47.064  73.709  11.278  1.00  0.00           C  
ATOM    409  CD  ARG A  57      46.079  72.714  10.722  1.00  0.00           C  
ATOM    410  NE  ARG A  57      46.708  71.395  10.705  1.00  0.00           N  
ATOM    411  CZ  ARG A  57      47.250  70.724   9.722  1.00  0.00           C  
ATOM    412  NH1 ARG A  57      47.880  69.578   9.956  1.00  0.00           N  
ATOM    413  NH2 ARG A  57      47.261  71.058   8.534  1.00  0.00           N1+
ATOM    414  N   TRP A  58      48.973  75.954  13.482  1.00  0.00           N  
ATOM    415  CA  TRP A  58      49.398  76.119  14.899  1.00  0.00           C  
ATOM    416  C   TRP A  58      49.868  77.626  14.961  1.00  0.00           C  
ATOM    417  O   TRP A  58      50.130  78.274  13.901  1.00  0.00           O  
ATOM    418  CB  TRP A  58      50.507  75.194  15.340  1.00  0.00           C  
ATOM    419  CG  TRP A  58      50.319  73.765  14.991  1.00  0.00           C  
ATOM    420  CD1 TRP A  58      49.106  73.189  14.788  1.00  0.00           C  
ATOM    421  CD2 TRP A  58      51.317  72.691  14.825  1.00  0.00           C  
ATOM    422  CE2 TRP A  58      50.690  71.491  14.454  1.00  0.00           C  
ATOM    423  CE3 TRP A  58      52.735  72.669  14.736  1.00  0.00           C  
ATOM    424  NE1 TRP A  58      49.318  71.862  14.492  1.00  0.00           N  
ATOM    425  CZ2 TRP A  58      51.319  70.274  14.256  1.00  0.00           C  
ATOM    426  CZ3 TRP A  58      53.446  71.451  14.447  1.00  0.00           C  
ATOM    427  CH2 TRP A  58      52.741  70.269  14.305  1.00  0.00           C  
ATOM    428  N   GLY A  59      49.888  78.295  16.092  1.00  0.00           N  
ATOM    429  CA  GLY A  59      50.554  79.591  16.209  1.00  0.00           C  
ATOM    430  C   GLY A  59      50.695  80.062  17.640  1.00  0.00           C  
ATOM    431  O   GLY A  59      49.882  79.811  18.557  1.00  0.00           O  
ATOM    432  N   PHE A  60      51.826  80.702  17.898  1.00  0.00           N  
ATOM    433  CA  PHE A  60      52.179  81.246  19.272  1.00  0.00           C  
ATOM    434  C   PHE A  60      51.339  82.510  19.622  1.00  0.00           C  
ATOM    435  O   PHE A  60      51.240  83.415  18.788  1.00  0.00           O  
ATOM    436  CB  PHE A  60      53.667  81.665  19.258  1.00  0.00           C  
ATOM    437  CG  PHE A  60      54.772  80.597  19.203  1.00  0.00           C  
ATOM    438  CD1 PHE A  60      55.148  80.063  17.955  1.00  0.00           C  
ATOM    439  CD2 PHE A  60      55.179  80.023  20.430  1.00  0.00           C  
ATOM    440  CE1 PHE A  60      56.082  78.994  17.984  1.00  0.00           C  
ATOM    441  CE2 PHE A  60      55.945  78.918  20.426  1.00  0.00           C  
ATOM    442  CZ  PHE A  60      56.342  78.397  19.170  1.00  0.00           C  
ATOM    443  N   ARG A  61      50.916  82.605  20.930  1.00  0.00           N  
ATOM    444  CA  ARG A  61      50.102  83.689  21.502  1.00  0.00           C  
ATOM    445  C   ARG A  61      50.626  83.853  22.974  1.00  0.00           C  
ATOM    446  O   ARG A  61      51.019  82.874  23.622  1.00  0.00           O  
ATOM    447  CB  ARG A  61      48.581  83.367  21.658  1.00  0.00           C  
ATOM    448  CG  ARG A  61      47.904  83.035  20.340  1.00  0.00           C  
ATOM    449  CD  ARG A  61      47.617  84.315  19.448  1.00  0.00           C  
ATOM    450  NE  ARG A  61      48.851  85.036  18.940  1.00  0.00           N  
ATOM    451  CZ  ARG A  61      48.939  86.307  18.521  1.00  0.00           C  
ATOM    452  NH1 ARG A  61      50.100  86.838  18.357  1.00  0.00           N  
ATOM    453  NH2 ARG A  61      47.912  87.048  18.315  1.00  0.00           N1+
ATOM    454  N   SER A  62      50.673  85.046  23.531  1.00  0.00           N  
ATOM    455  CA  SER A  62      50.874  85.176  24.988  1.00  0.00           C  
ATOM    456  C   SER A  62      49.580  85.346  25.768  1.00  0.00           C  
ATOM    457  O   SER A  62      48.443  85.506  25.204  1.00  0.00           O  
ATOM    458  CB  SER A  62      51.815  86.350  25.281  1.00  0.00           C  
ATOM    459  OG  SER A  62      53.082  86.225  24.655  1.00  0.00           O  
ATOM    460  N   GLY A  63      49.604  85.209  27.091  1.00  0.00           N  
ATOM    461  CA  GLY A  63      48.386  85.388  27.970  1.00  0.00           C  
ATOM    462  C   GLY A  63      47.335  84.280  28.095  1.00  0.00           C  
ATOM    463  O   GLY A  63      46.684  84.109  29.180  1.00  0.00           O  
ATOM    464  N   VAL A  64      47.357  83.307  27.114  1.00  0.00           N  
ATOM    465  CA  VAL A  64      46.429  82.152  27.085  1.00  0.00           C  
ATOM    466  C   VAL A  64      47.047  81.002  27.911  1.00  0.00           C  
ATOM    467  O   VAL A  64      48.210  80.718  27.787  1.00  0.00           O  
ATOM    468  CB  VAL A  64      46.071  81.732  25.603  1.00  0.00           C  
ATOM    469  CG1 VAL A  64      45.032  80.672  25.478  1.00  0.00           C  
ATOM    470  CG2 VAL A  64      45.748  82.956  24.680  1.00  0.00           C  
ATOM    471  N   PRO A  65      46.310  80.515  28.930  1.00  0.00           N  
ATOM    472  CA  PRO A  65      46.803  79.486  29.830  1.00  0.00           C  
ATOM    473  C   PRO A  65      46.842  78.079  29.188  1.00  0.00           C  
ATOM    474  O   PRO A  65      45.886  77.749  28.430  1.00  0.00           O  
ATOM    475  CB  PRO A  65      45.726  79.514  31.037  1.00  0.00           C  
ATOM    476  CG  PRO A  65      44.445  79.776  30.373  1.00  0.00           C  
ATOM    477  CD  PRO A  65      44.834  80.763  29.210  1.00  0.00           C  
ATOM    478  N   PRO A  66      47.766  77.187  29.543  1.00  0.00           N  
ATOM    479  CA  PRO A  66      47.736  75.791  29.160  1.00  0.00           C  
ATOM    480  C   PRO A  66      46.642  75.051  29.790  1.00  0.00           C  
ATOM    481  O   PRO A  66      46.427  75.217  31.021  1.00  0.00           O  
ATOM    482  CB  PRO A  66      49.099  75.199  29.589  1.00  0.00           C  
ATOM    483  CG  PRO A  66      49.941  76.450  29.811  1.00  0.00           C  
ATOM    484  CD  PRO A  66      48.950  77.503  30.332  1.00  0.00           C  
ATOM    485  N   LYS A  67      45.961  74.199  29.064  1.00  0.00           N  
ATOM    486  CA  LYS A  67      44.826  73.362  29.568  1.00  0.00           C  
ATOM    487  C   LYS A  67      44.900  71.952  29.085  1.00  0.00           C  
ATOM    488  O   LYS A  67      45.158  71.698  27.915  1.00  0.00           O  
ATOM    489  CB  LYS A  67      43.519  73.936  29.078  1.00  0.00           C  
ATOM    490  CG  LYS A  67      43.240  75.384  29.623  1.00  0.00           C  
ATOM    491  CD  LYS A  67      42.617  75.349  31.002  1.00  0.00           C  
ATOM    492  CE  LYS A  67      42.346  76.722  31.545  1.00  0.00           C  
ATOM    493  NZ  LYS A  67      41.527  76.651  32.807  1.00  0.00           N1+
ATOM    494  N   VAL A  68      44.561  70.985  29.913  1.00  0.00           N  
ATOM    495  CA  VAL A  68      44.722  69.516  29.651  1.00  0.00           C  
ATOM    496  C   VAL A  68      43.552  68.755  30.085  1.00  0.00           C  
ATOM    497  O   VAL A  68      42.984  69.000  31.167  1.00  0.00           O  
ATOM    498  CB  VAL A  68      46.077  68.935  30.259  1.00  0.00           C  
ATOM    499  CG1 VAL A  68      46.222  67.511  29.648  1.00  0.00           C  
ATOM    500  CG2 VAL A  68      47.352  69.749  29.943  1.00  0.00           C  
ATOM    501  N   VAL A  69      42.961  67.935  29.194  1.00  0.00           N  
ATOM    502  CA  VAL A  69      41.827  67.028  29.357  1.00  0.00           C  
ATOM    503  C   VAL A  69      42.111  65.547  29.016  1.00  0.00           C  
ATOM    504  O   VAL A  69      42.556  65.186  27.953  1.00  0.00           O  
ATOM    505  CB  VAL A  69      40.592  67.644  28.587  1.00  0.00           C  
ATOM    506  CG1 VAL A  69      40.746  68.060  27.116  1.00  0.00           C  
ATOM    507  CG2 VAL A  69      39.441  66.753  28.859  1.00  0.00           C  
ATOM    508  N   ASN A  70      41.809  64.683  30.015  1.00  0.00           N  
ATOM    509  CA  ASN A  70      41.908  63.190  29.941  1.00  0.00           C  
ATOM    510  C   ASN A  70      40.814  62.498  29.070  1.00  0.00           C  
ATOM    511  O   ASN A  70      39.625  62.861  29.048  1.00  0.00           O  
ATOM    512  CB  ASN A  70      41.840  62.641  31.415  1.00  0.00           C  
ATOM    513  CG  ASN A  70      42.036  61.122  31.533  1.00  0.00           C  
ATOM    514  ND2 ASN A  70      43.000  60.511  30.897  1.00  0.00           N  
ATOM    515  OD1 ASN A  70      41.219  60.458  32.084  1.00  0.00           O  
ATOM    516  N   TYR A  71      41.191  61.539  28.185  1.00  0.00           N  
ATOM    517  CA  TYR A  71      40.355  60.858  27.148  1.00  0.00           C  
ATOM    518  C   TYR A  71      40.336  59.317  27.307  1.00  0.00           C  
ATOM    519  O   TYR A  71      41.438  58.768  27.420  1.00  0.00           O  
ATOM    520  CB  TYR A  71      40.561  61.470  25.728  1.00  0.00           C  
ATOM    521  CG  TYR A  71      41.905  61.259  25.187  1.00  0.00           C  
ATOM    522  CD1 TYR A  71      42.090  60.064  24.526  1.00  0.00           C  
ATOM    523  CD2 TYR A  71      42.931  62.224  25.121  1.00  0.00           C  
ATOM    524  CE1 TYR A  71      43.304  59.691  23.990  1.00  0.00           C  
ATOM    525  CE2 TYR A  71      44.154  61.892  24.512  1.00  0.00           C  
ATOM    526  CZ  TYR A  71      44.326  60.638  23.942  1.00  0.00           C  
ATOM    527  OH  TYR A  71      45.494  60.238  23.404  1.00  0.00           O  
ATOM    528  N   GLU A  72      39.145  58.663  27.212  1.00  0.00           N  
ATOM    529  CA  GLU A  72      38.932  57.194  27.388  1.00  0.00           C  
ATOM    530  C   GLU A  72      39.567  56.362  26.247  1.00  0.00           C  
ATOM    531  O   GLU A  72      39.899  55.251  26.491  1.00  0.00           O  
ATOM    532  CB  GLU A  72      37.473  56.734  27.806  1.00  0.00           C  
ATOM    533  CG  GLU A  72      37.013  57.161  29.192  1.00  0.00           C  
ATOM    534  CD  GLU A  72      38.060  56.971  30.348  1.00  0.00           C  
ATOM    535  OE1 GLU A  72      38.487  55.808  30.600  1.00  0.00           O  
ATOM    536  OE2 GLU A  72      38.142  57.782  31.226  1.00  0.00           O1-
ATOM    537  N   ALA A  73      39.638  56.901  25.022  1.00  0.00           N  
ATOM    538  CA  ALA A  73      40.162  56.121  23.870  1.00  0.00           C  
ATOM    539  C   ALA A  73      40.825  57.002  22.841  1.00  0.00           C  
ATOM    540  O   ALA A  73      40.310  58.005  22.508  1.00  0.00           O  
ATOM    541  CB  ALA A  73      38.995  55.259  23.255  1.00  0.00           C  
ATOM    542  N   GLY A  74      41.879  56.538  22.145  1.00  0.00           N  
ATOM    543  CA  GLY A  74      42.549  57.261  20.979  1.00  0.00           C  
ATOM    544  C   GLY A  74      42.317  56.663  19.568  1.00  0.00           C  
ATOM    545  O   GLY A  74      41.976  55.471  19.450  1.00  0.00           O  
ATOM    546  N   GLU A  75      42.558  57.418  18.486  1.00  0.00           N  
ATOM    547  CA  GLU A  75      42.639  56.861  17.127  1.00  0.00           C  
ATOM    548  C   GLU A  75      44.087  56.375  16.955  1.00  0.00           C  
ATOM    549  O   GLU A  75      45.022  56.968  17.479  1.00  0.00           O  
ATOM    550  CB  GLU A  75      42.180  57.906  16.048  1.00  0.00           C  
ATOM    551  CG  GLU A  75      42.332  57.481  14.572  1.00  0.00           C  
ATOM    552  CD  GLU A  75      41.328  58.063  13.590  1.00  0.00           C  
ATOM    553  OE1 GLU A  75      41.101  57.417  12.557  1.00  0.00           O  
ATOM    554  OE2 GLU A  75      40.840  59.164  13.812  1.00  0.00           O1-
ATOM    555  N   TRP A  76      44.242  55.257  16.242  1.00  0.00           N  
ATOM    556  CA  TRP A  76      45.597  54.673  15.837  1.00  0.00           C  
ATOM    557  C   TRP A  76      46.204  55.446  14.703  1.00  0.00           C  
ATOM    558  O   TRP A  76      46.074  55.114  13.505  1.00  0.00           O  
ATOM    559  CB  TRP A  76      45.466  53.146  15.543  1.00  0.00           C  
ATOM    560  CG  TRP A  76      46.703  52.367  15.479  1.00  0.00           C  
ATOM    561  CD1 TRP A  76      47.997  52.816  15.393  1.00  0.00           C  
ATOM    562  CD2 TRP A  76      46.851  50.902  15.590  1.00  0.00           C  
ATOM    563  CE2 TRP A  76      48.261  50.582  15.639  1.00  0.00           C  
ATOM    564  CE3 TRP A  76      45.980  49.797  15.675  1.00  0.00           C  
ATOM    565  NE1 TRP A  76      48.819  51.795  15.484  1.00  0.00           N  
ATOM    566  CZ2 TRP A  76      48.779  49.256  15.806  1.00  0.00           C  
ATOM    567  CZ3 TRP A  76      46.454  48.487  15.900  1.00  0.00           C  
ATOM    568  CH2 TRP A  76      47.856  48.208  15.947  1.00  0.00           C  
ATOM    569  N   ALA A  77      46.840  56.606  14.983  1.00  0.00           N  
ATOM    570  CA  ALA A  77      47.175  57.563  13.900  1.00  0.00           C  
ATOM    571  C   ALA A  77      48.362  57.067  13.094  1.00  0.00           C  
ATOM    572  O   ALA A  77      49.314  56.552  13.631  1.00  0.00           O  
ATOM    573  CB  ALA A  77      47.555  58.987  14.451  1.00  0.00           C  
ATOM    574  N   GLU A  78      48.165  57.071  11.783  1.00  0.00           N  
ATOM    575  CA  GLU A  78      49.160  56.725  10.740  1.00  0.00           C  
ATOM    576  C   GLU A  78      50.438  57.600  10.907  1.00  0.00           C  
ATOM    577  O   GLU A  78      51.545  57.125  10.694  1.00  0.00           O  
ATOM    578  CB  GLU A  78      48.554  57.229   9.387  1.00  0.00           C  
ATOM    579  CG  GLU A  78      47.188  56.537   9.176  1.00  0.00           C  
ATOM    580  CD  GLU A  78      47.073  55.040   9.508  1.00  0.00           C  
ATOM    581  OE1 GLU A  78      46.176  54.602  10.221  1.00  0.00           O  
ATOM    582  OE2 GLU A  78      48.016  54.281   9.045  1.00  0.00           O1-
ATOM    583  N   ASN A  79      50.242  58.853  11.409  1.00  0.00           N  
ATOM    584  CA  ASN A  79      51.241  59.917  11.581  1.00  0.00           C  
ATOM    585  C   ASN A  79      51.065  60.670  12.932  1.00  0.00           C  
ATOM    586  O   ASN A  79      49.983  61.137  13.251  1.00  0.00           O  
ATOM    587  CB  ASN A  79      51.356  60.954  10.463  1.00  0.00           C  
ATOM    588  CG  ASN A  79      51.517  60.520   9.070  1.00  0.00           C  
ATOM    589  ND2 ASN A  79      50.493  60.500   8.269  1.00  0.00           N  
ATOM    590  OD1 ASN A  79      52.570  60.282   8.600  1.00  0.00           O  
ATOM    591  N   CYS A  80      52.213  61.017  13.626  1.00  0.00           N  
ATOM    592  CA  CYS A  80      52.381  61.837  14.808  1.00  0.00           C  
ATOM    593  C   CYS A  80      53.672  62.684  14.505  1.00  0.00           C  
ATOM    594  O   CYS A  80      54.312  62.470  13.446  1.00  0.00           O  
ATOM    595  CB  CYS A  80      52.637  61.033  16.134  1.00  0.00           C  
ATOM    596  SG  CYS A  80      51.110  60.157  16.589  1.00  0.00           S  
ATOM    597  N   TYR A  81      54.040  63.592  15.336  1.00  0.00           N  
ATOM    598  CA  TYR A  81      55.056  64.681  15.150  1.00  0.00           C  
ATOM    599  C   TYR A  81      55.942  64.814  16.398  1.00  0.00           C  
ATOM    600  O   TYR A  81      55.566  64.524  17.518  1.00  0.00           O  
ATOM    601  CB  TYR A  81      54.385  66.088  14.934  1.00  0.00           C  
ATOM    602  CG  TYR A  81      53.304  66.258  13.885  1.00  0.00           C  
ATOM    603  CD1 TYR A  81      53.623  66.528  12.543  1.00  0.00           C  
ATOM    604  CD2 TYR A  81      51.963  66.284  14.290  1.00  0.00           C  
ATOM    605  CE1 TYR A  81      52.604  66.993  11.659  1.00  0.00           C  
ATOM    606  CE2 TYR A  81      50.941  66.698  13.441  1.00  0.00           C  
ATOM    607  CZ  TYR A  81      51.294  67.105  12.162  1.00  0.00           C  
ATOM    608  OH  TYR A  81      50.406  67.773  11.433  1.00  0.00           O  
ATOM    609  N   ASN A  82      57.170  65.335  16.354  1.00  0.00           N  
ATOM    610  CA  ASN A  82      58.062  65.662  17.505  1.00  0.00           C  
ATOM    611  C   ASN A  82      58.785  66.928  17.159  1.00  0.00           C  
ATOM    612  O   ASN A  82      59.432  67.026  16.127  1.00  0.00           O  
ATOM    613  CB  ASN A  82      58.960  64.459  17.644  1.00  0.00           C  
ATOM    614  CG  ASN A  82      59.956  64.638  18.782  1.00  0.00           C  
ATOM    615  ND2 ASN A  82      60.749  63.660  18.903  1.00  0.00           N  
ATOM    616  OD1 ASN A  82      59.986  65.588  19.540  1.00  0.00           O  
ATOM    617  N   LEU A  83      58.600  67.968  18.004  1.00  0.00           N  
ATOM    618  CA  LEU A  83      58.902  69.363  17.699  1.00  0.00           C  
ATOM    619  C   LEU A  83      60.035  69.942  18.615  1.00  0.00           C  
ATOM    620  O   LEU A  83      59.807  70.030  19.767  1.00  0.00           O  
ATOM    621  CB  LEU A  83      57.524  70.072  17.799  1.00  0.00           C  
ATOM    622  CG  LEU A  83      57.712  71.579  17.466  1.00  0.00           C  
ATOM    623  CD1 LEU A  83      58.165  71.889  15.982  1.00  0.00           C  
ATOM    624  CD2 LEU A  83      56.259  72.164  17.485  1.00  0.00           C  
ATOM    625  N   GLU A  84      61.114  70.431  18.034  1.00  0.00           N  
ATOM    626  CA  GLU A  84      62.294  70.964  18.662  1.00  0.00           C  
ATOM    627  C   GLU A  84      62.761  72.391  18.245  1.00  0.00           C  
ATOM    628  O   GLU A  84      63.879  72.843  18.452  1.00  0.00           O  
ATOM    629  CB  GLU A  84      63.465  69.979  18.628  1.00  0.00           C  
ATOM    630  CG  GLU A  84      63.234  68.589  19.397  1.00  0.00           C  
ATOM    631  CD  GLU A  84      63.395  68.784  20.889  1.00  0.00           C  
ATOM    632  OE1 GLU A  84      63.279  69.864  21.427  1.00  0.00           O  
ATOM    633  OE2 GLU A  84      63.764  67.815  21.530  1.00  0.00           O1-
ATOM    634  N   ILE A  85      61.842  73.096  17.586  1.00  0.00           N  
ATOM    635  CA  ILE A  85      62.149  74.440  17.080  1.00  0.00           C  
ATOM    636  C   ILE A  85      62.707  75.515  18.111  1.00  0.00           C  
ATOM    637  O   ILE A  85      62.462  75.606  19.305  1.00  0.00           O  
ATOM    638  CB  ILE A  85      60.946  74.933  16.274  1.00  0.00           C  
ATOM    639  CG1 ILE A  85      59.725  75.042  17.175  1.00  0.00           C  
ATOM    640  CG2 ILE A  85      60.697  74.249  14.969  1.00  0.00           C  
ATOM    641  CD1 ILE A  85      58.627  75.977  16.667  1.00  0.00           C  
ATOM    642  N   LYS A  86      63.509  76.339  17.486  1.00  0.00           N  
ATOM    643  CA  LYS A  86      64.359  77.398  18.124  1.00  0.00           C  
ATOM    644  C   LYS A  86      63.885  78.839  17.771  1.00  0.00           C  
ATOM    645  O   LYS A  86      63.246  78.994  16.706  1.00  0.00           O  
ATOM    646  CB  LYS A  86      65.786  77.069  17.834  1.00  0.00           C  
ATOM    647  CG  LYS A  86      66.291  75.908  18.743  1.00  0.00           C  
ATOM    648  CD  LYS A  86      67.709  75.418  18.377  1.00  0.00           C  
ATOM    649  CE  LYS A  86      68.226  74.324  19.374  1.00  0.00           C  
ATOM    650  NZ  LYS A  86      68.486  75.063  20.603  1.00  0.00           N1+
ATOM    651  N   LYS A  87      64.101  79.777  18.708  1.00  0.00           N  
ATOM    652  CA  LYS A  87      63.957  81.268  18.671  1.00  0.00           C  
ATOM    653  C   LYS A  87      65.257  81.914  18.102  1.00  0.00           C  
ATOM    654  O   LYS A  87      66.261  81.184  18.004  1.00  0.00           O  
ATOM    655  CB  LYS A  87      63.591  81.753  20.084  1.00  0.00           C  
ATOM    656  CG  LYS A  87      62.326  81.211  20.720  1.00  0.00           C  
ATOM    657  CD  LYS A  87      62.068  82.045  21.999  1.00  0.00           C  
ATOM    658  CE  LYS A  87      60.970  81.416  22.869  1.00  0.00           C  
ATOM    659  NZ  LYS A  87      60.696  82.110  24.071  1.00  0.00           N1+
ATOM    660  N   PRO A  88      65.289  83.211  17.827  1.00  0.00           N  
ATOM    661  CA  PRO A  88      66.482  83.827  17.151  1.00  0.00           C  
ATOM    662  C   PRO A  88      67.817  83.916  17.894  1.00  0.00           C  
ATOM    663  O   PRO A  88      68.859  84.172  17.270  1.00  0.00           O  
ATOM    664  CB  PRO A  88      65.956  85.146  16.678  1.00  0.00           C  
ATOM    665  CG  PRO A  88      64.443  85.146  16.697  1.00  0.00           C  
ATOM    666  CD  PRO A  88      64.197  84.168  17.851  1.00  0.00           C  
ATOM    667  N   ASP A  89      67.727  83.667  19.205  1.00  0.00           N  
ATOM    668  CA  ASP A  89      68.842  83.464  20.032  1.00  0.00           C  
ATOM    669  C   ASP A  89      69.277  81.965  20.209  1.00  0.00           C  
ATOM    670  O   ASP A  89      70.019  81.552  21.101  1.00  0.00           O  
ATOM    671  CB  ASP A  89      68.731  84.213  21.388  1.00  0.00           C  
ATOM    672  CG  ASP A  89      67.783  83.579  22.340  1.00  0.00           C  
ATOM    673  OD1 ASP A  89      68.063  83.594  23.565  1.00  0.00           O  
ATOM    674  OD2 ASP A  89      66.741  83.002  21.919  1.00  0.00           O1-
ATOM    675  N   GLY A  90      68.669  81.062  19.440  1.00  0.00           N  
ATOM    676  CA  GLY A  90      68.779  79.670  19.627  1.00  0.00           C  
ATOM    677  C   GLY A  90      68.094  79.015  20.869  1.00  0.00           C  
ATOM    678  O   GLY A  90      68.264  77.762  20.998  1.00  0.00           O  
ATOM    679  N   SER A  91      67.380  79.826  21.662  1.00  0.00           N  
ATOM    680  CA  SER A  91      66.583  79.358  22.786  1.00  0.00           C  
ATOM    681  C   SER A  91      65.372  78.540  22.336  1.00  0.00           C  
ATOM    682  O   SER A  91      64.861  78.592  21.208  1.00  0.00           O  
ATOM    683  CB  SER A  91      66.201  80.446  23.812  1.00  0.00           C  
ATOM    684  OG  SER A  91      65.243  81.327  23.293  1.00  0.00           O  
ATOM    685  N   GLU A  92      64.818  77.740  23.257  1.00  0.00           N  
ATOM    686  CA  GLU A  92      63.807  76.683  22.866  1.00  0.00           C  
ATOM    687  C   GLU A  92      62.400  77.264  22.929  1.00  0.00           C  
ATOM    688  O   GLU A  92      61.947  77.755  23.980  1.00  0.00           O  
ATOM    689  CB  GLU A  92      63.887  75.469  23.798  1.00  0.00           C  
ATOM    690  CG  GLU A  92      65.250  74.993  24.353  1.00  0.00           C  
ATOM    691  CD  GLU A  92      66.357  74.995  23.257  1.00  0.00           C  
ATOM    692  OE1 GLU A  92      67.464  75.468  23.569  1.00  0.00           O  
ATOM    693  OE2 GLU A  92      66.177  74.466  22.147  1.00  0.00           O1-
ATOM    694  N   CYS A  93      61.720  77.199  21.778  1.00  0.00           N  
ATOM    695  CA  CYS A  93      60.394  77.842  21.586  1.00  0.00           C  
ATOM    696  C   CYS A  93      59.351  77.400  22.650  1.00  0.00           C  
ATOM    697  O   CYS A  93      58.429  78.142  23.005  1.00  0.00           O  
ATOM    698  CB  CYS A  93      59.957  77.562  20.198  1.00  0.00           C  
ATOM    699  SG  CYS A  93      60.779  78.646  19.001  1.00  0.00           S  
ATOM    700  N   LEU A  94      59.432  76.189  23.235  1.00  0.00           N  
ATOM    701  CA  LEU A  94      58.379  75.433  23.890  1.00  0.00           C  
ATOM    702  C   LEU A  94      58.980  74.744  25.188  1.00  0.00           C  
ATOM    703  O   LEU A  94      60.206  74.518  25.176  1.00  0.00           O  
ATOM    704  CB  LEU A  94      57.729  74.483  22.903  1.00  0.00           C  
ATOM    705  CG  LEU A  94      56.859  75.142  21.860  1.00  0.00           C  
ATOM    706  CD1 LEU A  94      56.266  74.128  20.867  1.00  0.00           C  
ATOM    707  CD2 LEU A  94      55.735  75.943  22.480  1.00  0.00           C  
ATOM    708  N   PRO A  95      58.197  74.412  26.223  1.00  0.00           N  
ATOM    709  CA  PRO A  95      58.790  73.846  27.443  1.00  0.00           C  
ATOM    710  C   PRO A  95      58.990  72.368  27.387  1.00  0.00           C  
ATOM    711  O   PRO A  95      58.479  71.762  26.426  1.00  0.00           O  
ATOM    712  CB  PRO A  95      57.808  74.183  28.566  1.00  0.00           C  
ATOM    713  CG  PRO A  95      56.655  74.801  27.956  1.00  0.00           C  
ATOM    714  CD  PRO A  95      56.763  74.755  26.457  1.00  0.00           C  
ATOM    715  N   ALA A  96      59.614  71.746  28.414  1.00  0.00           N  
ATOM    716  CA  ALA A  96      59.680  70.306  28.607  1.00  0.00           C  
ATOM    717  C   ALA A  96      58.326  69.741  29.005  1.00  0.00           C  
ATOM    718  O   ALA A  96      57.625  70.315  29.781  1.00  0.00           O  
ATOM    719  CB  ALA A  96      60.687  69.944  29.643  1.00  0.00           C  
ATOM    720  N   ALA A  97      58.045  68.527  28.618  1.00  0.00           N  
ATOM    721  CA  ALA A  97      56.739  67.917  28.827  1.00  0.00           C  
ATOM    722  C   ALA A  97      56.492  67.723  30.354  1.00  0.00           C  
ATOM    723  O   ALA A  97      57.397  67.322  31.116  1.00  0.00           O  
ATOM    724  CB  ALA A  97      56.591  66.601  28.117  1.00  0.00           C  
ATOM    725  N   PRO A  98      55.271  68.120  30.834  1.00  0.00           N  
ATOM    726  CA  PRO A  98      54.850  67.879  32.216  1.00  0.00           C  
ATOM    727  C   PRO A  98      54.910  66.353  32.609  1.00  0.00           C  
ATOM    728  O   PRO A  98      54.746  65.468  31.769  1.00  0.00           O  
ATOM    729  CB  PRO A  98      53.362  68.329  32.323  1.00  0.00           C  
ATOM    730  CG  PRO A  98      53.233  69.323  31.206  1.00  0.00           C  
ATOM    731  CD  PRO A  98      54.184  68.718  30.159  1.00  0.00           C  
ATOM    732  N   ASP A  99      54.982  66.007  33.917  1.00  0.00           N  
ATOM    733  CA  ASP A  99      55.330  64.682  34.359  1.00  0.00           C  
ATOM    734  C   ASP A  99      54.302  63.582  34.321  1.00  0.00           C  
ATOM    735  O   ASP A  99      53.049  63.789  34.427  1.00  0.00           O  
ATOM    736  CB  ASP A  99      55.904  64.775  35.770  1.00  0.00           C  
ATOM    737  CG  ASP A  99      57.211  65.612  35.812  1.00  0.00           C  
ATOM    738  OD1 ASP A  99      57.811  65.929  34.754  1.00  0.00           O  
ATOM    739  OD2 ASP A  99      57.782  65.698  36.935  1.00  0.00           O1-
ATOM    740  N   GLY A 100      54.743  62.386  34.090  1.00  0.00           N  
ATOM    741  CA  GLY A 100      53.920  61.163  33.865  1.00  0.00           C  
ATOM    742  C   GLY A 100      53.295  61.019  32.516  1.00  0.00           C  
ATOM    743  O   GLY A 100      52.617  59.996  32.290  1.00  0.00           O  
ATOM    744  N   ILE A 101      53.411  61.991  31.665  1.00  0.00           N  
ATOM    745  CA  ILE A 101      52.894  61.936  30.274  1.00  0.00           C  
ATOM    746  C   ILE A 101      53.770  61.278  29.236  1.00  0.00           C  
ATOM    747  O   ILE A 101      54.854  61.819  29.009  1.00  0.00           O  
ATOM    748  CB  ILE A 101      52.540  63.343  29.714  1.00  0.00           C  
ATOM    749  CG1 ILE A 101      51.623  64.049  30.734  1.00  0.00           C  
ATOM    750  CG2 ILE A 101      51.658  63.161  28.479  1.00  0.00           C  
ATOM    751  CD1 ILE A 101      51.185  65.493  30.310  1.00  0.00           C  
ATOM    752  N   ARG A 102      53.381  60.165  28.652  1.00  0.00           N  
ATOM    753  CA  ARG A 102      54.168  59.503  27.581  1.00  0.00           C  
ATOM    754  C   ARG A 102      53.863  60.009  26.114  1.00  0.00           C  
ATOM    755  O   ARG A 102      52.677  60.310  25.819  1.00  0.00           O  
ATOM    756  CB  ARG A 102      53.992  57.950  27.693  1.00  0.00           C  
ATOM    757  CG  ARG A 102      55.122  57.167  27.011  1.00  0.00           C  
ATOM    758  CD  ARG A 102      54.911  55.631  27.290  1.00  0.00           C  
ATOM    759  NE  ARG A 102      55.837  54.811  26.522  1.00  0.00           N  
ATOM    760  CZ  ARG A 102      57.171  54.615  26.759  1.00  0.00           C  
ATOM    761  NH1 ARG A 102      57.856  55.148  27.755  1.00  0.00           N  
ATOM    762  NH2 ARG A 102      57.870  53.816  25.958  1.00  0.00           N1+
ATOM    763  N   GLY A 103      54.883  59.954  25.227  1.00  0.00           N  
ATOM    764  CA  GLY A 103      54.613  60.111  23.819  1.00  0.00           C  
ATOM    765  C   GLY A 103      53.548  59.172  23.283  1.00  0.00           C  
ATOM    766  O   GLY A 103      53.384  58.010  23.751  1.00  0.00           O  
ATOM    767  N   PHE A 104      52.763  59.608  22.250  1.00  0.00           N  
ATOM    768  CA  PHE A 104      51.496  59.045  21.835  1.00  0.00           C  
ATOM    769  C   PHE A 104      51.675  57.480  21.440  1.00  0.00           C  
ATOM    770  O   PHE A 104      52.422  57.147  20.509  1.00  0.00           O  
ATOM    771  CB  PHE A 104      50.899  59.966  20.724  1.00  0.00           C  
ATOM    772  CG  PHE A 104      49.503  59.559  20.232  1.00  0.00           C  
ATOM    773  CD1 PHE A 104      48.373  60.079  20.866  1.00  0.00           C  
ATOM    774  CD2 PHE A 104      49.428  58.701  19.141  1.00  0.00           C  
ATOM    775  CE1 PHE A 104      47.082  59.759  20.389  1.00  0.00           C  
ATOM    776  CE2 PHE A 104      48.094  58.399  18.674  1.00  0.00           C  
ATOM    777  CZ  PHE A 104      46.910  58.945  19.290  1.00  0.00           C  
ATOM    778  N   PRO A 105      51.005  56.486  22.166  1.00  0.00           N  
ATOM    779  CA  PRO A 105      51.543  55.147  22.248  1.00  0.00           C  
ATOM    780  C   PRO A 105      51.003  54.175  21.143  1.00  0.00           C  
ATOM    781  O   PRO A 105      51.340  52.936  21.192  1.00  0.00           O  
ATOM    782  CB  PRO A 105      51.000  54.725  23.579  1.00  0.00           C  
ATOM    783  CG  PRO A 105      49.667  55.298  23.688  1.00  0.00           C  
ATOM    784  CD  PRO A 105      49.970  56.695  23.164  1.00  0.00           C  
ATOM    785  N   ARG A 106      50.277  54.735  20.113  1.00  0.00           N  
ATOM    786  CA  ARG A 106      49.704  54.037  18.891  1.00  0.00           C  
ATOM    787  C   ARG A 106      49.873  54.862  17.656  1.00  0.00           C  
ATOM    788  O   ARG A 106      48.982  55.522  17.166  1.00  0.00           O  
ATOM    789  CB  ARG A 106      48.261  53.626  19.330  1.00  0.00           C  
ATOM    790  CG  ARG A 106      48.125  52.382  20.248  1.00  0.00           C  
ATOM    791  CD  ARG A 106      48.603  51.107  19.465  1.00  0.00           C  
ATOM    792  NE  ARG A 106      48.390  49.962  20.374  1.00  0.00           N  
ATOM    793  CZ  ARG A 106      49.142  49.410  21.272  1.00  0.00           C  
ATOM    794  NH1 ARG A 106      48.793  48.263  21.835  1.00  0.00           N  
ATOM    795  NH2 ARG A 106      50.244  49.940  21.767  1.00  0.00           N1+
ATOM    796  N   CYS A 107      51.051  54.873  17.035  1.00  0.00           N  
ATOM    797  CA  CYS A 107      51.470  55.515  15.816  1.00  0.00           C  
ATOM    798  C   CYS A 107      52.469  54.691  14.923  1.00  0.00           C  
ATOM    799  O   CYS A 107      53.333  53.985  15.413  1.00  0.00           O  
ATOM    800  CB  CYS A 107      51.937  56.961  16.063  1.00  0.00           C  
ATOM    801  SG  CYS A 107      53.429  57.210  16.986  1.00  0.00           S  
ATOM    802  N   ARG A 108      52.117  54.693  13.662  1.00  0.00           N  
ATOM    803  CA  ARG A 108      52.922  53.953  12.720  1.00  0.00           C  
ATOM    804  C   ARG A 108      54.222  54.653  12.321  1.00  0.00           C  
ATOM    805  O   ARG A 108      55.183  54.105  11.870  1.00  0.00           O  
ATOM    806  CB  ARG A 108      51.959  53.677  11.545  1.00  0.00           C  
ATOM    807  CG  ARG A 108      50.538  53.147  11.902  1.00  0.00           C  
ATOM    808  CD  ARG A 108      50.510  51.639  12.134  1.00  0.00           C  
ATOM    809  NE  ARG A 108      49.139  51.069  12.258  1.00  0.00           N  
ATOM    810  CZ  ARG A 108      48.870  49.795  12.421  1.00  0.00           C  
ATOM    811  NH1 ARG A 108      47.633  49.489  12.413  1.00  0.00           N  
ATOM    812  NH2 ARG A 108      49.742  48.816  12.496  1.00  0.00           N1+
ATOM    813  N   TYR A 109      54.255  55.943  12.610  1.00  0.00           N  
ATOM    814  CA  TYR A 109      55.328  56.873  12.171  1.00  0.00           C  
ATOM    815  C   TYR A 109      55.384  58.247  12.832  1.00  0.00           C  
ATOM    816  O   TYR A 109      54.367  58.899  13.149  1.00  0.00           O  
ATOM    817  CB  TYR A 109      55.304  56.966  10.690  1.00  0.00           C  
ATOM    818  CG  TYR A 109      56.029  58.090  10.092  1.00  0.00           C  
ATOM    819  CD1 TYR A 109      57.267  57.963   9.515  1.00  0.00           C  
ATOM    820  CD2 TYR A 109      55.327  59.287   9.974  1.00  0.00           C  
ATOM    821  CE1 TYR A 109      57.915  59.025   8.910  1.00  0.00           C  
ATOM    822  CE2 TYR A 109      55.922  60.429   9.330  1.00  0.00           C  
ATOM    823  CZ  TYR A 109      57.241  60.240   8.884  1.00  0.00           C  
ATOM    824  OH  TYR A 109      57.885  61.318   8.419  1.00  0.00           O  
ATOM    825  N   VAL A 110      56.594  58.766  13.168  1.00  0.00           N  
ATOM    826  CA  VAL A 110      56.784  60.093  13.712  1.00  0.00           C  
ATOM    827  C   VAL A 110      57.594  60.935  12.752  1.00  0.00           C  
ATOM    828  O   VAL A 110      58.659  60.605  12.281  1.00  0.00           O  
ATOM    829  CB  VAL A 110      57.449  59.885  15.175  1.00  0.00           C  
ATOM    830  CG1 VAL A 110      57.507  61.222  15.925  1.00  0.00           C  
ATOM    831  CG2 VAL A 110      56.605  58.881  15.930  1.00  0.00           C  
ATOM    832  N   HIS A 111      57.151  62.211  12.557  1.00  0.00           N  
ATOM    833  CA  HIS A 111      57.918  63.244  11.888  1.00  0.00           C  
ATOM    834  C   HIS A 111      58.928  63.902  12.909  1.00  0.00           C  
ATOM    835  O   HIS A 111      58.450  64.287  13.993  1.00  0.00           O  
ATOM    836  CB  HIS A 111      57.034  64.292  11.313  1.00  0.00           C  
ATOM    837  CG  HIS A 111      55.992  64.000  10.164  1.00  0.00           C  
ATOM    838  CD2 HIS A 111      54.587  63.946  10.239  1.00  0.00           C  
ATOM    839  ND1 HIS A 111      56.415  63.812   8.858  1.00  0.00           N  
ATOM    840  CE1 HIS A 111      55.302  63.862   8.139  1.00  0.00           C  
ATOM    841  NE2 HIS A 111      54.180  63.887   8.910  1.00  0.00           N  
ATOM    842  N   LYS A 112      60.155  64.231  12.486  1.00  0.00           N  
ATOM    843  CA  LYS A 112      61.049  65.170  13.246  1.00  0.00           C  
ATOM    844  C   LYS A 112      60.881  66.609  12.612  1.00  0.00           C  
ATOM    845  O   LYS A 112      60.892  66.802  11.359  1.00  0.00           O  
ATOM    846  CB  LYS A 112      62.545  64.692  13.264  1.00  0.00           C  
ATOM    847  CG  LYS A 112      62.773  63.504  14.271  1.00  0.00           C  
ATOM    848  CD  LYS A 112      64.246  63.123  14.466  1.00  0.00           C  
ATOM    849  CE  LYS A 112      64.354  61.880  15.382  1.00  0.00           C  
ATOM    850  NZ  LYS A 112      65.684  61.744  16.099  1.00  0.00           N1+
ATOM    851  N   VAL A 113      60.864  67.677  13.471  1.00  0.00           N  
ATOM    852  CA  VAL A 113      60.649  69.090  13.112  1.00  0.00           C  
ATOM    853  C   VAL A 113      61.592  70.008  13.829  1.00  0.00           C  
ATOM    854  O   VAL A 113      61.539  70.116  15.082  1.00  0.00           O  
ATOM    855  CB  VAL A 113      59.178  69.509  13.253  1.00  0.00           C  
ATOM    856  CG1 VAL A 113      58.945  70.885  12.572  1.00  0.00           C  
ATOM    857  CG2 VAL A 113      58.059  68.581  12.716  1.00  0.00           C  
ATOM    858  N   SER A 114      62.344  70.797  13.052  1.00  0.00           N  
ATOM    859  CA  SER A 114      63.341  71.738  13.580  1.00  0.00           C  
ATOM    860  C   SER A 114      63.641  72.932  12.586  1.00  0.00           C  
ATOM    861  O   SER A 114      63.219  72.896  11.381  1.00  0.00           O  
ATOM    862  CB  SER A 114      64.654  70.890  13.694  1.00  0.00           C  
ATOM    863  OG  SER A 114      65.784  71.561  14.168  1.00  0.00           O  
ATOM    864  N   GLY A 115      64.159  74.037  13.169  1.00  0.00           N  
ATOM    865  CA  GLY A 115      64.379  75.336  12.451  1.00  0.00           C  
ATOM    866  C   GLY A 115      64.487  76.476  13.498  1.00  0.00           C  
ATOM    867  O   GLY A 115      64.468  76.251  14.758  1.00  0.00           O  
ATOM    868  N   THR A 116      64.927  77.673  13.053  1.00  0.00           N  
ATOM    869  CA  THR A 116      65.186  78.860  13.963  1.00  0.00           C  
ATOM    870  C   THR A 116      64.326  80.034  13.455  1.00  0.00           C  
ATOM    871  O   THR A 116      64.404  80.325  12.267  1.00  0.00           O  
ATOM    872  CB  THR A 116      66.649  79.178  14.104  1.00  0.00           C  
ATOM    873  CG2 THR A 116      66.869  80.182  15.195  1.00  0.00           C  
ATOM    874  OG1 THR A 116      67.498  78.030  14.203  1.00  0.00           O  
ATOM    875  N   GLY A 117      63.694  80.763  14.336  1.00  0.00           N  
ATOM    876  CA  GLY A 117      62.936  81.984  13.972  1.00  0.00           C  
ATOM    877  C   GLY A 117      61.928  82.546  15.072  1.00  0.00           C  
ATOM    878  O   GLY A 117      61.906  82.033  16.175  1.00  0.00           O  
ATOM    879  N   PRO A 118      61.279  83.652  14.797  1.00  0.00           N  
ATOM    880  CA  PRO A 118      60.670  84.467  15.824  1.00  0.00           C  
ATOM    881  C   PRO A 118      59.363  83.932  16.369  1.00  0.00           C  
ATOM    882  O   PRO A 118      58.591  83.301  15.662  1.00  0.00           O  
ATOM    883  CB  PRO A 118      60.397  85.913  15.155  1.00  0.00           C  
ATOM    884  CG  PRO A 118      60.208  85.608  13.672  1.00  0.00           C  
ATOM    885  CD  PRO A 118      60.929  84.258  13.484  1.00  0.00           C  
ATOM    886  N   CYS A 119      59.059  84.214  17.634  1.00  0.00           N  
ATOM    887  CA  CYS A 119      57.797  83.775  18.257  1.00  0.00           C  
ATOM    888  C   CYS A 119      56.802  84.916  18.381  1.00  0.00           C  
ATOM    889  O   CYS A 119      57.024  85.935  18.978  1.00  0.00           O  
ATOM    890  CB  CYS A 119      58.030  83.133  19.641  1.00  0.00           C  
ATOM    891  SG  CYS A 119      58.811  81.463  19.515  1.00  0.00           S  
ATOM    892  N   ALA A 120      55.600  84.620  17.868  1.00  0.00           N  
ATOM    893  CA  ALA A 120      54.369  85.408  18.037  1.00  0.00           C  
ATOM    894  C   ALA A 120      53.810  85.520  19.480  1.00  0.00           C  
ATOM    895  O   ALA A 120      52.875  86.282  19.620  1.00  0.00           O  
ATOM    896  CB  ALA A 120      53.265  84.844  17.100  1.00  0.00           C  
ATOM    897  N   GLY A 121      54.438  84.950  20.512  1.00  0.00           N  
ATOM    898  CA  GLY A 121      53.919  84.839  21.848  1.00  0.00           C  
ATOM    899  C   GLY A 121      54.608  83.737  22.680  1.00  0.00           C  
ATOM    900  O   GLY A 121      55.508  83.031  22.180  1.00  0.00           O  
ATOM    901  N   ASP A 122      54.074  83.512  23.834  1.00  0.00           N  
ATOM    902  CA  ASP A 122      54.785  82.667  24.848  1.00  0.00           C  
ATOM    903  C   ASP A 122      54.710  81.199  24.537  1.00  0.00           C  
ATOM    904  O   ASP A 122      55.605  80.484  24.882  1.00  0.00           O  
ATOM    905  CB  ASP A 122      54.100  82.830  26.242  1.00  0.00           C  
ATOM    906  CG  ASP A 122      54.568  84.151  26.862  1.00  0.00           C  
ATOM    907  OD1 ASP A 122      53.903  84.700  27.825  1.00  0.00           O  
ATOM    908  OD2 ASP A 122      55.615  84.697  26.438  1.00  0.00           O1-
ATOM    909  N   PHE A 123      53.573  80.744  23.971  1.00  0.00           N  
ATOM    910  CA  PHE A 123      53.072  79.344  23.872  1.00  0.00           C  
ATOM    911  C   PHE A 123      52.286  79.138  22.601  1.00  0.00           C  
ATOM    912  O   PHE A 123      51.584  80.017  22.118  1.00  0.00           O  
ATOM    913  CB  PHE A 123      52.150  78.932  25.103  1.00  0.00           C  
ATOM    914  CG  PHE A 123      52.748  78.874  26.505  1.00  0.00           C  
ATOM    915  CD1 PHE A 123      53.452  77.753  27.006  1.00  0.00           C  
ATOM    916  CD2 PHE A 123      52.612  79.982  27.323  1.00  0.00           C  
ATOM    917  CE1 PHE A 123      53.951  77.725  28.327  1.00  0.00           C  
ATOM    918  CE2 PHE A 123      53.368  80.054  28.523  1.00  0.00           C  
ATOM    919  CZ  PHE A 123      54.056  78.951  29.008  1.00  0.00           C  
ATOM    920  N   ALA A 124      52.384  78.006  21.957  1.00  0.00           N  
ATOM    921  CA  ALA A 124      51.573  77.636  20.766  1.00  0.00           C  
ATOM    922  C   ALA A 124      50.243  76.904  20.939  1.00  0.00           C  
ATOM    923  O   ALA A 124      50.211  75.859  21.582  1.00  0.00           O  
ATOM    924  CB  ALA A 124      52.519  76.698  20.048  1.00  0.00           C  
ATOM    925  N   PHE A 125      49.186  77.395  20.247  1.00  0.00           N  
ATOM    926  CA  PHE A 125      47.788  76.862  20.324  1.00  0.00           C  
ATOM    927  C   PHE A 125      47.335  76.508  18.866  1.00  0.00           C  
ATOM    928  O   PHE A 125      48.074  76.893  17.985  1.00  0.00           O  
ATOM    929  CB  PHE A 125      46.829  77.833  20.894  1.00  0.00           C  
ATOM    930  CG  PHE A 125      47.257  78.347  22.247  1.00  0.00           C  
ATOM    931  CD1 PHE A 125      46.851  77.697  23.470  1.00  0.00           C  
ATOM    932  CD2 PHE A 125      48.186  79.437  22.368  1.00  0.00           C  
ATOM    933  CE1 PHE A 125      47.435  78.038  24.675  1.00  0.00           C  
ATOM    934  CE2 PHE A 125      48.808  79.706  23.593  1.00  0.00           C  
ATOM    935  CZ  PHE A 125      48.508  79.000  24.778  1.00  0.00           C  
ATOM    936  N   HIS A 126      46.252  75.787  18.670  1.00  0.00           N  
ATOM    937  CA  HIS A 126      45.667  75.411  17.400  1.00  0.00           C  
ATOM    938  C   HIS A 126      44.722  76.583  16.956  1.00  0.00           C  
ATOM    939  O   HIS A 126      43.838  76.977  17.738  1.00  0.00           O  
ATOM    940  CB  HIS A 126      45.066  74.036  17.612  1.00  0.00           C  
ATOM    941  CG  HIS A 126      45.036  73.343  16.277  1.00  0.00           C  
ATOM    942  CD2 HIS A 126      45.757  72.227  16.003  1.00  0.00           C  
ATOM    943  ND1 HIS A 126      44.232  73.737  15.162  1.00  0.00           N  
ATOM    944  CE1 HIS A 126      44.516  72.824  14.263  1.00  0.00           C  
ATOM    945  NE2 HIS A 126      45.410  71.925  14.686  1.00  0.00           N  
ATOM    946  N   LYS A 127      44.888  77.136  15.702  1.00  0.00           N  
ATOM    947  CA  LYS A 127      44.099  78.246  15.082  1.00  0.00           C  
ATOM    948  C   LYS A 127      42.663  77.776  14.724  1.00  0.00           C  
ATOM    949  O   LYS A 127      41.814  78.638  14.514  1.00  0.00           O  
ATOM    950  CB  LYS A 127      44.812  78.956  13.931  1.00  0.00           C  
ATOM    951  CG  LYS A 127      46.242  79.524  14.370  1.00  0.00           C  
ATOM    952  CD  LYS A 127      46.730  80.213  13.108  1.00  0.00           C  
ATOM    953  CE  LYS A 127      48.273  80.485  13.390  1.00  0.00           C  
ATOM    954  NZ  LYS A 127      48.996  81.177  12.258  1.00  0.00           N1+
ATOM    955  N   GLU A 128      42.438  76.452  14.594  1.00  0.00           N  
ATOM    956  CA  GLU A 128      41.200  75.797  14.249  1.00  0.00           C  
ATOM    957  C   GLU A 128      40.612  75.003  15.512  1.00  0.00           C  
ATOM    958  O   GLU A 128      39.633  74.281  15.430  1.00  0.00           O  
ATOM    959  CB  GLU A 128      41.302  74.780  13.137  1.00  0.00           C  
ATOM    960  CG  GLU A 128      42.198  75.270  12.034  1.00  0.00           C  
ATOM    961  CD  GLU A 128      41.612  76.467  11.281  1.00  0.00           C  
ATOM    962  OE1 GLU A 128      42.392  77.371  10.814  1.00  0.00           O  
ATOM    963  OE2 GLU A 128      40.405  76.460  11.048  1.00  0.00           O1-
ATOM    964  N   GLY A 129      41.119  75.257  16.669  1.00  0.00           N  
ATOM    965  CA  GLY A 129      40.401  74.799  17.930  1.00  0.00           C  
ATOM    966  C   GLY A 129      40.778  73.328  18.376  1.00  0.00           C  
ATOM    967  O   GLY A 129      40.488  72.966  19.525  1.00  0.00           O  
ATOM    968  N   ALA A 130      41.494  72.533  17.545  1.00  0.00           N  
ATOM    969  CA  ALA A 130      41.930  71.223  17.867  1.00  0.00           C  
ATOM    970  C   ALA A 130      42.967  71.210  19.071  1.00  0.00           C  
ATOM    971  O   ALA A 130      43.291  72.223  19.749  1.00  0.00           O  
ATOM    972  CB  ALA A 130      42.586  70.613  16.589  1.00  0.00           C  
ATOM    973  N   PHE A 131      43.518  69.970  19.324  1.00  0.00           N  
ATOM    974  CA  PHE A 131      44.390  69.657  20.489  1.00  0.00           C  
ATOM    975  C   PHE A 131      45.681  68.972  19.983  1.00  0.00           C  
ATOM    976  O   PHE A 131      45.717  68.418  18.845  1.00  0.00           O  
ATOM    977  CB  PHE A 131      43.677  68.821  21.576  1.00  0.00           C  
ATOM    978  CG  PHE A 131      42.420  69.438  22.226  1.00  0.00           C  
ATOM    979  CD1 PHE A 131      42.474  70.009  23.535  1.00  0.00           C  
ATOM    980  CD2 PHE A 131      41.199  69.347  21.463  1.00  0.00           C  
ATOM    981  CE1 PHE A 131      41.345  70.669  23.983  1.00  0.00           C  
ATOM    982  CE2 PHE A 131      40.057  69.897  22.018  1.00  0.00           C  
ATOM    983  CZ  PHE A 131      40.141  70.584  23.224  1.00  0.00           C  
ATOM    984  N   PHE A 132      46.564  68.834  20.943  1.00  0.00           N  
ATOM    985  CA  PHE A 132      47.816  68.102  20.828  1.00  0.00           C  
ATOM    986  C   PHE A 132      47.705  66.871  21.720  1.00  0.00           C  
ATOM    987  O   PHE A 132      47.964  66.945  22.927  1.00  0.00           O  
ATOM    988  CB  PHE A 132      49.042  69.030  21.000  1.00  0.00           C  
ATOM    989  CG  PHE A 132      48.800  70.204  20.015  1.00  0.00           C  
ATOM    990  CD1 PHE A 132      49.135  69.973  18.680  1.00  0.00           C  
ATOM    991  CD2 PHE A 132      48.214  71.364  20.449  1.00  0.00           C  
ATOM    992  CE1 PHE A 132      48.917  71.083  17.794  1.00  0.00           C  
ATOM    993  CE2 PHE A 132      47.895  72.408  19.530  1.00  0.00           C  
ATOM    994  CZ  PHE A 132      48.343  72.248  18.212  1.00  0.00           C  
ATOM    995  N   LEU A 133      47.336  65.718  21.152  1.00  0.00           N  
ATOM    996  CA  LEU A 133      47.301  64.449  21.833  1.00  0.00           C  
ATOM    997  C   LEU A 133      48.653  63.926  22.309  1.00  0.00           C  
ATOM    998  O   LEU A 133      49.403  63.498  21.458  1.00  0.00           O  
ATOM    999  CB  LEU A 133      46.518  63.400  21.093  1.00  0.00           C  
ATOM   1000  CG  LEU A 133      45.172  63.816  20.446  1.00  0.00           C  
ATOM   1001  CD1 LEU A 133      44.589  62.717  19.677  1.00  0.00           C  
ATOM   1002  CD2 LEU A 133      44.335  64.334  21.634  1.00  0.00           C  
ATOM   1003  N   TYR A 134      48.778  63.656  23.576  1.00  0.00           N  
ATOM   1004  CA  TYR A 134      49.735  62.713  24.207  1.00  0.00           C  
ATOM   1005  C   TYR A 134      48.937  61.474  24.735  1.00  0.00           C  
ATOM   1006  O   TYR A 134      47.757  61.358  24.492  1.00  0.00           O  
ATOM   1007  CB  TYR A 134      50.543  63.392  25.329  1.00  0.00           C  
ATOM   1008  CG  TYR A 134      51.245  64.582  24.767  1.00  0.00           C  
ATOM   1009  CD1 TYR A 134      52.454  64.491  24.103  1.00  0.00           C  
ATOM   1010  CD2 TYR A 134      50.593  65.832  24.784  1.00  0.00           C  
ATOM   1011  CE1 TYR A 134      53.113  65.578  23.580  1.00  0.00           C  
ATOM   1012  CE2 TYR A 134      51.232  66.964  24.302  1.00  0.00           C  
ATOM   1013  CZ  TYR A 134      52.484  66.865  23.639  1.00  0.00           C  
ATOM   1014  OH  TYR A 134      53.064  67.967  23.160  1.00  0.00           O  
ATOM   1015  N   ASP A 135      49.584  60.551  25.425  1.00  0.00           N  
ATOM   1016  CA  ASP A 135      48.923  59.259  25.918  1.00  0.00           C  
ATOM   1017  C   ASP A 135      47.765  59.664  26.862  1.00  0.00           C  
ATOM   1018  O   ASP A 135      48.004  60.326  27.883  1.00  0.00           O  
ATOM   1019  CB  ASP A 135      50.028  58.411  26.850  1.00  0.00           C  
ATOM   1020  CG  ASP A 135      49.489  57.216  27.540  1.00  0.00           C  
ATOM   1021  OD1 ASP A 135      49.891  57.048  28.756  1.00  0.00           O  
ATOM   1022  OD2 ASP A 135      48.485  56.674  27.039  1.00  0.00           O1-
ATOM   1023  N   ARG A 136      46.532  59.309  26.515  1.00  0.00           N  
ATOM   1024  CA  ARG A 136      45.260  59.646  27.172  1.00  0.00           C  
ATOM   1025  C   ARG A 136      45.017  61.073  27.564  1.00  0.00           C  
ATOM   1026  O   ARG A 136      44.014  61.384  28.205  1.00  0.00           O  
ATOM   1027  CB  ARG A 136      45.063  58.699  28.310  1.00  0.00           C  
ATOM   1028  CG  ARG A 136      45.062  57.179  27.911  1.00  0.00           C  
ATOM   1029  CD  ARG A 136      45.320  56.232  29.090  1.00  0.00           C  
ATOM   1030  NE  ARG A 136      46.758  56.235  29.500  1.00  0.00           N  
ATOM   1031  CZ  ARG A 136      47.331  55.483  30.467  1.00  0.00           C  
ATOM   1032  NH1 ARG A 136      48.629  55.384  30.541  1.00  0.00           N  
ATOM   1033  NH2 ARG A 136      46.530  54.876  31.373  1.00  0.00           N1+
ATOM   1034  N   LEU A 137      45.774  62.065  27.011  1.00  0.00           N  
ATOM   1035  CA  LEU A 137      45.696  63.445  27.394  1.00  0.00           C  
ATOM   1036  C   LEU A 137      45.806  64.359  26.171  1.00  0.00           C  
ATOM   1037  O   LEU A 137      46.819  64.381  25.460  1.00  0.00           O  
ATOM   1038  CB  LEU A 137      46.801  63.591  28.486  1.00  0.00           C  
ATOM   1039  CG  LEU A 137      46.780  62.755  29.826  1.00  0.00           C  
ATOM   1040  CD1 LEU A 137      48.172  62.689  30.495  1.00  0.00           C  
ATOM   1041  CD2 LEU A 137      45.682  63.299  30.807  1.00  0.00           C  
ATOM   1042  N   ALA A 138      44.740  65.115  25.971  1.00  0.00           N  
ATOM   1043  CA  ALA A 138      44.672  66.138  25.015  1.00  0.00           C  
ATOM   1044  C   ALA A 138      45.018  67.501  25.626  1.00  0.00           C  
ATOM   1045  O   ALA A 138      44.432  67.946  26.602  1.00  0.00           O  
ATOM   1046  CB  ALA A 138      43.243  66.226  24.493  1.00  0.00           C  
ATOM   1047  N   SER A 139      46.061  68.120  25.053  1.00  0.00           N  
ATOM   1048  CA  SER A 139      46.642  69.416  25.508  1.00  0.00           C  
ATOM   1049  C   SER A 139      46.216  70.507  24.598  1.00  0.00           C  
ATOM   1050  O   SER A 139      46.289  70.376  23.354  1.00  0.00           O  
ATOM   1051  CB  SER A 139      48.179  69.382  25.655  1.00  0.00           C  
ATOM   1052  OG  SER A 139      48.671  70.780  25.815  1.00  0.00           O  
ATOM   1053  N   THR A 140      45.909  71.704  25.103  1.00  0.00           N  
ATOM   1054  CA  THR A 140      45.691  72.883  24.269  1.00  0.00           C  
ATOM   1055  C   THR A 140      46.949  73.614  23.744  1.00  0.00           C  
ATOM   1056  O   THR A 140      46.911  74.524  22.905  1.00  0.00           O  
ATOM   1057  CB  THR A 140      44.726  73.940  24.858  1.00  0.00           C  
ATOM   1058  CG2 THR A 140      43.339  73.419  25.074  1.00  0.00           C  
ATOM   1059  OG1 THR A 140      45.219  74.441  26.082  1.00  0.00           O  
ATOM   1060  N   VAL A 141      48.131  73.112  24.148  1.00  0.00           N  
ATOM   1061  CA  VAL A 141      49.485  73.577  23.763  1.00  0.00           C  
ATOM   1062  C   VAL A 141      50.348  72.437  23.232  1.00  0.00           C  
ATOM   1063  O   VAL A 141      50.055  71.269  23.403  1.00  0.00           O  
ATOM   1064  CB  VAL A 141      50.212  74.408  24.781  1.00  0.00           C  
ATOM   1065  CG1 VAL A 141      49.209  75.408  25.422  1.00  0.00           C  
ATOM   1066  CG2 VAL A 141      50.765  73.587  25.911  1.00  0.00           C  
ATOM   1067  N   ILE A 142      51.484  72.820  22.635  1.00  0.00           N  
ATOM   1068  CA  ILE A 142      52.549  71.883  22.275  1.00  0.00           C  
ATOM   1069  C   ILE A 142      53.723  72.007  23.241  1.00  0.00           C  
ATOM   1070  O   ILE A 142      54.230  73.131  23.549  1.00  0.00           O  
ATOM   1071  CB  ILE A 142      53.077  72.126  20.770  1.00  0.00           C  
ATOM   1072  CG1 ILE A 142      51.940  72.000  19.712  1.00  0.00           C  
ATOM   1073  CG2 ILE A 142      54.161  70.992  20.540  1.00  0.00           C  
ATOM   1074  CD1 ILE A 142      52.390  72.637  18.388  1.00  0.00           C  
ATOM   1075  N   TYR A 143      54.264  70.912  23.736  1.00  0.00           N  
ATOM   1076  CA  TYR A 143      55.503  70.844  24.459  1.00  0.00           C  
ATOM   1077  C   TYR A 143      56.573  70.214  23.538  1.00  0.00           C  
ATOM   1078  O   TYR A 143      56.250  69.583  22.469  1.00  0.00           O  
ATOM   1079  CB  TYR A 143      55.298  70.088  25.751  1.00  0.00           C  
ATOM   1080  CG  TYR A 143      54.385  70.723  26.744  1.00  0.00           C  
ATOM   1081  CD1 TYR A 143      54.800  71.673  27.693  1.00  0.00           C  
ATOM   1082  CD2 TYR A 143      53.064  70.326  26.693  1.00  0.00           C  
ATOM   1083  CE1 TYR A 143      53.835  72.216  28.534  1.00  0.00           C  
ATOM   1084  CE2 TYR A 143      52.086  70.880  27.588  1.00  0.00           C  
ATOM   1085  CZ  TYR A 143      52.492  71.788  28.554  1.00  0.00           C  
ATOM   1086  OH  TYR A 143      51.561  72.449  29.333  1.00  0.00           O  
ATOM   1087  N   ARG A 144      57.823  70.239  23.919  1.00  0.00           N  
ATOM   1088  CA  ARG A 144      59.032  69.919  23.034  1.00  0.00           C  
ATOM   1089  C   ARG A 144      59.409  68.438  23.036  1.00  0.00           C  
ATOM   1090  O   ARG A 144      59.012  67.663  23.964  1.00  0.00           O  
ATOM   1091  CB  ARG A 144      60.182  70.964  23.341  1.00  0.00           C  
ATOM   1092  CG  ARG A 144      61.253  70.591  24.372  1.00  0.00           C  
ATOM   1093  CD  ARG A 144      62.410  71.502  24.502  1.00  0.00           C  
ATOM   1094  NE  ARG A 144      62.220  72.709  25.394  1.00  0.00           N  
ATOM   1095  CZ  ARG A 144      62.548  72.804  26.657  1.00  0.00           C  
ATOM   1096  NH1 ARG A 144      62.981  71.877  27.410  1.00  0.00           N  
ATOM   1097  NH2 ARG A 144      62.318  73.871  27.361  1.00  0.00           N1+
ATOM   1098  N   GLY A 145      60.066  67.982  21.998  1.00  0.00           N  
ATOM   1099  CA  GLY A 145      60.884  66.690  22.088  1.00  0.00           C  
ATOM   1100  C   GLY A 145      60.190  65.341  22.424  1.00  0.00           C  
ATOM   1101  O   GLY A 145      60.667  64.587  23.210  1.00  0.00           O  
ATOM   1102  N   THR A 146      58.862  65.160  22.109  1.00  0.00           N  
ATOM   1103  CA  THR A 146      57.908  64.166  22.676  1.00  0.00           C  
ATOM   1104  C   THR A 146      56.796  63.895  21.598  1.00  0.00           C  
ATOM   1105  O   THR A 146      56.320  64.894  21.096  1.00  0.00           O  
ATOM   1106  CB  THR A 146      57.182  64.779  23.858  1.00  0.00           C  
ATOM   1107  CG2 THR A 146      56.260  63.773  24.581  1.00  0.00           C  
ATOM   1108  OG1 THR A 146      58.045  65.310  24.805  1.00  0.00           O  
ATOM   1109  N   THR A 147      56.438  62.647  21.272  1.00  0.00           N  
ATOM   1110  CA  THR A 147      55.511  62.307  20.192  1.00  0.00           C  
ATOM   1111  C   THR A 147      54.032  62.836  20.447  1.00  0.00           C  
ATOM   1112  O   THR A 147      53.417  62.441  21.411  1.00  0.00           O  
ATOM   1113  CB  THR A 147      55.455  60.774  20.131  1.00  0.00           C  
ATOM   1114  CG2 THR A 147      54.545  60.252  19.019  1.00  0.00           C  
ATOM   1115  OG1 THR A 147      56.691  60.144  19.923  1.00  0.00           O  
ATOM   1116  N   PHE A 148      53.447  63.608  19.572  1.00  0.00           N  
ATOM   1117  CA  PHE A 148      52.113  64.132  19.703  1.00  0.00           C  
ATOM   1118  C   PHE A 148      51.356  64.049  18.322  1.00  0.00           C  
ATOM   1119  O   PHE A 148      51.948  64.081  17.257  1.00  0.00           O  
ATOM   1120  CB  PHE A 148      52.119  65.575  20.164  1.00  0.00           C  
ATOM   1121  CG  PHE A 148      52.567  66.575  19.104  1.00  0.00           C  
ATOM   1122  CD1 PHE A 148      51.610  67.181  18.236  1.00  0.00           C  
ATOM   1123  CD2 PHE A 148      53.859  67.089  19.108  1.00  0.00           C  
ATOM   1124  CE1 PHE A 148      52.001  68.278  17.414  1.00  0.00           C  
ATOM   1125  CE2 PHE A 148      54.263  68.155  18.261  1.00  0.00           C  
ATOM   1126  CZ  PHE A 148      53.300  68.774  17.482  1.00  0.00           C  
ATOM   1127  N   ALA A 149      50.012  64.013  18.381  1.00  0.00           N  
ATOM   1128  CA  ALA A 149      49.127  64.076  17.254  1.00  0.00           C  
ATOM   1129  C   ALA A 149      48.214  65.312  17.253  1.00  0.00           C  
ATOM   1130  O   ALA A 149      47.834  65.758  18.323  1.00  0.00           O  
ATOM   1131  CB  ALA A 149      48.280  62.770  17.193  1.00  0.00           C  
ATOM   1132  N   GLU A 150      47.697  65.679  16.061  1.00  0.00           N  
ATOM   1133  CA  GLU A 150      46.534  66.597  16.011  1.00  0.00           C  
ATOM   1134  C   GLU A 150      45.193  65.798  16.059  1.00  0.00           C  
ATOM   1135  O   GLU A 150      45.058  64.624  15.593  1.00  0.00           O  
ATOM   1136  CB  GLU A 150      46.533  67.398  14.727  1.00  0.00           C  
ATOM   1137  CG  GLU A 150      47.544  68.541  14.746  1.00  0.00           C  
ATOM   1138  CD  GLU A 150      47.603  69.172  13.373  1.00  0.00           C  
ATOM   1139  OE1 GLU A 150      47.077  70.252  13.115  1.00  0.00           O  
ATOM   1140  OE2 GLU A 150      48.249  68.581  12.496  1.00  0.00           O1-
ATOM   1141  N   GLY A 151      44.137  66.475  16.664  1.00  0.00           N  
ATOM   1142  CA  GLY A 151      42.790  65.820  16.690  1.00  0.00           C  
ATOM   1143  C   GLY A 151      41.735  66.455  17.634  1.00  0.00           C  
ATOM   1144  O   GLY A 151      42.089  67.279  18.499  1.00  0.00           O  
ATOM   1145  N   VAL A 152      40.487  66.018  17.506  1.00  0.00           N  
ATOM   1146  CA  VAL A 152      39.313  66.371  18.228  1.00  0.00           C  
ATOM   1147  C   VAL A 152      38.627  65.326  19.096  1.00  0.00           C  
ATOM   1148  O   VAL A 152      38.941  64.146  18.923  1.00  0.00           O  
ATOM   1149  CB  VAL A 152      38.237  67.001  17.274  1.00  0.00           C  
ATOM   1150  CG1 VAL A 152      38.626  68.441  16.827  1.00  0.00           C  
ATOM   1151  CG2 VAL A 152      38.089  66.255  15.917  1.00  0.00           C  
ATOM   1152  N   VAL A 153      37.934  65.675  20.159  1.00  0.00           N  
ATOM   1153  CA  VAL A 153      37.531  64.906  21.288  1.00  0.00           C  
ATOM   1154  C   VAL A 153      36.030  64.812  21.380  1.00  0.00           C  
ATOM   1155  O   VAL A 153      35.311  65.820  21.385  1.00  0.00           O  
ATOM   1156  CB  VAL A 153      38.102  65.432  22.630  1.00  0.00           C  
ATOM   1157  CG1 VAL A 153      37.770  64.428  23.709  1.00  0.00           C  
ATOM   1158  CG2 VAL A 153      39.603  65.522  22.508  1.00  0.00           C  
ATOM   1159  N   ALA A 154      35.485  63.593  21.361  1.00  0.00           N  
ATOM   1160  CA  ALA A 154      34.081  63.298  21.549  1.00  0.00           C  
ATOM   1161  C   ALA A 154      33.715  62.240  22.569  1.00  0.00           C  
ATOM   1162  O   ALA A 154      34.548  61.489  23.103  1.00  0.00           O  
ATOM   1163  CB  ALA A 154      33.336  62.892  20.246  1.00  0.00           C  
ATOM   1164  N   PHE A 155      32.544  62.432  23.165  1.00  0.00           N  
ATOM   1165  CA  PHE A 155      32.026  61.683  24.278  1.00  0.00           C  
ATOM   1166  C   PHE A 155      30.900  60.806  23.743  1.00  0.00           C  
ATOM   1167  O   PHE A 155      30.311  61.166  22.738  1.00  0.00           O  
ATOM   1168  CB  PHE A 155      31.632  62.658  25.424  1.00  0.00           C  
ATOM   1169  CG  PHE A 155      32.740  63.508  25.931  1.00  0.00           C  
ATOM   1170  CD1 PHE A 155      33.522  63.122  27.047  1.00  0.00           C  
ATOM   1171  CD2 PHE A 155      33.082  64.708  25.315  1.00  0.00           C  
ATOM   1172  CE1 PHE A 155      34.632  63.858  27.505  1.00  0.00           C  
ATOM   1173  CE2 PHE A 155      34.177  65.478  25.803  1.00  0.00           C  
ATOM   1174  CZ  PHE A 155      34.887  65.065  26.925  1.00  0.00           C  
ATOM   1175  N   LEU A 156      30.631  59.632  24.380  1.00  0.00           N  
ATOM   1176  CA  LEU A 156      29.727  58.635  23.882  1.00  0.00           C  
ATOM   1177  C   LEU A 156      28.817  58.114  25.030  1.00  0.00           C  
ATOM   1178  O   LEU A 156      29.277  58.036  26.120  1.00  0.00           O  
ATOM   1179  CB  LEU A 156      30.535  57.432  23.254  1.00  0.00           C  
ATOM   1180  CG  LEU A 156      30.944  57.694  21.759  1.00  0.00           C  
ATOM   1181  CD1 LEU A 156      31.983  56.662  21.371  1.00  0.00           C  
ATOM   1182  CD2 LEU A 156      29.792  57.623  20.699  1.00  0.00           C  
ATOM   1183  N   ILE A 157      27.614  57.709  24.834  1.00  0.00           N  
ATOM   1184  CA  ILE A 157      26.780  56.800  25.747  1.00  0.00           C  
ATOM   1185  C   ILE A 157      26.827  55.440  25.055  1.00  0.00           C  
ATOM   1186  O   ILE A 157      26.375  55.429  23.931  1.00  0.00           O  
ATOM   1187  CB  ILE A 157      25.220  57.331  25.780  1.00  0.00           C  
ATOM   1188  CG1 ILE A 157      25.063  58.681  26.583  1.00  0.00           C  
ATOM   1189  CG2 ILE A 157      24.199  56.241  26.357  1.00  0.00           C  
ATOM   1190  CD1 ILE A 157      23.970  59.525  25.871  1.00  0.00           C  
ATOM   1191  N   LEU A 158      27.392  54.365  25.675  1.00  0.00           N  
ATOM   1192  CA  LEU A 158      27.348  53.021  25.107  1.00  0.00           C  
ATOM   1193  C   LEU A 158      25.905  52.491  25.268  1.00  0.00           C  
ATOM   1194  O   LEU A 158      25.249  52.843  26.257  1.00  0.00           O  
ATOM   1195  CB  LEU A 158      28.358  52.077  25.770  1.00  0.00           C  
ATOM   1196  CG  LEU A 158      29.903  52.144  25.393  1.00  0.00           C  
ATOM   1197  CD1 LEU A 158      30.608  50.885  25.988  1.00  0.00           C  
ATOM   1198  CD2 LEU A 158      30.044  52.038  23.860  1.00  0.00           C  
ATOM   1199  N   PRO A 159      25.520  51.620  24.308  1.00  0.00           N  
ATOM   1200  CA  PRO A 159      24.147  51.110  24.299  1.00  0.00           C  
ATOM   1201  C   PRO A 159      23.572  50.606  25.585  1.00  0.00           C  
ATOM   1202  O   PRO A 159      24.214  49.834  26.306  1.00  0.00           O  
ATOM   1203  CB  PRO A 159      24.190  49.935  23.234  1.00  0.00           C  
ATOM   1204  CG  PRO A 159      25.128  50.528  22.176  1.00  0.00           C  
ATOM   1205  CD  PRO A 159      26.206  51.149  23.071  1.00  0.00           C  
ATOM   1206  N   GLN A 160      22.332  50.956  25.919  1.00  0.00           N  
ATOM   1207  CA  GLN A 160      21.655  50.288  27.081  1.00  0.00           C  
ATOM   1208  C   GLN A 160      21.436  48.770  26.995  1.00  0.00           C  
ATOM   1209  O   GLN A 160      20.798  48.250  26.081  1.00  0.00           O  
ATOM   1210  CB  GLN A 160      20.362  51.084  27.393  1.00  0.00           C  
ATOM   1211  CG  GLN A 160      19.254  51.152  26.284  1.00  0.00           C  
ATOM   1212  CD  GLN A 160      18.302  52.333  26.480  1.00  0.00           C  
ATOM   1213  NE2 GLN A 160      17.920  52.988  25.367  1.00  0.00           N  
ATOM   1214  OE1 GLN A 160      17.794  52.571  27.563  1.00  0.00           O  
ATOM   1215  N   ALA A 161      21.876  48.110  28.032  1.00  0.00           N  
ATOM   1216  CA  ALA A 161      21.642  46.646  28.369  1.00  0.00           C  
ATOM   1217  C   ALA A 161      20.196  46.182  28.277  1.00  0.00           C  
ATOM   1218  O   ALA A 161      19.237  46.884  28.638  1.00  0.00           O  
ATOM   1219  CB  ALA A 161      22.118  46.479  29.790  1.00  0.00           C  
TER    1220      ALA A 161
ATOM   1221  N   GLU B 164      19.294  64.249  16.545  1.00  0.00           N1+
ATOM   1222  CA  GLU B 164      19.465  64.629  15.167  1.00  0.00           C  
ATOM   1223  C   GLU B 164      20.654  63.893  14.675  1.00  0.00           C  
ATOM   1224  O   GLU B 164      21.763  64.077  15.244  1.00  0.00           O  
ATOM   1225  CB  GLU B 164      19.547  66.170  15.013  1.00  0.00           C  
ATOM   1226  CG  GLU B 164      19.682  66.631  13.588  1.00  0.00           C  
ATOM   1227  CD  GLU B 164      19.549  68.105  13.454  1.00  0.00           C  
ATOM   1228  OE1 GLU B 164      19.383  68.677  12.321  1.00  0.00           O  
ATOM   1229  OE2 GLU B 164      19.587  68.714  14.523  1.00  0.00           O1-
ATOM   1230  N   ALA B 165      20.569  63.299  13.469  1.00  0.00           N  
ATOM   1231  CA  ALA B 165      21.662  62.541  12.891  1.00  0.00           C  
ATOM   1232  C   ALA B 165      22.800  63.416  12.274  1.00  0.00           C  
ATOM   1233  O   ALA B 165      22.516  64.224  11.332  1.00  0.00           O  
ATOM   1234  CB  ALA B 165      21.075  61.615  11.753  1.00  0.00           C  
ATOM   1235  N   ILE B 166      24.061  63.208  12.718  1.00  0.00           N  
ATOM   1236  CA  ILE B 166      25.191  64.006  12.274  1.00  0.00           C  
ATOM   1237  C   ILE B 166      25.621  63.693  10.848  1.00  0.00           C  
ATOM   1238  O   ILE B 166      25.674  62.510  10.384  1.00  0.00           O  
ATOM   1239  CB  ILE B 166      26.434  63.947  13.280  1.00  0.00           C  
ATOM   1240  CG1 ILE B 166      25.971  64.352  14.687  1.00  0.00           C  
ATOM   1241  CG2 ILE B 166      27.512  65.027  12.920  1.00  0.00           C  
ATOM   1242  CD1 ILE B 166      25.120  65.647  14.813  1.00  0.00           C  
ATOM   1243  N   VAL B 167      25.788  64.787  10.046  1.00  0.00           N  
ATOM   1244  CA  VAL B 167      26.140  64.679   8.656  1.00  0.00           C  
ATOM   1245  C   VAL B 167      27.525  65.194   8.479  1.00  0.00           C  
ATOM   1246  O   VAL B 167      27.812  66.380   8.695  1.00  0.00           O  
ATOM   1247  CB  VAL B 167      25.160  65.510   7.749  1.00  0.00           C  
ATOM   1248  CG1 VAL B 167      25.691  65.317   6.296  1.00  0.00           C  
ATOM   1249  CG2 VAL B 167      23.675  65.073   7.857  1.00  0.00           C  
ATOM   1250  N   ASN B 168      28.460  64.326   8.070  1.00  0.00           N  
ATOM   1251  CA  ASN B 168      29.894  64.764   7.968  1.00  0.00           C  
ATOM   1252  C   ASN B 168      30.073  65.686   6.758  1.00  0.00           C  
ATOM   1253  O   ASN B 168      29.683  65.373   5.632  1.00  0.00           O  
ATOM   1254  CB  ASN B 168      30.748  63.540   7.593  1.00  0.00           C  
ATOM   1255  CG  ASN B 168      32.213  63.884   7.423  1.00  0.00           C  
ATOM   1256  ND2 ASN B 168      32.873  63.311   6.443  1.00  0.00           N  
ATOM   1257  OD1 ASN B 168      32.757  64.694   8.151  1.00  0.00           O  
ATOM   1258  N   ALA B 169      30.778  66.814   7.044  1.00  0.00           N  
ATOM   1259  CA  ALA B 169      31.006  67.942   6.124  1.00  0.00           C  
ATOM   1260  C   ALA B 169      32.359  67.895   5.416  1.00  0.00           C  
ATOM   1261  O   ALA B 169      32.618  68.646   4.476  1.00  0.00           O  
ATOM   1262  CB  ALA B 169      30.585  69.241   6.728  1.00  0.00           C  
ATOM   1263  N   GLN B 170      33.226  66.938   5.854  1.00  0.00           N  
ATOM   1264  CA  GLN B 170      34.629  66.925   5.318  1.00  0.00           C  
ATOM   1265  C   GLN B 170      34.934  65.717   4.346  1.00  0.00           C  
ATOM   1266  O   GLN B 170      35.038  64.639   4.919  1.00  0.00           O  
ATOM   1267  CB  GLN B 170      35.532  66.977   6.563  1.00  0.00           C  
ATOM   1268  CG  GLN B 170      35.580  68.364   7.135  1.00  0.00           C  
ATOM   1269  CD  GLN B 170      36.659  68.613   8.163  1.00  0.00           C  
ATOM   1270  NE2 GLN B 170      36.372  68.455   9.443  1.00  0.00           N  
ATOM   1271  OE1 GLN B 170      37.791  68.941   7.809  1.00  0.00           O  
ATOM   1272  N   PRO B 171      35.002  65.842   2.997  1.00  0.00           N  
ATOM   1273  CA  PRO B 171      35.206  64.680   2.089  1.00  0.00           C  
ATOM   1274  C   PRO B 171      36.418  63.765   2.372  1.00  0.00           C  
ATOM   1275  O   PRO B 171      36.415  62.581   2.056  1.00  0.00           O  
ATOM   1276  CB  PRO B 171      35.293  65.286   0.696  1.00  0.00           C  
ATOM   1277  CG  PRO B 171      34.391  66.495   0.802  1.00  0.00           C  
ATOM   1278  CD  PRO B 171      34.867  67.031   2.183  1.00  0.00           C  
ATOM   1279  N   LYS B 172      37.457  64.321   2.991  1.00  0.00           N  
ATOM   1280  CA  LYS B 172      38.702  63.578   3.269  1.00  0.00           C  
ATOM   1281  C   LYS B 172      38.692  62.727   4.553  1.00  0.00           C  
ATOM   1282  O   LYS B 172      39.685  61.995   4.803  1.00  0.00           O  
ATOM   1283  CB  LYS B 172      39.965  64.424   3.100  1.00  0.00           C  
ATOM   1284  CG  LYS B 172      40.121  64.778   1.635  1.00  0.00           C  
ATOM   1285  CD  LYS B 172      41.279  65.724   1.357  1.00  0.00           C  
ATOM   1286  CE  LYS B 172      40.967  66.446  -0.009  1.00  0.00           C  
ATOM   1287  NZ  LYS B 172      42.165  67.124  -0.597  1.00  0.00           N1+
ATOM   1288  N   CYS B 173      37.569  62.648   5.313  1.00  0.00           N  
ATOM   1289  CA  CYS B 173      37.422  61.836   6.448  1.00  0.00           C  
ATOM   1290  C   CYS B 173      37.480  60.306   6.156  1.00  0.00           C  
ATOM   1291  O   CYS B 173      36.684  59.857   5.324  1.00  0.00           O  
ATOM   1292  CB  CYS B 173      36.186  62.129   7.279  1.00  0.00           C  
ATOM   1293  SG  CYS B 173      36.165  63.804   8.063  1.00  0.00           S  
ATOM   1294  N   ASN B 174      38.127  59.499   7.034  1.00  0.00           N  
ATOM   1295  CA  ASN B 174      38.240  58.067   6.950  1.00  0.00           C  
ATOM   1296  C   ASN B 174      36.989  57.310   7.252  1.00  0.00           C  
ATOM   1297  O   ASN B 174      36.473  57.465   8.326  1.00  0.00           O  
ATOM   1298  CB  ASN B 174      39.485  57.650   7.764  1.00  0.00           C  
ATOM   1299  CG  ASN B 174      39.943  56.258   7.650  1.00  0.00           C  
ATOM   1300  ND2 ASN B 174      40.771  55.819   8.588  1.00  0.00           N  
ATOM   1301  OD1 ASN B 174      39.625  55.575   6.672  1.00  0.00           O  
ATOM   1302  N   PRO B 175      36.481  56.500   6.347  1.00  0.00           N  
ATOM   1303  CA  PRO B 175      35.388  55.578   6.521  1.00  0.00           C  
ATOM   1304  C   PRO B 175      35.675  54.482   7.524  1.00  0.00           C  
ATOM   1305  O   PRO B 175      34.734  53.806   7.949  1.00  0.00           O  
ATOM   1306  CB  PRO B 175      35.162  54.972   5.139  1.00  0.00           C  
ATOM   1307  CG  PRO B 175      35.586  56.088   4.132  1.00  0.00           C  
ATOM   1308  CD  PRO B 175      36.797  56.584   4.947  1.00  0.00           C  
ATOM   1309  N   ASN B 176      36.961  54.234   7.907  1.00  0.00           N  
ATOM   1310  CA  ASN B 176      37.351  53.377   8.996  1.00  0.00           C  
ATOM   1311  C   ASN B 176      37.699  54.140  10.313  1.00  0.00           C  
ATOM   1312  O   ASN B 176      38.082  55.324  10.215  1.00  0.00           O  
ATOM   1313  CB  ASN B 176      38.531  52.407   8.639  1.00  0.00           C  
ATOM   1314  CG  ASN B 176      38.239  51.574   7.461  1.00  0.00           C  
ATOM   1315  ND2 ASN B 176      39.145  51.626   6.484  1.00  0.00           N  
ATOM   1316  OD1 ASN B 176      37.290  50.944   7.236  1.00  0.00           O  
ATOM   1317  N   LEU B 177      37.484  53.482  11.500  1.00  0.00           N  
ATOM   1318  CA  LEU B 177      38.078  53.966  12.696  1.00  0.00           C  
ATOM   1319  C   LEU B 177      38.727  52.754  13.372  1.00  0.00           C  
ATOM   1320  O   LEU B 177      38.103  51.745  13.661  1.00  0.00           O  
ATOM   1321  CB  LEU B 177      37.021  54.679  13.532  1.00  0.00           C  
ATOM   1322  CG  LEU B 177      37.564  55.087  14.907  1.00  0.00           C  
ATOM   1323  CD1 LEU B 177      38.545  56.183  14.816  1.00  0.00           C  
ATOM   1324  CD2 LEU B 177      36.454  55.753  15.828  1.00  0.00           C  
ATOM   1325  N   HIS B 178      40.043  52.938  13.662  1.00  0.00           N  
ATOM   1326  CA  HIS B 178      40.764  51.943  14.496  1.00  0.00           C  
ATOM   1327  C   HIS B 178      41.140  52.626  15.811  1.00  0.00           C  
ATOM   1328  O   HIS B 178      42.086  53.405  15.907  1.00  0.00           O  
ATOM   1329  CB  HIS B 178      41.994  51.336  13.770  1.00  0.00           C  
ATOM   1330  CG  HIS B 178      42.390  49.938  14.104  1.00  0.00           C  
ATOM   1331  CD2 HIS B 178      41.993  49.186  15.166  1.00  0.00           C  
ATOM   1332  ND1 HIS B 178      43.190  49.158  13.368  1.00  0.00           N  
ATOM   1333  CE1 HIS B 178      43.307  47.933  13.939  1.00  0.00           C  
ATOM   1334  NE2 HIS B 178      42.577  47.953  15.056  1.00  0.00           N  
ATOM   1335  N   TYR B 179      40.220  52.481  16.744  1.00  0.00           N  
ATOM   1336  CA  TYR B 179      40.370  52.933  18.152  1.00  0.00           C  
ATOM   1337  C   TYR B 179      41.363  52.017  18.894  1.00  0.00           C  
ATOM   1338  O   TYR B 179      41.498  50.815  18.659  1.00  0.00           O  
ATOM   1339  CB  TYR B 179      39.021  53.061  18.876  1.00  0.00           C  
ATOM   1340  CG  TYR B 179      38.338  51.793  19.291  1.00  0.00           C  
ATOM   1341  CD1 TYR B 179      38.668  51.132  20.472  1.00  0.00           C  
ATOM   1342  CD2 TYR B 179      37.497  51.135  18.410  1.00  0.00           C  
ATOM   1343  CE1 TYR B 179      38.082  49.912  20.783  1.00  0.00           C  
ATOM   1344  CE2 TYR B 179      36.937  49.887  18.656  1.00  0.00           C  
ATOM   1345  CZ  TYR B 179      37.230  49.238  19.865  1.00  0.00           C  
ATOM   1346  OH  TYR B 179      36.631  48.040  20.134  1.00  0.00           O  
ATOM   1347  N   TRP B 180      42.028  52.654  19.869  1.00  0.00           N  
ATOM   1348  CA  TRP B 180      42.795  51.996  20.964  1.00  0.00           C  
ATOM   1349  C   TRP B 180      42.262  52.384  22.349  1.00  0.00           C  
ATOM   1350  O   TRP B 180      41.767  53.481  22.534  1.00  0.00           O  
ATOM   1351  CB  TRP B 180      44.304  52.337  20.781  1.00  0.00           C  
ATOM   1352  CG  TRP B 180      44.868  53.713  20.864  1.00  0.00           C  
ATOM   1353  CD1 TRP B 180      45.081  54.510  19.802  1.00  0.00           C  
ATOM   1354  CD2 TRP B 180      45.157  54.590  22.045  1.00  0.00           C  
ATOM   1355  CE2 TRP B 180      45.627  55.851  21.507  1.00  0.00           C  
ATOM   1356  CE3 TRP B 180      45.041  54.412  23.441  1.00  0.00           C  
ATOM   1357  NE1 TRP B 180      45.403  55.814  20.153  1.00  0.00           N  
ATOM   1358  CZ2 TRP B 180      46.203  56.833  22.316  1.00  0.00           C  
ATOM   1359  CZ3 TRP B 180      45.581  55.496  24.231  1.00  0.00           C  
ATOM   1360  CH2 TRP B 180      46.183  56.663  23.704  1.00  0.00           C  
ATOM   1361  N   THR B 181      42.266  51.534  23.321  1.00  0.00           N  
ATOM   1362  CA  THR B 181      42.019  51.873  24.754  1.00  0.00           C  
ATOM   1363  C   THR B 181      42.569  50.847  25.716  1.00  0.00           C  
ATOM   1364  O   THR B 181      42.906  49.689  25.408  1.00  0.00           O  
ATOM   1365  CB  THR B 181      40.453  51.918  24.916  1.00  0.00           C  
ATOM   1366  CG2 THR B 181      39.775  50.409  24.978  1.00  0.00           C  
ATOM   1367  OG1 THR B 181      40.050  52.570  26.098  1.00  0.00           O  
ATOM   1368  N   THR B 182      42.617  51.230  26.994  1.00  0.00           N  
ATOM   1369  CA  THR B 182      42.992  50.361  28.152  1.00  0.00           C  
ATOM   1370  C   THR B 182      41.869  49.377  28.365  1.00  0.00           C  
ATOM   1371  O   THR B 182      40.688  49.706  28.358  1.00  0.00           O  
ATOM   1372  CB  THR B 182      43.330  51.119  29.409  1.00  0.00           C  
ATOM   1373  CG2 THR B 182      44.605  51.942  29.441  1.00  0.00           C  
ATOM   1374  OG1 THR B 182      42.269  52.018  29.771  1.00  0.00           O  
ATOM   1375  N   GLN B 183      42.208  48.065  28.559  1.00  0.00           N  
ATOM   1376  CA  GLN B 183      41.325  46.947  28.948  1.00  0.00           C  
ATOM   1377  C   GLN B 183      40.708  47.131  30.367  1.00  0.00           C  
ATOM   1378  O   GLN B 183      41.268  47.612  31.303  1.00  0.00           O  
ATOM   1379  CB  GLN B 183      42.201  45.706  28.819  1.00  0.00           C  
ATOM   1380  CG  GLN B 183      41.449  44.353  29.252  1.00  0.00           C  
ATOM   1381  CD  GLN B 183      42.213  43.085  28.754  1.00  0.00           C  
ATOM   1382  NE2 GLN B 183      41.657  41.902  28.773  1.00  0.00           N  
ATOM   1383  OE1 GLN B 183      43.412  43.178  28.403  1.00  0.00           O  
ATOM   1384  N   ASP B 184      39.439  46.883  30.442  1.00  0.00           N  
ATOM   1385  CA  ASP B 184      38.542  46.815  31.623  1.00  0.00           C  
ATOM   1386  C   ASP B 184      38.434  45.449  32.307  1.00  0.00           C  
ATOM   1387  O   ASP B 184      38.282  45.482  33.572  1.00  0.00           O  
ATOM   1388  CB  ASP B 184      37.150  47.150  31.140  1.00  0.00           C  
ATOM   1389  CG  ASP B 184      37.048  48.560  30.405  1.00  0.00           C  
ATOM   1390  OD1 ASP B 184      37.820  49.451  30.744  1.00  0.00           O  
ATOM   1391  OD2 ASP B 184      36.155  48.726  29.600  1.00  0.00           O1-
ATOM   1392  N   GLU B 185      38.544  44.383  31.554  1.00  0.00           N  
ATOM   1393  CA  GLU B 185      38.103  43.102  31.954  1.00  0.00           C  
ATOM   1394  C   GLU B 185      38.950  41.973  31.395  1.00  0.00           C  
ATOM   1395  O   GLU B 185      39.261  41.916  30.197  1.00  0.00           O  
ATOM   1396  CB  GLU B 185      36.634  43.005  31.516  1.00  0.00           C  
ATOM   1397  CG  GLU B 185      36.057  41.680  31.927  1.00  0.00           C  
ATOM   1398  CD  GLU B 185      36.252  41.444  33.419  1.00  0.00           C  
ATOM   1399  OE1 GLU B 185      36.105  42.396  34.244  1.00  0.00           O  
ATOM   1400  OE2 GLU B 185      36.586  40.291  33.845  1.00  0.00           O1-
ATOM   1401  N   GLY B 186      39.325  41.010  32.311  1.00  0.00           N  
ATOM   1402  CA  GLY B 186      40.231  39.913  31.992  1.00  0.00           C  
ATOM   1403  C   GLY B 186      41.739  40.326  32.056  1.00  0.00           C  
ATOM   1404  O   GLY B 186      42.057  41.513  32.227  1.00  0.00           O  
ATOM   1405  N   ALA B 187      42.561  39.313  32.245  1.00  0.00           N  
ATOM   1406  CA  ALA B 187      43.981  39.512  32.504  1.00  0.00           C  
ATOM   1407  C   ALA B 187      44.928  38.517  31.793  1.00  0.00           C  
ATOM   1408  O   ALA B 187      44.585  37.309  31.754  1.00  0.00           O  
ATOM   1409  CB  ALA B 187      44.152  39.663  34.048  1.00  0.00           C  
ATOM   1410  N   ALA B 188      46.107  38.914  31.398  1.00  0.00           N  
ATOM   1411  CA  ALA B 188      47.062  38.064  30.757  1.00  0.00           C  
ATOM   1412  C   ALA B 188      47.478  36.993  31.764  1.00  0.00           C  
ATOM   1413  O   ALA B 188      47.423  37.262  32.943  1.00  0.00           O  
ATOM   1414  CB  ALA B 188      48.248  38.994  30.318  1.00  0.00           C  
ATOM   1415  N   ILE B 189      47.961  35.825  31.460  1.00  0.00           N  
ATOM   1416  CA  ILE B 189      48.264  34.687  32.399  1.00  0.00           C  
ATOM   1417  C   ILE B 189      49.761  34.552  32.686  1.00  0.00           C  
ATOM   1418  O   ILE B 189      50.538  34.741  31.768  1.00  0.00           O  
ATOM   1419  CB  ILE B 189      47.605  33.420  31.788  1.00  0.00           C  
ATOM   1420  CG1 ILE B 189      46.144  33.618  31.965  1.00  0.00           C  
ATOM   1421  CG2 ILE B 189      47.957  32.114  32.492  1.00  0.00           C  
ATOM   1422  CD1 ILE B 189      45.341  33.078  30.860  1.00  0.00           C  
ATOM   1423  N   GLY B 190      50.110  34.079  33.900  1.00  0.00           N  
ATOM   1424  CA  GLY B 190      51.435  34.238  34.556  1.00  0.00           C  
ATOM   1425  C   GLY B 190      51.577  35.583  35.278  1.00  0.00           C  
ATOM   1426  O   GLY B 190      50.550  36.246  35.438  1.00  0.00           O  
ATOM   1427  N   LEU B 191      52.766  35.938  35.803  1.00  0.00           N  
ATOM   1428  CA  LEU B 191      52.905  36.925  36.888  1.00  0.00           C  
ATOM   1429  C   LEU B 191      52.629  38.433  36.520  1.00  0.00           C  
ATOM   1430  O   LEU B 191      52.723  39.251  37.466  1.00  0.00           O  
ATOM   1431  CB  LEU B 191      54.243  36.692  37.591  1.00  0.00           C  
ATOM   1432  CG  LEU B 191      54.498  35.363  38.270  1.00  0.00           C  
ATOM   1433  CD1 LEU B 191      55.828  35.439  39.080  1.00  0.00           C  
ATOM   1434  CD2 LEU B 191      53.318  34.983  39.218  1.00  0.00           C  
ATOM   1435  N   ALA B 192      52.556  38.732  35.206  1.00  0.00           N  
ATOM   1436  CA  ALA B 192      52.754  40.077  34.638  1.00  0.00           C  
ATOM   1437  C   ALA B 192      51.769  41.193  35.080  1.00  0.00           C  
ATOM   1438  O   ALA B 192      51.943  42.320  34.788  1.00  0.00           O  
ATOM   1439  CB  ALA B 192      52.868  40.009  33.131  1.00  0.00           C  
ATOM   1440  N   TRP B 193      50.795  40.825  35.963  1.00  0.00           N  
ATOM   1441  CA  TRP B 193      50.126  41.856  36.856  1.00  0.00           C  
ATOM   1442  C   TRP B 193      51.081  42.402  37.987  1.00  0.00           C  
ATOM   1443  O   TRP B 193      50.915  43.568  38.300  1.00  0.00           O  
ATOM   1444  CB  TRP B 193      48.832  41.234  37.579  1.00  0.00           C  
ATOM   1445  CG  TRP B 193      49.139  40.034  38.378  1.00  0.00           C  
ATOM   1446  CD1 TRP B 193      49.247  38.780  37.924  1.00  0.00           C  
ATOM   1447  CD2 TRP B 193      49.553  39.915  39.792  1.00  0.00           C  
ATOM   1448  CE2 TRP B 193      49.733  38.572  40.179  1.00  0.00           C  
ATOM   1449  CE3 TRP B 193      49.641  40.919  40.827  1.00  0.00           C  
ATOM   1450  NE1 TRP B 193      49.561  37.901  38.945  1.00  0.00           N  
ATOM   1451  CZ2 TRP B 193      50.053  38.165  41.458  1.00  0.00           C  
ATOM   1452  CZ3 TRP B 193      49.849  40.505  42.159  1.00  0.00           C  
ATOM   1453  CH2 TRP B 193      50.092  39.152  42.447  1.00  0.00           C  
ATOM   1454  N   ILE B 194      52.068  41.649  38.442  1.00  0.00           N  
ATOM   1455  CA  ILE B 194      53.231  42.138  39.214  1.00  0.00           C  
ATOM   1456  C   ILE B 194      53.945  43.380  38.512  1.00  0.00           C  
ATOM   1457  O   ILE B 194      54.266  43.294  37.299  1.00  0.00           O  
ATOM   1458  CB  ILE B 194      54.234  41.013  39.534  1.00  0.00           C  
ATOM   1459  CG1 ILE B 194      53.641  40.016  40.572  1.00  0.00           C  
ATOM   1460  CG2 ILE B 194      55.592  41.634  39.961  1.00  0.00           C  
ATOM   1461  CD1 ILE B 194      54.642  38.993  41.165  1.00  0.00           C  
ATOM   1462  N   PRO B 195      54.311  44.489  39.217  1.00  0.00           N  
ATOM   1463  CA  PRO B 195      54.828  45.701  38.558  1.00  0.00           C  
ATOM   1464  C   PRO B 195      56.223  45.549  38.026  1.00  0.00           C  
ATOM   1465  O   PRO B 195      56.532  46.119  36.968  1.00  0.00           O  
ATOM   1466  CB  PRO B 195      54.763  46.821  39.627  1.00  0.00           C  
ATOM   1467  CG  PRO B 195      53.988  46.273  40.792  1.00  0.00           C  
ATOM   1468  CD  PRO B 195      53.923  44.742  40.566  1.00  0.00           C  
ATOM   1469  N   TYR B 196      57.044  44.674  38.602  1.00  0.00           N  
ATOM   1470  CA  TYR B 196      58.445  44.343  38.151  1.00  0.00           C  
ATOM   1471  C   TYR B 196      58.372  43.429  36.888  1.00  0.00           C  
ATOM   1472  O   TYR B 196      59.360  43.442  36.150  1.00  0.00           O  
ATOM   1473  CB  TYR B 196      59.169  43.717  39.434  1.00  0.00           C  
ATOM   1474  CG  TYR B 196      60.617  43.336  39.162  1.00  0.00           C  
ATOM   1475  CD1 TYR B 196      60.979  42.042  38.804  1.00  0.00           C  
ATOM   1476  CD2 TYR B 196      61.616  44.296  39.459  1.00  0.00           C  
ATOM   1477  CE1 TYR B 196      62.335  41.783  38.541  1.00  0.00           C  
ATOM   1478  CE2 TYR B 196      62.985  44.058  39.156  1.00  0.00           C  
ATOM   1479  CZ  TYR B 196      63.313  42.766  38.781  1.00  0.00           C  
ATOM   1480  OH  TYR B 196      64.642  42.530  38.516  1.00  0.00           O  
ATOM   1481  N   PHE B 197      57.277  42.693  36.599  1.00  0.00           N  
ATOM   1482  CA  PHE B 197      57.196  41.602  35.547  1.00  0.00           C  
ATOM   1483  C   PHE B 197      56.294  41.898  34.346  1.00  0.00           C  
ATOM   1484  O   PHE B 197      56.141  41.144  33.351  1.00  0.00           O  
ATOM   1485  CB  PHE B 197      56.639  40.306  36.247  1.00  0.00           C  
ATOM   1486  CG  PHE B 197      57.704  39.589  37.114  1.00  0.00           C  
ATOM   1487  CD1 PHE B 197      58.978  39.346  36.622  1.00  0.00           C  
ATOM   1488  CD2 PHE B 197      57.364  39.083  38.399  1.00  0.00           C  
ATOM   1489  CE1 PHE B 197      59.929  38.760  37.450  1.00  0.00           C  
ATOM   1490  CE2 PHE B 197      58.341  38.464  39.244  1.00  0.00           C  
ATOM   1491  CZ  PHE B 197      59.639  38.373  38.775  1.00  0.00           C  
ATOM   1492  N   GLY B 198      55.671  43.119  34.469  1.00  0.00           N  
ATOM   1493  CA  GLY B 198      54.731  43.639  33.467  1.00  0.00           C  
ATOM   1494  C   GLY B 198      55.185  43.756  32.018  1.00  0.00           C  
ATOM   1495  O   GLY B 198      56.365  43.739  31.703  1.00  0.00           O  
ATOM   1496  N   PRO B 199      54.191  43.951  31.100  1.00  0.00           N  
ATOM   1497  CA  PRO B 199      54.468  44.304  29.730  1.00  0.00           C  
ATOM   1498  C   PRO B 199      55.143  45.731  29.616  1.00  0.00           C  
ATOM   1499  O   PRO B 199      55.412  46.454  30.634  1.00  0.00           O  
ATOM   1500  CB  PRO B 199      53.121  44.250  29.062  1.00  0.00           C  
ATOM   1501  CG  PRO B 199      52.134  44.706  30.124  1.00  0.00           C  
ATOM   1502  CD  PRO B 199      52.806  44.159  31.403  1.00  0.00           C  
ATOM   1503  N   ALA B 200      55.458  46.195  28.392  1.00  0.00           N  
ATOM   1504  CA  ALA B 200      55.754  47.540  27.965  1.00  0.00           C  
ATOM   1505  C   ALA B 200      54.616  48.510  28.399  1.00  0.00           C  
ATOM   1506  O   ALA B 200      53.473  48.098  28.371  1.00  0.00           O  
ATOM   1507  CB  ALA B 200      55.764  47.622  26.409  1.00  0.00           C  
ATOM   1508  N   ALA B 201      54.938  49.783  28.582  1.00  0.00           N  
ATOM   1509  CA  ALA B 201      53.972  50.868  28.818  1.00  0.00           C  
ATOM   1510  C   ALA B 201      52.870  50.990  27.654  1.00  0.00           C  
ATOM   1511  O   ALA B 201      51.787  51.625  27.841  1.00  0.00           O  
ATOM   1512  CB  ALA B 201      54.768  52.179  29.166  1.00  0.00           C  
ATOM   1513  N   GLU B 202      53.130  50.480  26.453  1.00  0.00           N  
ATOM   1514  CA  GLU B 202      52.273  50.422  25.348  1.00  0.00           C  
ATOM   1515  C   GLU B 202      51.521  49.039  25.274  1.00  0.00           C  
ATOM   1516  O   GLU B 202      50.535  48.894  24.554  1.00  0.00           O  
ATOM   1517  CB  GLU B 202      53.087  50.611  24.056  1.00  0.00           C  
ATOM   1518  CG  GLU B 202      53.824  51.923  23.819  1.00  0.00           C  
ATOM   1519  CD  GLU B 202      55.184  52.096  24.532  1.00  0.00           C  
ATOM   1520  OE1 GLU B 202      55.869  53.055  24.105  1.00  0.00           O  
ATOM   1521  OE2 GLU B 202      55.451  51.382  25.533  1.00  0.00           O1-
ATOM   1522  N   GLY B 203      51.959  48.018  26.044  1.00  0.00           N  
ATOM   1523  CA  GLY B 203      51.341  46.690  26.047  1.00  0.00           C  
ATOM   1524  C   GLY B 203      50.047  46.469  26.862  1.00  0.00           C  
ATOM   1525  O   GLY B 203      49.616  45.338  27.030  1.00  0.00           O  
ATOM   1526  N   ILE B 204      49.456  47.614  27.294  1.00  0.00           N  
ATOM   1527  CA  ILE B 204      48.247  47.670  28.143  1.00  0.00           C  
ATOM   1528  C   ILE B 204      46.928  47.898  27.451  1.00  0.00           C  
ATOM   1529  O   ILE B 204      45.878  47.797  28.089  1.00  0.00           O  
ATOM   1530  CB  ILE B 204      48.519  48.698  29.283  1.00  0.00           C  
ATOM   1531  CG1 ILE B 204      48.599  50.179  28.876  1.00  0.00           C  
ATOM   1532  CG2 ILE B 204      49.776  48.389  30.030  1.00  0.00           C  
ATOM   1533  CD1 ILE B 204      48.238  51.125  30.042  1.00  0.00           C  
ATOM   1534  N   TYR B 205      46.963  48.165  26.129  1.00  0.00           N  
ATOM   1535  CA  TYR B 205      45.833  48.535  25.334  1.00  0.00           C  
ATOM   1536  C   TYR B 205      45.381  47.392  24.384  1.00  0.00           C  
ATOM   1537  O   TYR B 205      46.042  46.515  23.789  1.00  0.00           O  
ATOM   1538  CB  TYR B 205      46.169  49.779  24.417  1.00  0.00           C  
ATOM   1539  CG  TYR B 205      46.749  51.018  25.065  1.00  0.00           C  
ATOM   1540  CD1 TYR B 205      46.057  51.936  25.808  1.00  0.00           C  
ATOM   1541  CD2 TYR B 205      48.181  51.159  25.022  1.00  0.00           C  
ATOM   1542  CE1 TYR B 205      46.605  53.024  26.489  1.00  0.00           C  
ATOM   1543  CE2 TYR B 205      48.791  52.117  25.843  1.00  0.00           C  
ATOM   1544  CZ  TYR B 205      47.984  53.112  26.472  1.00  0.00           C  
ATOM   1545  OH  TYR B 205      48.695  54.067  27.168  1.00  0.00           O  
ATOM   1546  N   ILE B 206      44.015  47.403  24.259  1.00  0.00           N  
ATOM   1547  CA  ILE B 206      43.282  46.692  23.234  1.00  0.00           C  
ATOM   1548  C   ILE B 206      42.583  47.618  22.221  1.00  0.00           C  
ATOM   1549  O   ILE B 206      42.286  48.742  22.502  1.00  0.00           O  
ATOM   1550  CB  ILE B 206      42.207  45.698  23.851  1.00  0.00           C  
ATOM   1551  CG1 ILE B 206      40.998  46.511  24.595  1.00  0.00           C  
ATOM   1552  CG2 ILE B 206      42.846  44.615  24.770  1.00  0.00           C  
ATOM   1553  CD1 ILE B 206      39.922  45.626  25.077  1.00  0.00           C  
ATOM   1554  N   GLU B 207      42.455  47.119  21.000  1.00  0.00           N  
ATOM   1555  CA  GLU B 207      42.019  47.881  19.789  1.00  0.00           C  
ATOM   1556  C   GLU B 207      40.843  47.215  19.047  1.00  0.00           C  
ATOM   1557  O   GLU B 207      40.669  46.024  19.238  1.00  0.00           O  
ATOM   1558  CB  GLU B 207      43.207  48.038  18.853  1.00  0.00           C  
ATOM   1559  CG  GLU B 207      44.468  48.641  19.423  1.00  0.00           C  
ATOM   1560  CD  GLU B 207      45.442  47.519  19.894  1.00  0.00           C  
ATOM   1561  OE1 GLU B 207      45.120  46.264  19.903  1.00  0.00           O  
ATOM   1562  OE2 GLU B 207      46.549  47.873  20.279  1.00  0.00           O1-
ATOM   1563  N   GLY B 208      39.984  48.070  18.412  1.00  0.00           N  
ATOM   1564  CA  GLY B 208      38.956  47.518  17.551  1.00  0.00           C  
ATOM   1565  C   GLY B 208      38.777  48.301  16.272  1.00  0.00           C  
ATOM   1566  O   GLY B 208      39.068  49.526  16.204  1.00  0.00           O  
ATOM   1567  N   LEU B 209      38.134  47.662  15.287  1.00  0.00           N  
ATOM   1568  CA  LEU B 209      37.851  48.275  13.932  1.00  0.00           C  
ATOM   1569  C   LEU B 209      36.426  48.629  13.740  1.00  0.00           C  
ATOM   1570  O   LEU B 209      35.646  47.725  14.092  1.00  0.00           O  
ATOM   1571  CB  LEU B 209      38.291  47.316  12.843  1.00  0.00           C  
ATOM   1572  CG  LEU B 209      39.851  47.246  12.708  1.00  0.00           C  
ATOM   1573  CD1 LEU B 209      40.072  45.922  11.995  1.00  0.00           C  
ATOM   1574  CD2 LEU B 209      40.382  48.389  11.893  1.00  0.00           C  
ATOM   1575  N   MET B 210      36.049  49.805  13.227  1.00  0.00           N  
ATOM   1576  CA  MET B 210      34.678  50.258  13.022  1.00  0.00           C  
ATOM   1577  C   MET B 210      34.442  50.997  11.674  1.00  0.00           C  
ATOM   1578  O   MET B 210      35.392  51.631  11.214  1.00  0.00           O  
ATOM   1579  CB  MET B 210      34.104  51.157  14.160  1.00  0.00           C  
ATOM   1580  CG  MET B 210      34.554  50.787  15.538  1.00  0.00           C  
ATOM   1581  SD  MET B 210      33.806  51.638  17.010  1.00  0.00           S  
ATOM   1582  CE  MET B 210      32.076  50.964  16.872  1.00  0.00           C  
ATOM   1583  N   HIS B 211      33.273  50.799  11.013  1.00  0.00           N  
ATOM   1584  CA  HIS B 211      33.133  51.155   9.598  1.00  0.00           C  
ATOM   1585  C   HIS B 211      31.934  52.149   9.326  1.00  0.00           C  
ATOM   1586  O   HIS B 211      30.890  52.059   9.969  1.00  0.00           O  
ATOM   1587  CB  HIS B 211      32.850  49.846   8.879  1.00  0.00           C  
ATOM   1588  CG  HIS B 211      33.792  48.783   9.108  1.00  0.00           C  
ATOM   1589  CD2 HIS B 211      34.971  48.549   8.462  1.00  0.00           C  
ATOM   1590  ND1 HIS B 211      33.718  47.918  10.114  1.00  0.00           N  
ATOM   1591  CE1 HIS B 211      34.840  47.155  10.088  1.00  0.00           C  
ATOM   1592  NE2 HIS B 211      35.663  47.555   9.103  1.00  0.00           N  
ATOM   1593  N   ASN B 212      31.943  53.002   8.322  1.00  0.00           N  
ATOM   1594  CA  ASN B 212      30.974  53.964   7.810  1.00  0.00           C  
ATOM   1595  C   ASN B 212      29.780  53.329   7.194  1.00  0.00           C  
ATOM   1596  O   ASN B 212      29.219  53.928   6.303  1.00  0.00           O  
ATOM   1597  CB  ASN B 212      31.659  55.037   6.986  1.00  0.00           C  
ATOM   1598  CG  ASN B 212      30.897  56.326   7.128  1.00  0.00           C  
ATOM   1599  ND2 ASN B 212      30.239  56.800   6.169  1.00  0.00           N  
ATOM   1600  OD1 ASN B 212      30.776  56.842   8.226  1.00  0.00           O  
ATOM   1601  N   GLN B 213      29.299  52.219   7.700  1.00  0.00           N  
ATOM   1602  CA  GLN B 213      27.940  51.772   7.453  1.00  0.00           C  
ATOM   1603  C   GLN B 213      26.976  52.824   8.011  1.00  0.00           C  
ATOM   1604  O   GLN B 213      27.269  53.280   9.116  1.00  0.00           O  
ATOM   1605  CB  GLN B 213      27.770  50.482   8.287  1.00  0.00           C  
ATOM   1606  CG  GLN B 213      26.344  49.828   8.006  1.00  0.00           C  
ATOM   1607  CD  GLN B 213      26.414  48.761   6.871  1.00  0.00           C  
ATOM   1608  NE2 GLN B 213      25.413  47.899   6.723  1.00  0.00           N  
ATOM   1609  OE1 GLN B 213      27.214  48.787   5.929  1.00  0.00           O  
ATOM   1610  N   ASP B 214      25.927  53.225   7.240  1.00  0.00           N  
ATOM   1611  CA  ASP B 214      24.916  54.223   7.554  1.00  0.00           C  
ATOM   1612  C   ASP B 214      25.374  55.599   8.072  1.00  0.00           C  
ATOM   1613  O   ASP B 214      24.578  56.311   8.668  1.00  0.00           O  
ATOM   1614  CB  ASP B 214      23.846  53.570   8.436  1.00  0.00           C  
ATOM   1615  CG  ASP B 214      23.082  52.448   7.751  1.00  0.00           C  
ATOM   1616  OD1 ASP B 214      22.806  52.418   6.523  1.00  0.00           O  
ATOM   1617  OD2 ASP B 214      22.771  51.472   8.460  1.00  0.00           O1-
ATOM   1618  N   GLY B 215      26.656  55.865   7.915  1.00  0.00           N  
ATOM   1619  CA  GLY B 215      27.207  57.183   8.189  1.00  0.00           C  
ATOM   1620  C   GLY B 215      27.820  57.338   9.535  1.00  0.00           C  
ATOM   1621  O   GLY B 215      28.273  58.382   9.956  1.00  0.00           O  
ATOM   1622  N   LEU B 216      27.670  56.362  10.473  1.00  0.00           N  
ATOM   1623  CA  LEU B 216      28.005  56.366  11.860  1.00  0.00           C  
ATOM   1624  C   LEU B 216      29.382  56.974  12.250  1.00  0.00           C  
ATOM   1625  O   LEU B 216      29.547  57.814  13.181  1.00  0.00           O  
ATOM   1626  CB  LEU B 216      27.935  54.874  12.393  1.00  0.00           C  
ATOM   1627  CG  LEU B 216      26.496  54.200  12.178  1.00  0.00           C  
ATOM   1628  CD1 LEU B 216      26.563  52.929  12.983  1.00  0.00           C  
ATOM   1629  CD2 LEU B 216      25.305  54.968  12.812  1.00  0.00           C  
ATOM   1630  N   ILE B 217      30.408  56.662  11.438  1.00  0.00           N  
ATOM   1631  CA  ILE B 217      31.778  56.982  11.837  1.00  0.00           C  
ATOM   1632  C   ILE B 217      32.280  58.316  11.343  1.00  0.00           C  
ATOM   1633  O   ILE B 217      32.981  59.053  12.042  1.00  0.00           O  
ATOM   1634  CB  ILE B 217      32.743  55.937  11.208  1.00  0.00           C  
ATOM   1635  CG1 ILE B 217      32.349  54.458  11.398  1.00  0.00           C  
ATOM   1636  CG2 ILE B 217      34.139  56.135  11.829  1.00  0.00           C  
ATOM   1637  CD1 ILE B 217      31.829  54.017  12.800  1.00  0.00           C  
ATOM   1638  N   CYS B 218      31.922  58.732  10.086  1.00  0.00           N  
ATOM   1639  CA  CYS B 218      32.170  60.103   9.641  1.00  0.00           C  
ATOM   1640  C   CYS B 218      31.229  61.150  10.213  1.00  0.00           C  
ATOM   1641  O   CYS B 218      31.757  62.281  10.431  1.00  0.00           O  
ATOM   1642  CB  CYS B 218      32.187  60.176   8.128  1.00  0.00           C  
ATOM   1643  SG  CYS B 218      33.648  59.407   7.518  1.00  0.00           S  
ATOM   1644  N   GLY B 219      30.018  60.735  10.678  1.00  0.00           N  
ATOM   1645  CA  GLY B 219      29.229  61.412  11.629  1.00  0.00           C  
ATOM   1646  C   GLY B 219      29.947  61.648  12.938  1.00  0.00           C  
ATOM   1647  O   GLY B 219      30.007  62.763  13.449  1.00  0.00           O  
ATOM   1648  N   LEU B 220      30.507  60.597  13.443  1.00  0.00           N  
ATOM   1649  CA  LEU B 220      31.257  60.746  14.662  1.00  0.00           C  
ATOM   1650  C   LEU B 220      32.410  61.781  14.639  1.00  0.00           C  
ATOM   1651  O   LEU B 220      32.595  62.716  15.424  1.00  0.00           O  
ATOM   1652  CB  LEU B 220      31.515  59.420  15.388  1.00  0.00           C  
ATOM   1653  CG  LEU B 220      32.413  59.474  16.653  1.00  0.00           C  
ATOM   1654  CD1 LEU B 220      31.657  60.176  17.822  1.00  0.00           C  
ATOM   1655  CD2 LEU B 220      32.692  58.046  17.157  1.00  0.00           C  
ATOM   1656  N   ARG B 221      33.138  61.697  13.496  1.00  0.00           N  
ATOM   1657  CA  ARG B 221      34.314  62.659  13.276  1.00  0.00           C  
ATOM   1658  C   ARG B 221      33.862  64.086  13.169  1.00  0.00           C  
ATOM   1659  O   ARG B 221      34.520  65.029  13.726  1.00  0.00           O  
ATOM   1660  CB  ARG B 221      35.123  62.230  12.046  1.00  0.00           C  
ATOM   1661  CG  ARG B 221      35.864  60.909  12.114  1.00  0.00           C  
ATOM   1662  CD  ARG B 221      36.459  60.562  10.710  1.00  0.00           C  
ATOM   1663  NE  ARG B 221      37.073  59.205  10.684  1.00  0.00           N  
ATOM   1664  CZ  ARG B 221      38.149  58.867  11.365  1.00  0.00           C  
ATOM   1665  NH1 ARG B 221      38.557  57.662  11.474  1.00  0.00           N  
ATOM   1666  NH2 ARG B 221      38.809  59.715  12.095  1.00  0.00           N1+
ATOM   1667  N   GLN B 222      32.640  64.301  12.645  1.00  0.00           N  
ATOM   1668  CA  GLN B 222      31.969  65.610  12.654  1.00  0.00           C  
ATOM   1669  C   GLN B 222      31.446  66.030  14.006  1.00  0.00           C  
ATOM   1670  O   GLN B 222      31.673  67.195  14.423  1.00  0.00           O  
ATOM   1671  CB  GLN B 222      30.874  65.572  11.580  1.00  0.00           C  
ATOM   1672  CG  GLN B 222      30.415  67.006  11.326  1.00  0.00           C  
ATOM   1673  CD  GLN B 222      31.479  67.860  10.669  1.00  0.00           C  
ATOM   1674  NE2 GLN B 222      31.696  69.114  11.164  1.00  0.00           N  
ATOM   1675  OE1 GLN B 222      32.057  67.565   9.618  1.00  0.00           O  
ATOM   1676  N   LEU B 223      30.866  65.119  14.800  1.00  0.00           N  
ATOM   1677  CA  LEU B 223      30.396  65.389  16.155  1.00  0.00           C  
ATOM   1678  C   LEU B 223      31.541  65.921  16.997  1.00  0.00           C  
ATOM   1679  O   LEU B 223      31.312  66.766  17.807  1.00  0.00           O  
ATOM   1680  CB  LEU B 223      29.808  64.145  16.748  1.00  0.00           C  
ATOM   1681  CG  LEU B 223      29.215  64.302  18.133  1.00  0.00           C  
ATOM   1682  CD1 LEU B 223      28.142  65.327  18.255  1.00  0.00           C  
ATOM   1683  CD2 LEU B 223      28.755  62.985  18.632  1.00  0.00           C  
ATOM   1684  N   ALA B 224      32.761  65.313  16.904  1.00  0.00           N  
ATOM   1685  CA  ALA B 224      33.969  65.718  17.652  1.00  0.00           C  
ATOM   1686  C   ALA B 224      34.297  67.193  17.403  1.00  0.00           C  
ATOM   1687  O   ALA B 224      34.622  67.984  18.346  1.00  0.00           O  
ATOM   1688  CB  ALA B 224      35.096  64.780  17.231  1.00  0.00           C  
ATOM   1689  N   ASN B 225      34.285  67.671  16.162  1.00  0.00           N  
ATOM   1690  CA  ASN B 225      34.391  69.056  15.790  1.00  0.00           C  
ATOM   1691  C   ASN B 225      33.377  69.931  16.567  1.00  0.00           C  
ATOM   1692  O   ASN B 225      33.817  70.853  17.234  1.00  0.00           O  
ATOM   1693  CB  ASN B 225      34.350  69.311  14.276  1.00  0.00           C  
ATOM   1694  CG  ASN B 225      34.607  70.751  13.897  1.00  0.00           C  
ATOM   1695  ND2 ASN B 225      33.628  71.580  13.905  1.00  0.00           N  
ATOM   1696  OD1 ASN B 225      35.752  71.089  13.650  1.00  0.00           O  
ATOM   1697  N   GLU B 226      32.058  69.681  16.467  1.00  0.00           N  
ATOM   1698  CA  GLU B 226      31.025  70.435  17.206  1.00  0.00           C  
ATOM   1699  C   GLU B 226      31.187  70.369  18.653  1.00  0.00           C  
ATOM   1700  O   GLU B 226      30.997  71.341  19.393  1.00  0.00           O  
ATOM   1701  CB  GLU B 226      29.584  70.038  16.750  1.00  0.00           C  
ATOM   1702  CG  GLU B 226      29.419  69.634  15.282  1.00  0.00           C  
ATOM   1703  CD  GLU B 226      30.043  70.747  14.348  1.00  0.00           C  
ATOM   1704  OE1 GLU B 226      29.582  71.918  14.397  1.00  0.00           O  
ATOM   1705  OE2 GLU B 226      30.933  70.456  13.529  1.00  0.00           O1-
ATOM   1706  N   THR B 227      31.550  69.211  19.171  1.00  0.00           N  
ATOM   1707  CA  THR B 227      31.746  68.957  20.660  1.00  0.00           C  
ATOM   1708  C   THR B 227      33.021  69.708  21.095  1.00  0.00           C  
ATOM   1709  O   THR B 227      32.999  70.232  22.194  1.00  0.00           O  
ATOM   1710  CB  THR B 227      31.873  67.480  20.978  1.00  0.00           C  
ATOM   1711  CG2 THR B 227      32.339  67.117  22.438  1.00  0.00           C  
ATOM   1712  OG1 THR B 227      30.633  66.862  20.638  1.00  0.00           O  
ATOM   1713  N   THR B 228      34.023  69.965  20.226  1.00  0.00           N  
ATOM   1714  CA  THR B 228      35.265  70.680  20.586  1.00  0.00           C  
ATOM   1715  C   THR B 228      34.985  72.078  21.072  1.00  0.00           C  
ATOM   1716  O   THR B 228      35.645  72.534  21.971  1.00  0.00           O  
ATOM   1717  CB  THR B 228      36.228  70.537  19.421  1.00  0.00           C  
ATOM   1718  CG2 THR B 228      37.456  71.358  19.495  1.00  0.00           C  
ATOM   1719  OG1 THR B 228      36.581  69.214  19.527  1.00  0.00           O  
ATOM   1720  N   GLN B 229      33.942  72.720  20.542  1.00  0.00           N  
ATOM   1721  CA  GLN B 229      33.586  74.126  20.769  1.00  0.00           C  
ATOM   1722  C   GLN B 229      33.174  74.343  22.256  1.00  0.00           C  
ATOM   1723  O   GLN B 229      33.895  74.980  23.008  1.00  0.00           O  
ATOM   1724  CB  GLN B 229      32.489  74.437  19.775  1.00  0.00           C  
ATOM   1725  CG  GLN B 229      32.768  74.116  18.266  1.00  0.00           C  
ATOM   1726  CD  GLN B 229      31.724  74.515  17.281  1.00  0.00           C  
ATOM   1727  NE2 GLN B 229      32.198  74.770  16.084  1.00  0.00           N  
ATOM   1728  OE1 GLN B 229      30.509  74.604  17.521  1.00  0.00           O  
ATOM   1729  N   ALA B 230      32.165  73.677  22.636  1.00  0.00           N  
ATOM   1730  CA  ALA B 230      31.708  73.451  23.987  1.00  0.00           C  
ATOM   1731  C   ALA B 230      32.733  72.812  24.917  1.00  0.00           C  
ATOM   1732  O   ALA B 230      32.781  73.127  26.100  1.00  0.00           O  
ATOM   1733  CB  ALA B 230      30.464  72.598  23.911  1.00  0.00           C  
ATOM   1734  N   LEU B 231      33.669  71.955  24.522  1.00  0.00           N  
ATOM   1735  CA  LEU B 231      34.679  71.328  25.425  1.00  0.00           C  
ATOM   1736  C   LEU B 231      35.741  72.360  25.761  1.00  0.00           C  
ATOM   1737  O   LEU B 231      36.049  72.544  26.953  1.00  0.00           O  
ATOM   1738  CB  LEU B 231      35.382  70.121  24.711  1.00  0.00           C  
ATOM   1739  CG  LEU B 231      36.544  69.579  25.514  1.00  0.00           C  
ATOM   1740  CD1 LEU B 231      36.222  69.111  26.935  1.00  0.00           C  
ATOM   1741  CD2 LEU B 231      36.947  68.278  24.765  1.00  0.00           C  
ATOM   1742  N   GLN B 232      36.185  73.150  24.815  1.00  0.00           N  
ATOM   1743  CA  GLN B 232      37.050  74.324  25.034  1.00  0.00           C  
ATOM   1744  C   GLN B 232      36.491  75.361  26.014  1.00  0.00           C  
ATOM   1745  O   GLN B 232      37.273  75.853  26.781  1.00  0.00           O  
ATOM   1746  CB  GLN B 232      37.356  74.956  23.636  1.00  0.00           C  
ATOM   1747  CG  GLN B 232      38.429  74.281  22.783  1.00  0.00           C  
ATOM   1748  CD  GLN B 232      39.874  74.264  23.363  1.00  0.00           C  
ATOM   1749  NE2 GLN B 232      40.866  73.863  22.535  1.00  0.00           N  
ATOM   1750  OE1 GLN B 232      40.168  74.598  24.522  1.00  0.00           O  
ATOM   1751  N   LEU B 233      35.227  75.716  25.977  1.00  0.00           N  
ATOM   1752  CA  LEU B 233      34.473  76.474  26.991  1.00  0.00           C  
ATOM   1753  C   LEU B 233      34.426  75.669  28.426  1.00  0.00           C  
ATOM   1754  O   LEU B 233      34.419  76.360  29.417  1.00  0.00           O  
ATOM   1755  CB  LEU B 233      33.069  76.803  26.390  1.00  0.00           C  
ATOM   1756  CG  LEU B 233      33.185  77.594  25.120  1.00  0.00           C  
ATOM   1757  CD1 LEU B 233      31.699  77.718  24.562  1.00  0.00           C  
ATOM   1758  CD2 LEU B 233      33.704  78.972  25.311  1.00  0.00           C  
ATOM   1759  N   PHE B 234      34.341  74.324  28.468  1.00  0.00           N  
ATOM   1760  CA  PHE B 234      34.396  73.526  29.701  1.00  0.00           C  
ATOM   1761  C   PHE B 234      35.794  73.640  30.370  1.00  0.00           C  
ATOM   1762  O   PHE B 234      35.723  73.985  31.545  1.00  0.00           O  
ATOM   1763  CB  PHE B 234      34.017  72.048  29.460  1.00  0.00           C  
ATOM   1764  CG  PHE B 234      33.753  71.249  30.774  1.00  0.00           C  
ATOM   1765  CD1 PHE B 234      32.389  70.924  31.043  1.00  0.00           C  
ATOM   1766  CD2 PHE B 234      34.779  70.845  31.663  1.00  0.00           C  
ATOM   1767  CE1 PHE B 234      32.176  70.195  32.229  1.00  0.00           C  
ATOM   1768  CE2 PHE B 234      34.522  70.196  32.851  1.00  0.00           C  
ATOM   1769  CZ  PHE B 234      33.181  69.848  33.118  1.00  0.00           C  
ATOM   1770  N   LEU B 235      36.895  73.617  29.630  1.00  0.00           N  
ATOM   1771  CA  LEU B 235      38.257  73.822  30.105  1.00  0.00           C  
ATOM   1772  C   LEU B 235      38.398  75.322  30.483  1.00  0.00           C  
ATOM   1773  O   LEU B 235      39.270  75.577  31.360  1.00  0.00           O  
ATOM   1774  CB  LEU B 235      39.308  73.392  29.022  1.00  0.00           C  
ATOM   1775  CG  LEU B 235      39.187  72.022  28.283  1.00  0.00           C  
ATOM   1776  CD1 LEU B 235      40.462  71.680  27.450  1.00  0.00           C  
ATOM   1777  CD2 LEU B 235      38.726  70.970  29.202  1.00  0.00           C  
ATOM   1778  N   ARG B 236      37.633  76.224  29.860  1.00  0.00           N  
ATOM   1779  CA  ARG B 236      37.661  77.721  30.170  1.00  0.00           C  
ATOM   1780  C   ARG B 236      36.950  77.984  31.523  1.00  0.00           C  
ATOM   1781  O   ARG B 236      37.257  78.935  32.136  1.00  0.00           O  
ATOM   1782  CB  ARG B 236      37.028  78.527  28.903  1.00  0.00           C  
ATOM   1783  CG  ARG B 236      37.357  80.009  28.937  1.00  0.00           C  
ATOM   1784  CD  ARG B 236      36.578  80.794  27.864  1.00  0.00           C  
ATOM   1785  NE  ARG B 236      35.134  80.769  28.167  1.00  0.00           N  
ATOM   1786  CZ  ARG B 236      34.241  81.675  27.815  1.00  0.00           C  
ATOM   1787  NH1 ARG B 236      34.423  82.556  26.888  1.00  0.00           N  
ATOM   1788  NH2 ARG B 236      33.079  81.704  28.345  1.00  0.00           N1+
ATOM   1789  N   ALA B 237      35.964  77.113  31.883  1.00  0.00           N  
ATOM   1790  CA  ALA B 237      35.119  77.250  33.086  1.00  0.00           C  
ATOM   1791  C   ALA B 237      35.754  76.497  34.294  1.00  0.00           C  
ATOM   1792  O   ALA B 237      35.717  77.003  35.450  1.00  0.00           O  
ATOM   1793  CB  ALA B 237      33.702  76.749  32.785  1.00  0.00           C  
ATOM   1794  N   THR B 238      36.369  75.332  34.053  1.00  0.00           N  
ATOM   1795  CA  THR B 238      37.021  74.548  35.111  1.00  0.00           C  
ATOM   1796  C   THR B 238      38.450  75.097  35.532  1.00  0.00           C  
ATOM   1797  O   THR B 238      39.019  75.870  34.784  1.00  0.00           O  
ATOM   1798  CB  THR B 238      37.139  73.054  34.639  1.00  0.00           C  
ATOM   1799  CG2 THR B 238      38.140  72.953  33.536  1.00  0.00           C  
ATOM   1800  OG1 THR B 238      37.431  72.261  35.735  1.00  0.00           O  
ATOM   1801  N   THR B 239      39.004  74.572  36.624  1.00  0.00           N  
ATOM   1802  CA  THR B 239      40.352  74.772  37.093  1.00  0.00           C  
ATOM   1803  C   THR B 239      41.095  73.426  37.275  1.00  0.00           C  
ATOM   1804  O   THR B 239      42.299  73.505  37.483  1.00  0.00           O  
ATOM   1805  CB  THR B 239      40.441  75.792  38.251  1.00  0.00           C  
ATOM   1806  CG2 THR B 239      41.859  76.284  38.534  1.00  0.00           C  
ATOM   1807  OG1 THR B 239      39.779  76.938  37.796  1.00  0.00           O  
ATOM   1808  N   GLU B 240      40.514  72.288  37.051  1.00  0.00           N  
ATOM   1809  CA  GLU B 240      41.197  71.002  36.984  1.00  0.00           C  
ATOM   1810  C   GLU B 240      42.486  70.976  36.187  1.00  0.00           C  
ATOM   1811  O   GLU B 240      42.646  71.609  35.142  1.00  0.00           O  
ATOM   1812  CB  GLU B 240      40.255  69.831  36.757  1.00  0.00           C  
ATOM   1813  CG  GLU B 240      39.234  69.715  37.900  1.00  0.00           C  
ATOM   1814  CD  GLU B 240      38.018  68.909  37.376  1.00  0.00           C  
ATOM   1815  OE1 GLU B 240      38.242  67.789  36.812  1.00  0.00           O  
ATOM   1816  OE2 GLU B 240      36.894  69.370  37.470  1.00  0.00           O1-
ATOM   1817  N   LEU B 241      43.498  70.271  36.640  1.00  0.00           N  
ATOM   1818  CA  LEU B 241      44.821  70.241  35.981  1.00  0.00           C  
ATOM   1819  C   LEU B 241      44.868  69.266  34.777  1.00  0.00           C  
ATOM   1820  O   LEU B 241      45.238  69.684  33.656  1.00  0.00           O  
ATOM   1821  CB  LEU B 241      45.846  69.951  37.089  1.00  0.00           C  
ATOM   1822  CG  LEU B 241      47.297  69.874  36.637  1.00  0.00           C  
ATOM   1823  CD1 LEU B 241      47.871  71.260  36.292  1.00  0.00           C  
ATOM   1824  CD2 LEU B 241      48.201  69.308  37.804  1.00  0.00           C  
ATOM   1825  N   ARG B 242      44.463  68.030  34.967  1.00  0.00           N  
ATOM   1826  CA  ARG B 242      44.185  67.041  33.895  1.00  0.00           C  
ATOM   1827  C   ARG B 242      42.674  66.633  33.640  1.00  0.00           C  
ATOM   1828  O   ARG B 242      42.404  65.801  32.772  1.00  0.00           O  
ATOM   1829  CB  ARG B 242      45.105  65.818  33.964  1.00  0.00           C  
ATOM   1830  CG  ARG B 242      46.535  66.346  33.629  1.00  0.00           C  
ATOM   1831  CD  ARG B 242      47.594  65.221  33.957  1.00  0.00           C  
ATOM   1832  NE  ARG B 242      48.928  65.778  33.702  1.00  0.00           N  
ATOM   1833  CZ  ARG B 242      50.061  65.209  34.139  1.00  0.00           C  
ATOM   1834  NH1 ARG B 242      50.140  63.986  34.699  1.00  0.00           N  
ATOM   1835  NH2 ARG B 242      51.191  65.831  34.015  1.00  0.00           N1+
ATOM   1836  N   THR B 243      41.718  67.386  34.288  1.00  0.00           N  
ATOM   1837  CA  THR B 243      40.266  67.576  34.026  1.00  0.00           C  
ATOM   1838  C   THR B 243      39.515  66.197  33.897  1.00  0.00           C  
ATOM   1839  O   THR B 243      39.171  65.788  32.756  1.00  0.00           O  
ATOM   1840  CB  THR B 243      40.009  68.424  32.802  1.00  0.00           C  
ATOM   1841  CG2 THR B 243      38.614  68.975  32.779  1.00  0.00           C  
ATOM   1842  OG1 THR B 243      40.866  69.541  32.790  1.00  0.00           O  
ATOM   1843  N   PHE B 244      39.469  65.330  34.951  1.00  0.00           N  
ATOM   1844  CA  PHE B 244      39.044  63.956  35.035  1.00  0.00           C  
ATOM   1845  C   PHE B 244      37.590  63.790  35.355  1.00  0.00           C  
ATOM   1846  O   PHE B 244      37.040  62.730  35.201  1.00  0.00           O  
ATOM   1847  CB  PHE B 244      39.876  63.333  36.173  1.00  0.00           C  
ATOM   1848  CG  PHE B 244      41.415  63.200  35.919  1.00  0.00           C  
ATOM   1849  CD1 PHE B 244      41.896  62.369  34.848  1.00  0.00           C  
ATOM   1850  CD2 PHE B 244      42.383  63.780  36.765  1.00  0.00           C  
ATOM   1851  CE1 PHE B 244      43.274  62.208  34.683  1.00  0.00           C  
ATOM   1852  CE2 PHE B 244      43.741  63.677  36.504  1.00  0.00           C  
ATOM   1853  CZ  PHE B 244      44.200  62.908  35.435  1.00  0.00           C  
ATOM   1854  N   SER B 245      36.970  64.805  35.899  1.00  0.00           N  
ATOM   1855  CA  SER B 245      35.634  64.949  36.497  1.00  0.00           C  
ATOM   1856  C   SER B 245      34.444  64.782  35.461  1.00  0.00           C  
ATOM   1857  O   SER B 245      33.296  64.617  35.881  1.00  0.00           O  
ATOM   1858  CB  SER B 245      35.444  66.296  37.257  1.00  0.00           C  
ATOM   1859  OG  SER B 245      35.568  67.358  36.300  1.00  0.00           O  
ATOM   1860  N   ILE B 246      34.789  64.927  34.181  1.00  0.00           N  
ATOM   1861  CA  ILE B 246      33.801  65.199  33.091  1.00  0.00           C  
ATOM   1862  C   ILE B 246      32.744  64.121  32.990  1.00  0.00           C  
ATOM   1863  O   ILE B 246      31.609  64.531  33.063  1.00  0.00           O  
ATOM   1864  CB  ILE B 246      34.496  65.500  31.742  1.00  0.00           C  
ATOM   1865  CG1 ILE B 246      35.440  66.671  31.907  1.00  0.00           C  
ATOM   1866  CG2 ILE B 246      33.363  65.827  30.759  1.00  0.00           C  
ATOM   1867  CD1 ILE B 246      36.171  66.980  30.675  1.00  0.00           C  
ATOM   1868  N   LEU B 247      33.059  62.803  32.928  1.00  0.00           N  
ATOM   1869  CA  LEU B 247      32.080  61.733  32.711  1.00  0.00           C  
ATOM   1870  C   LEU B 247      31.420  61.312  34.031  1.00  0.00           C  
ATOM   1871  O   LEU B 247      30.198  61.101  34.037  1.00  0.00           O  
ATOM   1872  CB  LEU B 247      32.817  60.575  31.992  1.00  0.00           C  
ATOM   1873  CG  LEU B 247      32.939  60.841  30.460  1.00  0.00           C  
ATOM   1874  CD1 LEU B 247      33.900  59.759  29.889  1.00  0.00           C  
ATOM   1875  CD2 LEU B 247      31.457  60.706  29.926  1.00  0.00           C  
ATOM   1876  N   ASN B 248      32.171  61.195  35.127  1.00  0.00           N  
ATOM   1877  CA  ASN B 248      31.645  61.117  36.521  1.00  0.00           C  
ATOM   1878  C   ASN B 248      30.485  62.119  36.889  1.00  0.00           C  
ATOM   1879  O   ASN B 248      29.456  61.736  37.328  1.00  0.00           O  
ATOM   1880  CB  ASN B 248      32.841  61.280  37.468  1.00  0.00           C  
ATOM   1881  CG  ASN B 248      32.524  60.867  38.886  1.00  0.00           C  
ATOM   1882  ND2 ASN B 248      32.478  59.618  39.305  1.00  0.00           N  
ATOM   1883  OD1 ASN B 248      32.392  61.745  39.749  1.00  0.00           O  
ATOM   1884  N   ARG B 249      30.700  63.360  36.518  1.00  0.00           N  
ATOM   1885  CA  ARG B 249      29.739  64.425  36.626  1.00  0.00           C  
ATOM   1886  C   ARG B 249      28.510  64.100  35.719  1.00  0.00           C  
ATOM   1887  O   ARG B 249      27.368  64.205  36.239  1.00  0.00           O  
ATOM   1888  CB  ARG B 249      30.281  65.769  36.206  1.00  0.00           C  
ATOM   1889  CG  ARG B 249      31.101  66.517  37.317  1.00  0.00           C  
ATOM   1890  CD  ARG B 249      31.559  67.835  36.815  1.00  0.00           C  
ATOM   1891  NE  ARG B 249      30.443  68.799  36.720  1.00  0.00           N  
ATOM   1892  CZ  ARG B 249      30.390  70.129  36.747  1.00  0.00           C  
ATOM   1893  NH1 ARG B 249      31.438  70.863  36.678  1.00  0.00           N  
ATOM   1894  NH2 ARG B 249      29.262  70.738  36.708  1.00  0.00           N1+
ATOM   1895  N   LYS B 250      28.667  63.616  34.429  1.00  0.00           N  
ATOM   1896  CA  LYS B 250      27.470  63.256  33.659  1.00  0.00           C  
ATOM   1897  C   LYS B 250      26.651  62.112  34.235  1.00  0.00           C  
ATOM   1898  O   LYS B 250      25.423  62.197  34.208  1.00  0.00           O  
ATOM   1899  CB  LYS B 250      27.906  62.888  32.184  1.00  0.00           C  
ATOM   1900  CG  LYS B 250      28.413  64.051  31.275  1.00  0.00           C  
ATOM   1901  CD  LYS B 250      27.364  65.060  30.739  1.00  0.00           C  
ATOM   1902  CE  LYS B 250      28.037  65.862  29.640  1.00  0.00           C  
ATOM   1903  NZ  LYS B 250      27.183  66.997  29.109  1.00  0.00           N1+
ATOM   1904  N   ALA B 251      27.265  61.120  34.853  1.00  0.00           N  
ATOM   1905  CA  ALA B 251      26.538  60.046  35.486  1.00  0.00           C  
ATOM   1906  C   ALA B 251      25.779  60.584  36.706  1.00  0.00           C  
ATOM   1907  O   ALA B 251      24.607  60.190  36.999  1.00  0.00           O  
ATOM   1908  CB  ALA B 251      27.627  58.966  35.948  1.00  0.00           C  
ATOM   1909  N   ILE B 252      26.357  61.495  37.547  1.00  0.00           N  
ATOM   1910  CA  ILE B 252      25.649  62.085  38.698  1.00  0.00           C  
ATOM   1911  C   ILE B 252      24.548  62.910  38.165  1.00  0.00           C  
ATOM   1912  O   ILE B 252      23.479  62.729  38.675  1.00  0.00           O  
ATOM   1913  CB  ILE B 252      26.655  62.946  39.518  1.00  0.00           C  
ATOM   1914  CG1 ILE B 252      27.703  62.028  40.167  1.00  0.00           C  
ATOM   1915  CG2 ILE B 252      25.922  63.569  40.750  1.00  0.00           C  
ATOM   1916  CD1 ILE B 252      28.839  62.875  40.671  1.00  0.00           C  
ATOM   1917  N   ASP B 253      24.795  63.795  37.172  1.00  0.00           N  
ATOM   1918  CA  ASP B 253      23.707  64.682  36.525  1.00  0.00           C  
ATOM   1919  C   ASP B 253      22.411  63.973  36.002  1.00  0.00           C  
ATOM   1920  O   ASP B 253      21.335  64.511  36.169  1.00  0.00           O  
ATOM   1921  CB  ASP B 253      24.264  65.524  35.359  1.00  0.00           C  
ATOM   1922  CG  ASP B 253      25.123  66.744  35.700  1.00  0.00           C  
ATOM   1923  OD1 ASP B 253      25.032  67.218  36.891  1.00  0.00           O  
ATOM   1924  OD2 ASP B 253      25.860  67.191  34.741  1.00  0.00           O1-
ATOM   1925  N   PHE B 254      22.531  62.781  35.427  1.00  0.00           N  
ATOM   1926  CA  PHE B 254      21.447  61.894  34.927  1.00  0.00           C  
ATOM   1927  C   PHE B 254      20.491  61.419  35.964  1.00  0.00           C  
ATOM   1928  O   PHE B 254      19.308  61.552  35.767  1.00  0.00           O  
ATOM   1929  CB  PHE B 254      22.160  60.580  34.399  1.00  0.00           C  
ATOM   1930  CG  PHE B 254      21.263  59.502  33.913  1.00  0.00           C  
ATOM   1931  CD1 PHE B 254      20.904  58.408  34.782  1.00  0.00           C  
ATOM   1932  CD2 PHE B 254      20.676  59.540  32.662  1.00  0.00           C  
ATOM   1933  CE1 PHE B 254      20.172  57.304  34.308  1.00  0.00           C  
ATOM   1934  CE2 PHE B 254      19.848  58.496  32.224  1.00  0.00           C  
ATOM   1935  CZ  PHE B 254      19.563  57.376  33.032  1.00  0.00           C  
ATOM   1936  N   LEU B 255      20.969  61.198  37.227  1.00  0.00           N  
ATOM   1937  CA  LEU B 255      20.115  61.016  38.373  1.00  0.00           C  
ATOM   1938  C   LEU B 255      19.571  62.335  38.851  1.00  0.00           C  
ATOM   1939  O   LEU B 255      18.524  62.263  39.525  1.00  0.00           O  
ATOM   1940  CB  LEU B 255      20.974  60.286  39.427  1.00  0.00           C  
ATOM   1941  CG  LEU B 255      21.302  58.782  39.122  1.00  0.00           C  
ATOM   1942  CD1 LEU B 255      22.304  58.218  40.098  1.00  0.00           C  
ATOM   1943  CD2 LEU B 255      19.998  57.864  38.978  1.00  0.00           C  
ATOM   1944  N   LEU B 256      20.269  63.460  38.732  1.00  0.00           N  
ATOM   1945  CA  LEU B 256      19.762  64.743  39.205  1.00  0.00           C  
ATOM   1946  C   LEU B 256      18.610  65.361  38.461  1.00  0.00           C  
ATOM   1947  O   LEU B 256      17.768  66.025  39.024  1.00  0.00           O  
ATOM   1948  CB  LEU B 256      20.936  65.739  39.264  1.00  0.00           C  
ATOM   1949  CG  LEU B 256      22.110  65.550  40.225  1.00  0.00           C  
ATOM   1950  CD1 LEU B 256      23.125  66.694  40.045  1.00  0.00           C  
ATOM   1951  CD2 LEU B 256      21.709  65.567  41.666  1.00  0.00           C  
ATOM   1952  N   GLN B 257      18.506  65.090  37.150  1.00  0.00           N  
ATOM   1953  CA  GLN B 257      17.333  65.399  36.276  1.00  0.00           C  
ATOM   1954  C   GLN B 257      16.096  64.577  36.659  1.00  0.00           C  
ATOM   1955  O   GLN B 257      15.014  65.139  36.563  1.00  0.00           O  
ATOM   1956  CB  GLN B 257      17.862  65.387  34.772  1.00  0.00           C  
ATOM   1957  CG  GLN B 257      16.932  65.665  33.619  1.00  0.00           C  
ATOM   1958  CD  GLN B 257      16.721  67.208  33.409  1.00  0.00           C  
ATOM   1959  NE2 GLN B 257      16.165  67.624  32.295  1.00  0.00           N  
ATOM   1960  OE1 GLN B 257      16.891  68.035  34.268  1.00  0.00           O  
ATOM   1961  N   ARG B 258      16.288  63.318  36.999  1.00  0.00           N  
ATOM   1962  CA  ARG B 258      15.333  62.258  37.151  1.00  0.00           C  
ATOM   1963  C   ARG B 258      14.846  62.128  38.574  1.00  0.00           C  
ATOM   1964  O   ARG B 258      13.697  61.852  38.777  1.00  0.00           O  
ATOM   1965  CB  ARG B 258      15.858  60.966  36.661  1.00  0.00           C  
ATOM   1966  CG  ARG B 258      15.873  60.947  35.097  1.00  0.00           C  
ATOM   1967  CD  ARG B 258      16.542  59.724  34.553  1.00  0.00           C  
ATOM   1968  NE  ARG B 258      16.578  59.801  33.108  1.00  0.00           N  
ATOM   1969  CZ  ARG B 258      16.527  58.765  32.283  1.00  0.00           C  
ATOM   1970  NH1 ARG B 258      16.742  59.048  31.036  1.00  0.00           N  
ATOM   1971  NH2 ARG B 258      16.076  57.566  32.665  1.00  0.00           N1+
ATOM   1972  N   TRP B 259      15.695  62.392  39.559  1.00  0.00           N  
ATOM   1973  CA  TRP B 259      15.514  61.943  40.943  1.00  0.00           C  
ATOM   1974  C   TRP B 259      15.925  63.143  41.871  1.00  0.00           C  
ATOM   1975  O   TRP B 259      15.839  62.967  43.099  1.00  0.00           O  
ATOM   1976  CB  TRP B 259      16.308  60.635  41.207  1.00  0.00           C  
ATOM   1977  CG  TRP B 259      15.880  59.459  40.400  1.00  0.00           C  
ATOM   1978  CD1 TRP B 259      16.562  59.063  39.275  1.00  0.00           C  
ATOM   1979  CD2 TRP B 259      14.745  58.573  40.426  1.00  0.00           C  
ATOM   1980  CE2 TRP B 259      14.861  57.603  39.402  1.00  0.00           C  
ATOM   1981  CE3 TRP B 259      13.666  58.452  41.393  1.00  0.00           C  
ATOM   1982  NE1 TRP B 259      15.927  58.028  38.592  1.00  0.00           N  
ATOM   1983  CZ2 TRP B 259      13.893  56.594  39.232  1.00  0.00           C  
ATOM   1984  CZ3 TRP B 259      12.647  57.456  41.116  1.00  0.00           C  
ATOM   1985  CH2 TRP B 259      12.764  56.541  40.081  1.00  0.00           C  
ATOM   1986  N   GLY B 260      16.180  64.311  41.451  1.00  0.00           N  
ATOM   1987  CA  GLY B 260      16.581  65.545  42.237  1.00  0.00           C  
ATOM   1988  C   GLY B 260      15.556  66.495  42.660  1.00  0.00           C  
ATOM   1989  O   GLY B 260      15.963  67.574  43.114  1.00  0.00           O  
ATOM   1990  N   GLY B 261      14.309  66.112  42.618  1.00  0.00           N  
ATOM   1991  CA  GLY B 261      13.230  66.745  43.372  1.00  0.00           C  
ATOM   1992  C   GLY B 261      12.071  65.743  43.646  1.00  0.00           C  
ATOM   1993  O   GLY B 261      12.184  64.519  43.652  1.00  0.00           O  
ATOM   1994  N   THR B 262      10.821  66.276  43.862  1.00  0.00           N  
ATOM   1995  CA  THR B 262       9.586  65.410  44.142  1.00  0.00           C  
ATOM   1996  C   THR B 262       9.185  64.593  42.896  1.00  0.00           C  
ATOM   1997  O   THR B 262       8.891  65.182  41.817  1.00  0.00           O  
ATOM   1998  CB  THR B 262       8.398  66.272  44.673  1.00  0.00           C  
ATOM   1999  CG2 THR B 262       7.215  65.418  45.027  1.00  0.00           C  
ATOM   2000  OG1 THR B 262       8.821  66.970  45.790  1.00  0.00           O  
ATOM   2001  N   CYS B 263       9.175  63.250  42.990  1.00  0.00           N  
ATOM   2002  CA  CYS B 263       8.650  62.317  42.007  1.00  0.00           C  
ATOM   2003  C   CYS B 263       7.149  62.433  42.087  1.00  0.00           C  
ATOM   2004  O   CYS B 263       6.519  61.787  42.929  1.00  0.00           O  
ATOM   2005  CB  CYS B 263       9.150  60.882  42.227  1.00  0.00           C  
ATOM   2006  SG  CYS B 263      10.900  60.700  41.854  1.00  0.00           S  
ATOM   2007  N   HIS B 264       6.563  63.143  41.141  1.00  0.00           N  
ATOM   2008  CA  HIS B 264       5.088  63.034  40.915  1.00  0.00           C  
ATOM   2009  C   HIS B 264       4.711  61.760  40.029  1.00  0.00           C  
ATOM   2010  O   HIS B 264       5.105  61.603  38.884  1.00  0.00           O  
ATOM   2011  CB  HIS B 264       4.523  64.361  40.301  1.00  0.00           C  
ATOM   2012  CG  HIS B 264       5.111  65.587  40.927  1.00  0.00           C  
ATOM   2013  CD2 HIS B 264       6.014  66.369  40.339  1.00  0.00           C  
ATOM   2014  ND1 HIS B 264       4.909  66.016  42.232  1.00  0.00           N  
ATOM   2015  CE1 HIS B 264       5.669  67.075  42.430  1.00  0.00           C  
ATOM   2016  NE2 HIS B 264       6.243  67.440  41.235  1.00  0.00           N  
ATOM   2017  N   ILE B 265       3.943  60.779  40.579  1.00  0.00           N  
ATOM   2018  CA  ILE B 265       3.368  59.548  39.950  1.00  0.00           C  
ATOM   2019  C   ILE B 265       2.530  60.001  38.789  1.00  0.00           C  
ATOM   2020  O   ILE B 265       1.768  60.975  38.892  1.00  0.00           O  
ATOM   2021  CB  ILE B 265       2.453  58.800  40.913  1.00  0.00           C  
ATOM   2022  CG1 ILE B 265       3.143  58.076  42.083  1.00  0.00           C  
ATOM   2023  CG2 ILE B 265       1.355  57.817  40.235  1.00  0.00           C  
ATOM   2024  CD1 ILE B 265       4.166  57.044  41.707  1.00  0.00           C  
ATOM   2025  N   LEU B 266       2.623  59.316  37.651  1.00  0.00           N  
ATOM   2026  CA  LEU B 266       2.115  59.696  36.331  1.00  0.00           C  
ATOM   2027  C   LEU B 266       2.501  61.112  35.849  1.00  0.00           C  
ATOM   2028  O   LEU B 266       1.727  61.763  35.107  1.00  0.00           O  
ATOM   2029  CB  LEU B 266       0.631  59.467  36.302  1.00  0.00           C  
ATOM   2030  CG  LEU B 266       0.058  58.008  36.592  1.00  0.00           C  
ATOM   2031  CD1 LEU B 266      -1.483  58.069  36.526  1.00  0.00           C  
ATOM   2032  CD2 LEU B 266       0.377  57.032  35.476  1.00  0.00           C  
ATOM   2033  N   GLY B 267       3.560  61.694  36.354  1.00  0.00           N  
ATOM   2034  CA  GLY B 267       4.048  63.029  35.973  1.00  0.00           C  
ATOM   2035  C   GLY B 267       4.842  63.022  34.677  1.00  0.00           C  
ATOM   2036  O   GLY B 267       5.525  62.058  34.378  1.00  0.00           O  
ATOM   2037  N   PRO B 268       4.817  64.149  33.935  1.00  0.00           N  
ATOM   2038  CA  PRO B 268       5.494  64.335  32.634  1.00  0.00           C  
ATOM   2039  C   PRO B 268       6.942  63.950  32.483  1.00  0.00           C  
ATOM   2040  O   PRO B 268       7.254  63.538  31.371  1.00  0.00           O  
ATOM   2041  CB  PRO B 268       5.269  65.836  32.279  1.00  0.00           C  
ATOM   2042  CG  PRO B 268       3.919  66.178  32.929  1.00  0.00           C  
ATOM   2043  CD  PRO B 268       4.108  65.383  34.229  1.00  0.00           C  
ATOM   2044  N   ASP B 269       7.775  64.077  33.535  1.00  0.00           N  
ATOM   2045  CA  ASP B 269       9.245  63.712  33.549  1.00  0.00           C  
ATOM   2046  C   ASP B 269       9.742  62.717  34.645  1.00  0.00           C  
ATOM   2047  O   ASP B 269      10.961  62.534  34.859  1.00  0.00           O  
ATOM   2048  CB  ASP B 269      10.051  64.991  33.441  1.00  0.00           C  
ATOM   2049  CG  ASP B 269       9.671  66.065  34.455  1.00  0.00           C  
ATOM   2050  OD1 ASP B 269      10.319  67.069  34.266  1.00  0.00           O  
ATOM   2051  OD2 ASP B 269       9.119  65.781  35.531  1.00  0.00           O1-
ATOM   2052  N   CYS B 270       8.775  62.063  35.406  1.00  0.00           N  
ATOM   2053  CA  CYS B 270       9.033  60.978  36.471  1.00  0.00           C  
ATOM   2054  C   CYS B 270       9.417  59.636  35.836  1.00  0.00           C  
ATOM   2055  O   CYS B 270       8.689  59.131  35.047  1.00  0.00           O  
ATOM   2056  CB  CYS B 270       7.992  61.055  37.508  1.00  0.00           C  
ATOM   2057  SG  CYS B 270       8.028  59.612  38.676  1.00  0.00           S  
ATOM   2058  N   CYS B 271      10.436  58.987  36.397  1.00  0.00           N  
ATOM   2059  CA  CYS B 271      10.932  57.637  36.105  1.00  0.00           C  
ATOM   2060  C   CYS B 271      10.309  56.458  36.936  1.00  0.00           C  
ATOM   2061  O   CYS B 271      11.027  55.627  37.449  1.00  0.00           O  
ATOM   2062  CB  CYS B 271      12.490  57.633  36.164  1.00  0.00           C  
ATOM   2063  SG  CYS B 271      13.228  58.671  34.869  1.00  0.00           S  
ATOM   2064  N   ILE B 272       8.949  56.382  36.990  1.00  0.00           N  
ATOM   2065  CA  ILE B 272       8.126  55.270  37.539  1.00  0.00           C  
ATOM   2066  C   ILE B 272       6.973  55.047  36.525  1.00  0.00           C  
ATOM   2067  O   ILE B 272       6.579  55.909  35.752  1.00  0.00           O  
ATOM   2068  CB  ILE B 272       7.696  55.554  38.973  1.00  0.00           C  
ATOM   2069  CG1 ILE B 272       8.781  55.872  40.015  1.00  0.00           C  
ATOM   2070  CG2 ILE B 272       6.808  54.406  39.563  1.00  0.00           C  
ATOM   2071  CD1 ILE B 272       8.321  56.457  41.366  1.00  0.00           C  
ATOM   2072  N   GLU B 273       6.396  53.863  36.632  1.00  0.00           N  
ATOM   2073  CA  GLU B 273       5.381  53.337  35.684  1.00  0.00           C  
ATOM   2074  C   GLU B 273       3.955  53.861  36.124  1.00  0.00           C  
ATOM   2075  O   GLU B 273       3.047  53.981  35.235  1.00  0.00           O  
ATOM   2076  CB  GLU B 273       5.341  51.789  35.676  1.00  0.00           C  
ATOM   2077  CG  GLU B 273       6.634  51.083  35.301  1.00  0.00           C  
ATOM   2078  CD  GLU B 273       6.821  51.004  33.749  1.00  0.00           C  
ATOM   2079  OE1 GLU B 273       7.430  50.045  33.285  1.00  0.00           O  
ATOM   2080  OE2 GLU B 273       6.195  51.854  33.072  1.00  0.00           O1-
TER    2081      GLU B 273
HETATM 2082  C1  AGC C 825      34.606  52.926  22.150  1.00  0.00           C  
HETATM 2083  N1  AGC C 825      31.746  54.219  19.015  1.00  0.00           N  
HETATM 2084  O1  AGC C 825      33.329  50.423  23.057  1.00  0.00           O  
HETATM 2085  S1  AGC C 825      32.998  53.143  21.477  1.00  0.00           S  
HETATM 2086  C2  AGC C 825      35.614  53.570  21.499  1.00  0.00           C  
HETATM 2087  N2  AGC C 825      30.533  48.571  21.717  1.00  0.00           N1+
HETATM 2088  O2  AGC C 825      33.560  55.086  18.014  1.00  0.00           O  
HETATM 2089  C3  AGC C 825      35.152  54.112  20.306  1.00  0.00           C  
HETATM 2090  C4  AGC C 825      33.793  53.983  20.073  1.00  0.00           C  
HETATM 2091  C5  AGC C 825      35.039  52.155  23.332  1.00  0.00           C  
HETATM 2092  C6  AGC C 825      33.073  54.475  18.909  1.00  0.00           C  
HETATM 2093  C7  AGC C 825      34.449  50.926  23.754  1.00  0.00           C  
HETATM 2094  C8  AGC C 825      34.834  50.271  24.953  1.00  0.00           C  
HETATM 2095  C9  AGC C 825      35.888  50.822  25.740  1.00  0.00           C  
HETATM 2096  C10 AGC C 825      36.402  52.054  25.401  1.00  0.00           C  
HETATM 2097  C11 AGC C 825      36.027  52.710  24.200  1.00  0.00           C  
HETATM 2098  C12 AGC C 825      30.682  54.673  18.196  1.00  0.00           C  
HETATM 2099  C13 AGC C 825      29.473  54.968  18.782  1.00  0.00           C  
HETATM 2100  C14 AGC C 825      28.382  55.494  18.068  1.00  0.00           C  
HETATM 2101  C15 AGC C 825      28.503  55.713  16.718  1.00  0.00           C  
HETATM 2102  C16 AGC C 825      29.776  55.461  16.057  1.00  0.00           C  
HETATM 2103  C17 AGC C 825      30.837  54.978  16.790  1.00  0.00           C  
HETATM 2104  C18 AGC C 825      33.390  49.062  22.659  1.00  0.00           C  
HETATM 2105  C19 AGC C 825      32.356  48.127  23.490  1.00  0.00           C  
HETATM 2106  C20 AGC C 825      30.897  48.494  23.191  1.00  0.00           C  
HETATM 2107  C21 AGC C 825      31.562  49.532  21.177  1.00  0.00           C  
HETATM 2108  C22 AGC C 825      33.022  49.039  21.235  1.00  0.00           C  
CONECT 2082 2085 2086 2091
CONECT 2082 2086
CONECT 2083 2092 2098
CONECT 2084 2093 2104
CONECT 2085 2082 2090
CONECT 2086 2082 2089
CONECT 2086 2082
CONECT 2087 2106 2107
CONECT 2088 2092
CONECT 2088 2092
CONECT 2089 2086 2090
CONECT 2089 2090
CONECT 2090 2085 2089 2092
CONECT 2090 2089
CONECT 2091 2082 2093 2097
CONECT 2091 2097
CONECT 2092 2083 2088 2090
CONECT 2092 2088
CONECT 2093 2084 2091 2094
CONECT 2093 2094
CONECT 2094 2093 2095
CONECT 2094 2093
CONECT 2095 2094 2096
CONECT 2095 2096
CONECT 2096 2095 2097
CONECT 2096 2095
CONECT 2097 2091 2096
CONECT 2097 2091
CONECT 2098 2083 2099 2103
CONECT 2098 2099
CONECT 2099 2098 2100
CONECT 2099 2098
CONECT 2100 2099 2101
CONECT 2100 2101
CONECT 2101 2100 2102
CONECT 2101 2100
CONECT 2102 2101 2103
CONECT 2102 2103
CONECT 2103 2098 2102
CONECT 2103 2102
CONECT 2104 2084 2105 2108
CONECT 2105 2104 2106
CONECT 2106 2087 2105
CONECT 2107 2087 2108
CONECT 2108 2104 2107
END   
