# Supplementary material for: Discovery of Thiophene Derivatives as Potent, Orally Bioavailable, and Blood–Brain Barrier-Permeable Ebola Virus Entry Inhibitors
Source: J Med Chem. 2024 Sep 9;67(18):16381–402. doi: 10.1021/acs.jmedchem.4c01267 (PMC11440591; doi:10.1021/acs.jmedchem.4c01267)
Supplement: Supplementary file 4 — jm4c01267_si_004.pdb [file jm4c01267_si_004.pdb]

TITLE     GP_Compound53 - 2-preprocessed
REMARK   4      COMPLIES WITH FORMAT V. 3.0, 1-DEC-2006
REMARK 888
REMARK 888 WRITTEN BY MAESTRO (A PRODUCT OF SCHRODINGER, LLC)
ATOM      1  N   GLY A   2      28.592  80.273  24.769  1.00  0.00           N  
ATOM      2  CA  GLY A   2      28.973  78.823  24.697  1.00  0.00           C  
ATOM      3  C   GLY A   2      27.760  77.903  25.075  1.00  0.00           C  
ATOM      4  O   GLY A   2      26.614  78.384  25.254  1.00  0.00           O  
ATOM      5  N   ARG A   3      28.058  76.585  25.205  1.00  0.00           N  
ATOM      6  CA  ARG A   3      27.026  75.499  25.290  1.00  0.00           C  
ATOM      7  C   ARG A   3      27.575  74.240  25.968  1.00  0.00           C  
ATOM      8  O   ARG A   3      28.776  73.953  25.982  1.00  0.00           O  
ATOM      9  CB  ARG A   3      26.346  75.176  23.978  1.00  0.00           C  
ATOM     10  CG  ARG A   3      27.369  75.003  22.815  1.00  0.00           C  
ATOM     11  CD  ARG A   3      26.563  74.824  21.527  1.00  0.00           C  
ATOM     12  NE  ARG A   3      27.417  74.319  20.438  1.00  0.00           N  
ATOM     13  CZ  ARG A   3      28.044  75.141  19.573  1.00  0.00           C  
ATOM     14  NH1 ARG A   3      27.964  76.425  19.611  1.00  0.00           N  
ATOM     15  NH2 ARG A   3      28.789  74.641  18.665  1.00  0.00           N1+
ATOM     16  N   SER A   4      26.683  73.468  26.580  1.00  0.00           N  
ATOM     17  CA  SER A   4      27.029  72.214  27.244  1.00  0.00           C  
ATOM     18  C   SER A   4      27.530  71.144  26.215  1.00  0.00           C  
ATOM     19  O   SER A   4      27.065  71.036  25.068  1.00  0.00           O  
ATOM     20  CB  SER A   4      25.756  71.667  27.886  1.00  0.00           C  
ATOM     21  OG  SER A   4      25.828  70.293  28.205  1.00  0.00           O  
ATOM     22  N   ILE A   5      28.558  70.416  26.615  1.00  0.00           N  
ATOM     23  CA  ILE A   5      29.234  69.353  25.866  1.00  0.00           C  
ATOM     24  C   ILE A   5      28.174  68.305  25.481  1.00  0.00           C  
ATOM     25  O   ILE A   5      27.738  67.703  26.440  1.00  0.00           O  
ATOM     26  CB  ILE A   5      30.357  68.752  26.768  1.00  0.00           C  
ATOM     27  CG1 ILE A   5      31.413  69.802  27.196  1.00  0.00           C  
ATOM     28  CG2 ILE A   5      30.965  67.506  26.130  1.00  0.00           C  
ATOM     29  CD1 ILE A   5      32.395  69.162  28.274  1.00  0.00           C  
ATOM     30  N   PRO A   6      27.927  68.018  24.244  1.00  0.00           N  
ATOM     31  CA  PRO A   6      27.017  66.927  23.941  1.00  0.00           C  
ATOM     32  C   PRO A   6      27.617  65.562  24.271  1.00  0.00           C  
ATOM     33  O   PRO A   6      28.838  65.469  24.429  1.00  0.00           O  
ATOM     34  CB  PRO A   6      26.687  66.999  22.450  1.00  0.00           C  
ATOM     35  CG  PRO A   6      27.750  67.906  21.849  1.00  0.00           C  
ATOM     36  CD  PRO A   6      28.356  68.699  23.045  1.00  0.00           C  
ATOM     37  N   LEU A   7      26.813  64.504  24.140  1.00  0.00           N  
ATOM     38  CA  LEU A   7      27.214  63.126  23.912  1.00  0.00           C  
ATOM     39  C   LEU A   7      26.471  62.492  22.753  1.00  0.00           C  
ATOM     40  O   LEU A   7      25.306  62.822  22.457  1.00  0.00           O  
ATOM     41  CB  LEU A   7      27.278  62.352  25.228  1.00  0.00           C  
ATOM     42  CG  LEU A   7      26.142  62.294  26.245  1.00  0.00           C  
ATOM     43  CD1 LEU A   7      24.823  61.964  25.478  1.00  0.00           C  
ATOM     44  CD2 LEU A   7      26.457  61.224  27.265  1.00  0.00           C  
ATOM     45  N   GLY A   8      27.052  61.488  22.114  1.00  0.00           N  
ATOM     46  CA  GLY A   8      26.263  60.697  21.183  1.00  0.00           C  
ATOM     47  C   GLY A   8      25.450  59.757  21.960  1.00  0.00           C  
ATOM     48  O   GLY A   8      25.721  59.381  23.124  1.00  0.00           O  
ATOM     49  N   VAL A   9      24.321  59.444  21.375  1.00  0.00           N  
ATOM     50  CA  VAL A   9      23.423  58.452  21.871  1.00  0.00           C  
ATOM     51  C   VAL A   9      22.925  57.522  20.753  1.00  0.00           C  
ATOM     52  O   VAL A   9      22.515  57.930  19.692  1.00  0.00           O  
ATOM     53  CB  VAL A   9      22.251  59.085  22.653  1.00  0.00           C  
ATOM     54  CG1 VAL A   9      21.428  60.079  21.776  1.00  0.00           C  
ATOM     55  CG2 VAL A   9      21.300  58.075  23.282  1.00  0.00           C  
ATOM     56  N   ILE A  10      23.006  56.183  20.941  1.00  0.00           N  
ATOM     57  CA  ILE A  10      22.381  55.210  20.037  1.00  0.00           C  
ATOM     58  C   ILE A  10      20.967  55.214  20.408  1.00  0.00           C  
ATOM     59  O   ILE A  10      20.656  54.780  21.498  1.00  0.00           O  
ATOM     60  CB  ILE A  10      22.966  53.845  20.129  1.00  0.00           C  
ATOM     61  CG1 ILE A  10      24.440  53.723  19.614  1.00  0.00           C  
ATOM     62  CG2 ILE A  10      22.135  52.823  19.386  1.00  0.00           C  
ATOM     63  CD1 ILE A  10      24.732  53.957  18.116  1.00  0.00           C  
ATOM     64  N   HIS A  11      20.077  55.727  19.548  1.00  0.00           N  
ATOM     65  CA  HIS A  11      18.650  55.954  19.773  1.00  0.00           C  
ATOM     66  C   HIS A  11      17.885  55.846  18.455  1.00  0.00           C  
ATOM     67  O   HIS A  11      18.437  56.226  17.407  1.00  0.00           O  
ATOM     68  CB  HIS A  11      18.554  57.467  20.305  1.00  0.00           C  
ATOM     69  CG  HIS A  11      17.198  58.065  20.639  1.00  0.00           C  
ATOM     70  CD2 HIS A  11      16.572  59.049  19.924  1.00  0.00           C  
ATOM     71  ND1 HIS A  11      16.362  57.596  21.584  1.00  0.00           N  
ATOM     72  CE1 HIS A  11      15.153  58.227  21.396  1.00  0.00           C  
ATOM     73  NE2 HIS A  11      15.264  59.129  20.388  1.00  0.00           N  
ATOM     74  N   ASN A  12      16.744  55.107  18.423  1.00  0.00           N  
ATOM     75  CA  ASN A  12      15.967  54.665  17.295  1.00  0.00           C  
ATOM     76  C   ASN A  12      16.823  53.859  16.227  1.00  0.00           C  
ATOM     77  O   ASN A  12      16.770  54.071  15.011  1.00  0.00           O  
ATOM     78  CB  ASN A  12      15.105  55.799  16.687  1.00  0.00           C  
ATOM     79  CG  ASN A  12      13.776  55.879  17.397  1.00  0.00           C  
ATOM     80  ND2 ASN A  12      12.998  56.898  17.172  1.00  0.00           N  
ATOM     81  OD1 ASN A  12      13.439  55.088  18.261  1.00  0.00           O  
ATOM     82  N   SER A  13      17.756  52.986  16.675  1.00  0.00           N  
ATOM     83  CA  SER A  13      18.766  52.187  15.867  1.00  0.00           C  
ATOM     84  C   SER A  13      19.780  53.094  15.129  1.00  0.00           C  
ATOM     85  O   SER A  13      20.489  52.605  14.262  1.00  0.00           O  
ATOM     86  CB  SER A  13      18.113  51.061  14.981  1.00  0.00           C  
ATOM     87  OG  SER A  13      17.322  50.041  15.625  1.00  0.00           O  
ATOM     88  N   THR A  14      19.937  54.385  15.482  1.00  0.00           N  
ATOM     89  CA  THR A  14      20.913  55.292  14.771  1.00  0.00           C  
ATOM     90  C   THR A  14      21.820  55.930  15.790  1.00  0.00           C  
ATOM     91  O   THR A  14      21.443  55.988  17.003  1.00  0.00           O  
ATOM     92  CB  THR A  14      20.264  56.325  13.844  1.00  0.00           C  
ATOM     93  CG2 THR A  14      19.645  55.794  12.571  1.00  0.00           C  
ATOM     94  OG1 THR A  14      19.220  56.884  14.538  1.00  0.00           O  
ATOM     95  N   LEU A  15      23.041  56.490  15.438  1.00  0.00           N  
ATOM     96  CA  LEU A  15      23.664  57.469  16.213  1.00  0.00           C  
ATOM     97  C   LEU A  15      23.087  58.903  16.084  1.00  0.00           C  
ATOM     98  O   LEU A  15      22.976  59.405  14.981  1.00  0.00           O  
ATOM     99  CB  LEU A  15      25.161  57.444  15.922  1.00  0.00           C  
ATOM    100  CG  LEU A  15      26.009  58.210  16.915  1.00  0.00           C  
ATOM    101  CD1 LEU A  15      26.309  57.511  18.224  1.00  0.00           C  
ATOM    102  CD2 LEU A  15      27.443  58.520  16.299  1.00  0.00           C  
ATOM    103  N   GLN A  16      22.912  59.573  17.216  1.00  0.00           N  
ATOM    104  CA  GLN A  16      22.266  60.926  17.351  1.00  0.00           C  
ATOM    105  C   GLN A  16      23.080  61.768  18.389  1.00  0.00           C  
ATOM    106  O   GLN A  16      23.703  61.108  19.207  1.00  0.00           O  
ATOM    107  CB  GLN A  16      20.735  60.751  17.663  1.00  0.00           C  
ATOM    108  CG  GLN A  16      20.008  59.797  16.717  1.00  0.00           C  
ATOM    109  CD  GLN A  16      18.491  59.887  16.814  1.00  0.00           C  
ATOM    110  NE2 GLN A  16      17.754  58.829  16.866  1.00  0.00           N  
ATOM    111  OE1 GLN A  16      17.962  60.971  16.747  1.00  0.00           O  
ATOM    112  N   VAL A  17      23.055  63.081  18.312  1.00  0.00           N  
ATOM    113  CA  VAL A  17      23.642  63.983  19.282  1.00  0.00           C  
ATOM    114  C   VAL A  17      22.545  64.495  20.182  1.00  0.00           C  
ATOM    115  O   VAL A  17      21.524  64.986  19.704  1.00  0.00           O  
ATOM    116  CB  VAL A  17      24.472  65.086  18.494  1.00  0.00           C  
ATOM    117  CG1 VAL A  17      23.668  66.020  17.570  1.00  0.00           C  
ATOM    118  CG2 VAL A  17      25.273  65.777  19.512  1.00  0.00           C  
ATOM    119  N   SER A  18      22.948  64.378  21.482  1.00  0.00           N  
ATOM    120  CA  SER A  18      22.128  64.562  22.683  1.00  0.00           C  
ATOM    121  C   SER A  18      22.915  65.118  23.870  1.00  0.00           C  
ATOM    122  O   SER A  18      24.135  65.366  23.727  1.00  0.00           O  
ATOM    123  CB  SER A  18      21.573  63.217  23.061  1.00  0.00           C  
ATOM    124  OG  SER A  18      20.451  63.286  23.914  1.00  0.00           O  
ATOM    125  N   ASP A  19      22.318  65.218  25.076  1.00  0.00           N  
ATOM    126  CA  ASP A  19      22.966  65.516  26.368  1.00  0.00           C  
ATOM    127  C   ASP A  19      22.123  64.827  27.484  1.00  0.00           C  
ATOM    128  O   ASP A  19      20.974  64.482  27.230  1.00  0.00           O  
ATOM    129  CB  ASP A  19      22.954  67.044  26.682  1.00  0.00           C  
ATOM    130  CG  ASP A  19      23.794  67.497  27.855  1.00  0.00           C  
ATOM    131  OD1 ASP A  19      23.747  68.723  28.069  1.00  0.00           O  
ATOM    132  OD2 ASP A  19      24.557  66.797  28.519  1.00  0.00           O1-
ATOM    133  N   VAL A  20      22.674  64.605  28.659  1.00  0.00           N  
ATOM    134  CA  VAL A  20      22.217  63.689  29.734  1.00  0.00           C  
ATOM    135  C   VAL A  20      20.761  64.106  30.169  1.00  0.00           C  
ATOM    136  O   VAL A  20      19.979  63.247  30.664  1.00  0.00           O  
ATOM    137  CB  VAL A  20      23.165  63.666  30.971  1.00  0.00           C  
ATOM    138  CG1 VAL A  20      24.394  62.742  30.594  1.00  0.00           C  
ATOM    139  CG2 VAL A  20      23.690  65.001  31.581  1.00  0.00           C  
ATOM    140  N   ASP A  21      20.411  65.372  30.019  1.00  0.00           N  
ATOM    141  CA  ASP A  21      19.062  65.880  30.250  1.00  0.00           C  
ATOM    142  C   ASP A  21      18.013  65.839  29.101  1.00  0.00           C  
ATOM    143  O   ASP A  21      16.787  65.970  29.289  1.00  0.00           O  
ATOM    144  CB  ASP A  21      19.012  67.243  30.818  1.00  0.00           C  
ATOM    145  CG  ASP A  21      19.784  68.319  29.970  1.00  0.00           C  
ATOM    146  OD1 ASP A  21      20.171  69.320  30.656  1.00  0.00           O  
ATOM    147  OD2 ASP A  21      19.827  68.322  28.714  1.00  0.00           O1-
ATOM    148  N   LYS A  22      18.498  65.503  27.890  1.00  0.00           N  
ATOM    149  CA  LYS A  22      17.715  65.162  26.675  1.00  0.00           C  
ATOM    150  C   LYS A  22      17.305  63.659  26.583  1.00  0.00           C  
ATOM    151  O   LYS A  22      16.341  63.345  26.004  1.00  0.00           O  
ATOM    152  CB  LYS A  22      18.396  65.713  25.388  1.00  0.00           C  
ATOM    153  CG  LYS A  22      18.235  67.220  25.277  1.00  0.00           C  
ATOM    154  CD  LYS A  22      19.112  67.714  24.118  1.00  0.00           C  
ATOM    155  CE  LYS A  22      19.009  69.215  23.923  1.00  0.00           C  
ATOM    156  NZ  LYS A  22      17.670  69.623  23.413  1.00  0.00           N1+
ATOM    157  N   LEU A  23      18.192  62.818  27.139  1.00  0.00           N  
ATOM    158  CA  LEU A  23      18.108  61.338  27.062  1.00  0.00           C  
ATOM    159  C   LEU A  23      16.730  60.912  27.564  1.00  0.00           C  
ATOM    160  O   LEU A  23      16.257  61.453  28.562  1.00  0.00           O  
ATOM    161  CB  LEU A  23      19.236  60.696  27.911  1.00  0.00           C  
ATOM    162  CG  LEU A  23      20.624  60.870  27.320  1.00  0.00           C  
ATOM    163  CD1 LEU A  23      21.607  60.030  28.116  1.00  0.00           C  
ATOM    164  CD2 LEU A  23      20.851  60.420  25.875  1.00  0.00           C  
ATOM    165  N   VAL A  24      16.030  60.076  26.836  1.00  0.00           N  
ATOM    166  CA  VAL A  24      14.615  59.671  27.159  1.00  0.00           C  
ATOM    167  C   VAL A  24      14.661  58.783  28.437  1.00  0.00           C  
ATOM    168  O   VAL A  24      15.585  58.058  28.782  1.00  0.00           O  
ATOM    169  CB  VAL A  24      13.836  58.983  26.013  1.00  0.00           C  
ATOM    170  CG1 VAL A  24      13.753  59.842  24.791  1.00  0.00           C  
ATOM    171  CG2 VAL A  24      14.457  57.618  25.536  1.00  0.00           C  
ATOM    172  N   CYS A  25      13.583  58.853  29.190  1.00  0.00           N  
ATOM    173  CA  CYS A  25      13.520  58.183  30.566  1.00  0.00           C  
ATOM    174  C   CYS A  25      13.465  56.716  30.501  1.00  0.00           C  
ATOM    175  O   CYS A  25      13.787  56.099  31.575  1.00  0.00           O  
ATOM    176  CB  CYS A  25      12.274  58.742  31.305  1.00  0.00           C  
ATOM    177  SG  CYS A  25      12.332  60.492  31.830  1.00  0.00           S  
ATOM    178  N   ARG A  26      13.157  56.050  29.353  1.00  0.00           N  
ATOM    179  CA  ARG A  26      13.444  54.603  29.171  1.00  0.00           C  
ATOM    180  C   ARG A  26      14.934  54.112  29.241  1.00  0.00           C  
ATOM    181  O   ARG A  26      15.153  52.949  29.577  1.00  0.00           O  
ATOM    182  CB  ARG A  26      12.797  54.040  27.877  1.00  0.00           C  
ATOM    183  CG  ARG A  26      11.274  54.070  27.775  1.00  0.00           C  
ATOM    184  CD  ARG A  26      10.601  53.482  29.022  1.00  0.00           C  
ATOM    185  NE  ARG A  26      10.744  52.052  29.175  1.00  0.00           N  
ATOM    186  CZ  ARG A  26      10.473  51.379  30.298  1.00  0.00           C  
ATOM    187  NH1 ARG A  26      10.651  50.118  30.422  1.00  0.00           N  
ATOM    188  NH2 ARG A  26       9.932  51.955  31.345  1.00  0.00           N1+
ATOM    189  N   ASP A  27      15.854  55.000  28.875  1.00  0.00           N  
ATOM    190  CA  ASP A  27      17.251  54.607  28.821  1.00  0.00           C  
ATOM    191  C   ASP A  27      17.888  54.308  30.209  1.00  0.00           C  
ATOM    192  O   ASP A  27      17.710  55.006  31.222  1.00  0.00           O  
ATOM    193  CB  ASP A  27      18.162  55.638  28.131  1.00  0.00           C  
ATOM    194  CG  ASP A  27      17.875  55.744  26.575  1.00  0.00           C  
ATOM    195  OD1 ASP A  27      18.492  56.647  25.938  1.00  0.00           O  
ATOM    196  OD2 ASP A  27      17.135  54.973  25.854  1.00  0.00           O1-
ATOM    197  N   LYS A  28      18.629  53.190  30.338  1.00  0.00           N  
ATOM    198  CA  LYS A  28      19.408  52.746  31.475  1.00  0.00           C  
ATOM    199  C   LYS A  28      20.807  53.322  31.389  1.00  0.00           C  
ATOM    200  O   LYS A  28      21.472  53.165  30.346  1.00  0.00           O  
ATOM    201  CB  LYS A  28      19.449  51.200  31.395  1.00  0.00           C  
ATOM    202  CG  LYS A  28      18.093  50.588  31.816  1.00  0.00           C  
ATOM    203  CD  LYS A  28      18.185  49.061  31.664  1.00  0.00           C  
ATOM    204  CE  LYS A  28      16.927  48.389  32.227  1.00  0.00           C  
ATOM    205  NZ  LYS A  28      15.999  48.290  31.101  1.00  0.00           N1+
ATOM    206  N   LEU A  29      21.279  54.046  32.414  1.00  0.00           N  
ATOM    207  CA  LEU A  29      22.686  54.312  32.644  1.00  0.00           C  
ATOM    208  C   LEU A  29      23.090  53.605  34.010  1.00  0.00           C  
ATOM    209  O   LEU A  29      22.869  54.147  35.094  1.00  0.00           O  
ATOM    210  CB  LEU A  29      22.970  55.795  32.719  1.00  0.00           C  
ATOM    211  CG  LEU A  29      24.454  56.150  32.952  1.00  0.00           C  
ATOM    212  CD1 LEU A  29      25.401  55.881  31.773  1.00  0.00           C  
ATOM    213  CD2 LEU A  29      24.502  57.645  33.105  1.00  0.00           C  
ATOM    214  N   SER A  30      23.537  52.329  34.029  1.00  0.00           N  
ATOM    215  CA  SER A  30      23.682  51.471  35.181  1.00  0.00           C  
ATOM    216  C   SER A  30      25.109  51.532  35.871  1.00  0.00           C  
ATOM    217  O   SER A  30      25.378  51.096  36.983  1.00  0.00           O  
ATOM    218  CB  SER A  30      23.383  50.046  34.779  1.00  0.00           C  
ATOM    219  OG  SER A  30      24.418  49.515  34.063  1.00  0.00           O  
ATOM    220  N   SER A  31      26.049  52.153  35.178  1.00  0.00           N  
ATOM    221  CA  SER A  31      27.384  52.400  35.708  1.00  0.00           C  
ATOM    222  C   SER A  31      28.102  53.656  35.090  1.00  0.00           C  
ATOM    223  O   SER A  31      27.998  53.967  33.934  1.00  0.00           O  
ATOM    224  CB  SER A  31      28.170  51.073  35.482  1.00  0.00           C  
ATOM    225  OG  SER A  31      29.575  51.284  35.543  1.00  0.00           O  
ATOM    226  N   THR A  32      28.927  54.366  35.887  1.00  0.00           N  
ATOM    227  CA  THR A  32      29.740  55.493  35.416  1.00  0.00           C  
ATOM    228  C   THR A  32      30.605  55.018  34.227  1.00  0.00           C  
ATOM    229  O   THR A  32      30.699  55.785  33.266  1.00  0.00           O  
ATOM    230  CB  THR A  32      30.751  56.033  36.552  1.00  0.00           C  
ATOM    231  CG2 THR A  32      31.456  57.369  36.096  1.00  0.00           C  
ATOM    232  OG1 THR A  32      30.319  56.214  37.899  1.00  0.00           O  
ATOM    233  N   ASN A  33      31.292  53.872  34.257  1.00  0.00           N  
ATOM    234  CA  ASN A  33      32.109  53.372  33.171  1.00  0.00           C  
ATOM    235  C   ASN A  33      31.386  53.075  31.828  1.00  0.00           C  
ATOM    236  O   ASN A  33      32.002  52.803  30.798  1.00  0.00           O  
ATOM    237  CB  ASN A  33      32.875  52.171  33.678  1.00  0.00           C  
ATOM    238  CG  ASN A  33      34.035  51.828  32.819  1.00  0.00           C  
ATOM    239  ND2 ASN A  33      34.171  50.571  32.342  1.00  0.00           N  
ATOM    240  OD1 ASN A  33      34.823  52.609  32.334  1.00  0.00           O  
ATOM    241  N   GLN A  34      30.056  53.231  31.803  1.00  0.00           N  
ATOM    242  CA  GLN A  34      29.171  53.062  30.643  1.00  0.00           C  
ATOM    243  C   GLN A  34      29.290  54.180  29.595  1.00  0.00           C  
ATOM    244  O   GLN A  34      28.948  54.001  28.361  1.00  0.00           O  
ATOM    245  CB  GLN A  34      27.658  52.918  31.055  1.00  0.00           C  
ATOM    246  CG  GLN A  34      26.650  52.345  30.055  1.00  0.00           C  
ATOM    247  CD  GLN A  34      25.232  52.443  30.462  1.00  0.00           C  
ATOM    248  NE2 GLN A  34      24.311  52.763  29.614  1.00  0.00           N  
ATOM    249  OE1 GLN A  34      24.890  52.135  31.627  1.00  0.00           O  
ATOM    250  N   LEU A  35      29.822  55.275  30.116  1.00  0.00           N  
ATOM    251  CA  LEU A  35      30.337  56.505  29.464  1.00  0.00           C  
ATOM    252  C   LEU A  35      31.777  56.404  29.012  1.00  0.00           C  
ATOM    253  O   LEU A  35      32.697  56.237  29.807  1.00  0.00           O  
ATOM    254  CB  LEU A  35      30.255  57.633  30.528  1.00  0.00           C  
ATOM    255  CG  LEU A  35      28.852  58.015  30.904  1.00  0.00           C  
ATOM    256  CD1 LEU A  35      28.986  58.959  32.040  1.00  0.00           C  
ATOM    257  CD2 LEU A  35      28.168  58.659  29.738  1.00  0.00           C  
ATOM    258  N   ARG A  36      32.133  56.434  27.699  1.00  0.00           N  
ATOM    259  CA  ARG A  36      33.486  56.471  27.097  1.00  0.00           C  
ATOM    260  C   ARG A  36      33.718  57.836  26.413  1.00  0.00           C  
ATOM    261  O   ARG A  36      32.749  58.567  26.127  1.00  0.00           O  
ATOM    262  CB  ARG A  36      33.801  55.214  26.253  1.00  0.00           C  
ATOM    263  CG  ARG A  36      32.696  54.826  25.219  1.00  0.00           C  
ATOM    264  CD  ARG A  36      31.657  53.886  25.743  1.00  0.00           C  
ATOM    265  NE  ARG A  36      32.196  52.587  26.166  1.00  0.00           N  
ATOM    266  CZ  ARG A  36      32.409  51.502  25.452  1.00  0.00           C  
ATOM    267  NH1 ARG A  36      32.141  51.473  24.223  1.00  0.00           N  
ATOM    268  NH2 ARG A  36      32.655  50.370  25.987  1.00  0.00           N1+
ATOM    269  N   SER A  37      34.941  58.261  26.119  1.00  0.00           N  
ATOM    270  CA  SER A  37      35.321  59.358  25.181  1.00  0.00           C  
ATOM    271  C   SER A  37      36.259  58.824  24.115  1.00  0.00           C  
ATOM    272  O   SER A  37      36.950  57.874  24.434  1.00  0.00           O  
ATOM    273  CB  SER A  37      35.842  60.519  26.025  1.00  0.00           C  
ATOM    274  OG  SER A  37      37.076  60.107  26.688  1.00  0.00           O  
ATOM    275  N   VAL A  38      36.304  59.422  22.908  1.00  0.00           N  
ATOM    276  CA  VAL A  38      36.818  58.943  21.624  1.00  0.00           C  
ATOM    277  C   VAL A  38      37.422  60.046  20.810  1.00  0.00           C  
ATOM    278  O   VAL A  38      36.708  61.015  20.454  1.00  0.00           O  
ATOM    279  CB  VAL A  38      35.764  58.177  20.865  1.00  0.00           C  
ATOM    280  CG1 VAL A  38      36.342  57.762  19.467  1.00  0.00           C  
ATOM    281  CG2 VAL A  38      35.397  56.848  21.597  1.00  0.00           C  
ATOM    282  N   GLY A  39      38.710  60.081  20.689  1.00  0.00           N  
ATOM    283  CA  GLY A  39      39.512  61.133  20.153  1.00  0.00           C  
ATOM    284  C   GLY A  39      39.949  60.755  18.740  1.00  0.00           C  
ATOM    285  O   GLY A  39      40.720  59.818  18.534  1.00  0.00           O  
ATOM    286  N   LEU A  40      39.429  61.418  17.748  1.00  0.00           N  
ATOM    287  CA  LEU A  40      39.663  61.017  16.302  1.00  0.00           C  
ATOM    288  C   LEU A  40      40.906  61.772  15.772  1.00  0.00           C  
ATOM    289  O   LEU A  40      41.529  62.517  16.562  1.00  0.00           O  
ATOM    290  CB  LEU A  40      38.415  61.354  15.538  1.00  0.00           C  
ATOM    291  CG  LEU A  40      37.115  60.802  16.159  1.00  0.00           C  
ATOM    292  CD1 LEU A  40      36.034  61.219  15.250  1.00  0.00           C  
ATOM    293  CD2 LEU A  40      36.940  59.318  16.459  1.00  0.00           C  
ATOM    294  N   ASN A  41      41.282  61.560  14.503  1.00  0.00           N  
ATOM    295  CA  ASN A  41      42.408  62.189  13.904  1.00  0.00           C  
ATOM    296  C   ASN A  41      41.911  63.413  13.068  1.00  0.00           C  
ATOM    297  O   ASN A  41      40.894  63.332  12.382  1.00  0.00           O  
ATOM    298  CB  ASN A  41      43.230  61.228  13.115  1.00  0.00           C  
ATOM    299  CG  ASN A  41      44.561  61.877  12.850  1.00  0.00           C  
ATOM    300  ND2 ASN A  41      45.592  61.538  13.575  1.00  0.00           N  
ATOM    301  OD1 ASN A  41      44.777  62.732  12.013  1.00  0.00           O  
ATOM    302  N   LEU A  42      42.693  64.521  13.059  1.00  0.00           N  
ATOM    303  CA  LEU A  42      42.565  65.721  12.236  1.00  0.00           C  
ATOM    304  C   LEU A  42      42.584  65.341  10.734  1.00  0.00           C  
ATOM    305  O   LEU A  42      41.757  65.750   9.900  1.00  0.00           O  
ATOM    306  CB  LEU A  42      43.662  66.758  12.593  1.00  0.00           C  
ATOM    307  CG  LEU A  42      43.443  68.162  12.031  1.00  0.00           C  
ATOM    308  CD1 LEU A  42      42.272  68.884  12.637  1.00  0.00           C  
ATOM    309  CD2 LEU A  42      44.583  69.199  12.224  1.00  0.00           C  
ATOM    310  N   GLU A  43      43.511  64.491  10.251  1.00  0.00           N  
ATOM    311  CA  GLU A  43      43.646  64.088   8.832  1.00  0.00           C  
ATOM    312  C   GLU A  43      42.612  63.011   8.435  1.00  0.00           C  
ATOM    313  O   GLU A  43      42.156  62.890   7.284  1.00  0.00           O  
ATOM    314  CB  GLU A  43      45.093  63.601   8.661  1.00  0.00           C  
ATOM    315  CG  GLU A  43      45.544  62.926   7.350  1.00  0.00           C  
ATOM    316  CD  GLU A  43      47.052  62.700   7.324  1.00  0.00           C  
ATOM    317  OE1 GLU A  43      47.534  62.457   6.247  1.00  0.00           O  
ATOM    318  OE2 GLU A  43      47.717  62.907   8.352  1.00  0.00           O1-
ATOM    319  N   GLY A  44      42.155  62.182   9.364  1.00  0.00           N  
ATOM    320  CA  GLY A  44      41.022  61.236   9.198  1.00  0.00           C  
ATOM    321  C   GLY A  44      39.686  61.967   8.956  1.00  0.00           C  
ATOM    322  O   GLY A  44      38.792  61.358   8.420  1.00  0.00           O  
ATOM    323  N   ASN A  45      39.488  63.246   9.308  1.00  0.00           N  
ATOM    324  CA  ASN A  45      38.388  64.167   8.980  1.00  0.00           C  
ATOM    325  C   ASN A  45      38.782  64.959   7.673  1.00  0.00           C  
ATOM    326  O   ASN A  45      37.909  65.672   7.142  1.00  0.00           O  
ATOM    327  CB  ASN A  45      38.122  65.093  10.208  1.00  0.00           C  
ATOM    328  CG  ASN A  45      37.395  64.514  11.419  1.00  0.00           C  
ATOM    329  ND2 ASN A  45      36.725  65.311  12.206  1.00  0.00           N  
ATOM    330  OD1 ASN A  45      37.499  63.277  11.660  1.00  0.00           O  
ATOM    331  N   GLY A  46      40.014  64.801   7.205  1.00  0.00           N  
ATOM    332  CA  GLY A  46      40.619  65.522   6.075  1.00  0.00           C  
ATOM    333  C   GLY A  46      40.883  67.015   6.316  1.00  0.00           C  
ATOM    334  O   GLY A  46      40.878  67.797   5.324  1.00  0.00           O  
ATOM    335  N   VAL A  47      40.966  67.446   7.580  1.00  0.00           N  
ATOM    336  CA  VAL A  47      41.416  68.806   8.015  1.00  0.00           C  
ATOM    337  C   VAL A  47      42.992  68.929   8.050  1.00  0.00           C  
ATOM    338  O   VAL A  47      43.696  68.127   8.614  1.00  0.00           O  
ATOM    339  CB  VAL A  47      40.698  69.239   9.298  1.00  0.00           C  
ATOM    340  CG1 VAL A  47      41.097  70.606   9.770  1.00  0.00           C  
ATOM    341  CG2 VAL A  47      39.190  69.240   9.094  1.00  0.00           C  
ATOM    342  N   ALA A  48      43.505  70.056   7.589  1.00  0.00           N  
ATOM    343  CA  ALA A  48      44.865  70.542   7.520  1.00  0.00           C  
ATOM    344  C   ALA A  48      45.992  69.542   7.071  1.00  0.00           C  
ATOM    345  O   ALA A  48      46.917  69.455   7.831  1.00  0.00           O  
ATOM    346  CB  ALA A  48      45.220  71.354   8.805  1.00  0.00           C  
ATOM    347  N   THR A  49      45.831  68.689   6.009  1.00  0.00           N  
ATOM    348  CA  THR A  49      46.433  67.359   5.844  1.00  0.00           C  
ATOM    349  C   THR A  49      47.909  67.344   5.465  1.00  0.00           C  
ATOM    350  O   THR A  49      48.565  66.302   5.511  1.00  0.00           O  
ATOM    351  CB  THR A  49      45.703  66.563   4.792  1.00  0.00           C  
ATOM    352  CG2 THR A  49      44.288  66.231   5.206  1.00  0.00           C  
ATOM    353  OG1 THR A  49      45.599  67.339   3.545  1.00  0.00           O  
ATOM    354  N   ASP A  50      48.498  68.506   5.048  1.00  0.00           N  
ATOM    355  CA  ASP A  50      49.848  68.606   4.504  1.00  0.00           C  
ATOM    356  C   ASP A  50      50.873  68.569   5.667  1.00  0.00           C  
ATOM    357  O   ASP A  50      50.885  69.513   6.496  1.00  0.00           O  
ATOM    358  CB  ASP A  50      50.031  69.823   3.622  1.00  0.00           C  
ATOM    359  CG  ASP A  50      49.149  69.724   2.408  1.00  0.00           C  
ATOM    360  OD1 ASP A  50      48.447  70.736   2.082  1.00  0.00           O  
ATOM    361  OD2 ASP A  50      48.990  68.646   1.787  1.00  0.00           O1-
ATOM    362  N   VAL A  51      51.796  67.585   5.671  1.00  0.00           N  
ATOM    363  CA  VAL A  51      52.924  67.417   6.514  1.00  0.00           C  
ATOM    364  C   VAL A  51      53.746  68.751   6.758  1.00  0.00           C  
ATOM    365  O   VAL A  51      53.881  69.082   7.959  1.00  0.00           O  
ATOM    366  CB  VAL A  51      53.865  66.256   6.008  1.00  0.00           C  
ATOM    367  CG1 VAL A  51      55.125  66.237   6.875  1.00  0.00           C  
ATOM    368  CG2 VAL A  51      53.150  64.933   6.062  1.00  0.00           C  
ATOM    369  N   PRO A  52      54.154  69.500   5.755  1.00  0.00           N  
ATOM    370  CA  PRO A  52      54.872  70.781   6.026  1.00  0.00           C  
ATOM    371  C   PRO A  52      54.054  71.841   6.717  1.00  0.00           C  
ATOM    372  O   PRO A  52      54.616  72.812   7.219  1.00  0.00           O  
ATOM    373  CB  PRO A  52      55.365  71.349   4.749  1.00  0.00           C  
ATOM    374  CG  PRO A  52      54.526  70.592   3.690  1.00  0.00           C  
ATOM    375  CD  PRO A  52      53.990  69.281   4.349  1.00  0.00           C  
ATOM    376  N   SER A  53      52.728  71.724   6.753  1.00  0.00           N  
ATOM    377  CA  SER A  53      51.894  72.855   7.266  1.00  0.00           C  
ATOM    378  C   SER A  53      51.942  73.187   8.794  1.00  0.00           C  
ATOM    379  O   SER A  53      51.409  74.174   9.254  1.00  0.00           O  
ATOM    380  CB  SER A  53      50.425  72.871   6.850  1.00  0.00           C  
ATOM    381  OG  SER A  53      49.738  71.842   7.503  1.00  0.00           O  
ATOM    382  N   ALA A  54      52.692  72.378   9.621  1.00  0.00           N  
ATOM    383  CA  ALA A  54      53.072  72.689  11.028  1.00  0.00           C  
ATOM    384  C   ALA A  54      53.534  74.086  11.226  1.00  0.00           C  
ATOM    385  O   ALA A  54      53.189  74.745  12.219  1.00  0.00           O  
ATOM    386  CB  ALA A  54      54.045  71.566  11.418  1.00  0.00           C  
ATOM    387  N   THR A  55      54.268  74.657  10.245  1.00  0.00           N  
ATOM    388  CA  THR A  55      54.701  76.058  10.368  1.00  0.00           C  
ATOM    389  C   THR A  55      53.605  77.107  10.519  1.00  0.00           C  
ATOM    390  O   THR A  55      53.846  78.205  10.949  1.00  0.00           O  
ATOM    391  CB  THR A  55      55.429  76.501   9.108  1.00  0.00           C  
ATOM    392  CG2 THR A  55      56.836  75.774   9.105  1.00  0.00           C  
ATOM    393  OG1 THR A  55      54.733  75.951   8.003  1.00  0.00           O  
ATOM    394  N   LYS A  56      52.402  76.811  10.037  1.00  0.00           N  
ATOM    395  CA  LYS A  56      51.193  77.735  10.064  1.00  0.00           C  
ATOM    396  C   LYS A  56      49.945  77.338  10.941  1.00  0.00           C  
ATOM    397  O   LYS A  56      49.394  78.229  11.542  1.00  0.00           O  
ATOM    398  CB  LYS A  56      50.854  78.109   8.591  1.00  0.00           C  
ATOM    399  CG  LYS A  56      51.943  79.034   7.970  1.00  0.00           C  
ATOM    400  CD  LYS A  56      51.779  79.334   6.503  1.00  0.00           C  
ATOM    401  CE  LYS A  56      50.639  80.317   6.113  1.00  0.00           C  
ATOM    402  NZ  LYS A  56      50.803  80.786   4.723  1.00  0.00           N1+
ATOM    403  N   ARG A  57      49.587  76.078  10.969  1.00  0.00           N  
ATOM    404  CA  ARG A  57      48.450  75.533  11.766  1.00  0.00           C  
ATOM    405  C   ARG A  57      48.746  75.545  13.278  1.00  0.00           C  
ATOM    406  O   ARG A  57      47.840  75.334  14.083  1.00  0.00           O  
ATOM    407  CB  ARG A  57      47.902  74.183  11.135  1.00  0.00           C  
ATOM    408  CG  ARG A  57      48.709  73.002  11.737  1.00  0.00           C  
ATOM    409  CD  ARG A  57      48.293  71.719  11.077  1.00  0.00           C  
ATOM    410  NE  ARG A  57      49.048  70.567  11.562  1.00  0.00           N  
ATOM    411  CZ  ARG A  57      49.775  69.711  10.885  1.00  0.00           C  
ATOM    412  NH1 ARG A  57      50.311  68.708  11.415  1.00  0.00           N  
ATOM    413  NH2 ARG A  57      49.926  69.665   9.574  1.00  0.00           N1+
ATOM    414  N   TRP A  58      49.935  76.021  13.593  1.00  0.00           N  
ATOM    415  CA  TRP A  58      50.264  76.339  14.939  1.00  0.00           C  
ATOM    416  C   TRP A  58      50.818  77.763  14.964  1.00  0.00           C  
ATOM    417  O   TRP A  58      51.401  78.257  14.058  1.00  0.00           O  
ATOM    418  CB  TRP A  58      51.292  75.323  15.545  1.00  0.00           C  
ATOM    419  CG  TRP A  58      51.141  73.851  15.167  1.00  0.00           C  
ATOM    420  CD1 TRP A  58      49.951  73.163  15.122  1.00  0.00           C  
ATOM    421  CD2 TRP A  58      52.110  72.794  15.046  1.00  0.00           C  
ATOM    422  CE2 TRP A  58      51.461  71.595  14.611  1.00  0.00           C  
ATOM    423  CE3 TRP A  58      53.493  72.794  15.219  1.00  0.00           C  
ATOM    424  NE1 TRP A  58      50.162  71.931  14.580  1.00  0.00           N  
ATOM    425  CZ2 TRP A  58      52.167  70.438  14.316  1.00  0.00           C  
ATOM    426  CZ3 TRP A  58      54.193  71.593  15.095  1.00  0.00           C  
ATOM    427  CH2 TRP A  58      53.556  70.433  14.541  1.00  0.00           C  
ATOM    428  N   GLY A  59      50.818  78.356  16.150  1.00  0.00           N  
ATOM    429  CA  GLY A  59      51.497  79.653  16.386  1.00  0.00           C  
ATOM    430  C   GLY A  59      51.609  80.020  17.916  1.00  0.00           C  
ATOM    431  O   GLY A  59      50.793  79.577  18.678  1.00  0.00           O  
ATOM    432  N   PHE A  60      52.700  80.687  18.284  1.00  0.00           N  
ATOM    433  CA  PHE A  60      53.054  80.925  19.656  1.00  0.00           C  
ATOM    434  C   PHE A  60      52.278  82.069  20.179  1.00  0.00           C  
ATOM    435  O   PHE A  60      51.968  83.048  19.472  1.00  0.00           O  
ATOM    436  CB  PHE A  60      54.549  81.221  19.793  1.00  0.00           C  
ATOM    437  CG  PHE A  60      55.397  80.026  19.376  1.00  0.00           C  
ATOM    438  CD1 PHE A  60      55.733  79.833  18.061  1.00  0.00           C  
ATOM    439  CD2 PHE A  60      55.749  79.018  20.354  1.00  0.00           C  
ATOM    440  CE1 PHE A  60      56.481  78.631  17.666  1.00  0.00           C  
ATOM    441  CE2 PHE A  60      56.441  77.847  19.917  1.00  0.00           C  
ATOM    442  CZ  PHE A  60      56.816  77.679  18.585  1.00  0.00           C  
ATOM    443  N   ARG A  61      52.050  82.041  21.496  1.00  0.00           N  
ATOM    444  CA  ARG A  61      51.498  83.161  22.327  1.00  0.00           C  
ATOM    445  C   ARG A  61      52.007  83.156  23.791  1.00  0.00           C  
ATOM    446  O   ARG A  61      52.385  82.156  24.329  1.00  0.00           O  
ATOM    447  CB  ARG A  61      49.959  83.135  22.169  1.00  0.00           C  
ATOM    448  CG  ARG A  61      49.254  83.682  20.930  1.00  0.00           C  
ATOM    449  CD  ARG A  61      47.753  83.824  21.055  1.00  0.00           C  
ATOM    450  NE  ARG A  61      47.270  84.831  22.023  1.00  0.00           N  
ATOM    451  CZ  ARG A  61      46.002  85.179  22.368  1.00  0.00           C  
ATOM    452  NH1 ARG A  61      45.816  86.150  23.256  1.00  0.00           N  
ATOM    453  NH2 ARG A  61      44.985  84.579  21.913  1.00  0.00           N1+
ATOM    454  N   SER A  62      51.931  84.278  24.467  1.00  0.00           N  
ATOM    455  CA  SER A  62      52.119  84.546  25.832  1.00  0.00           C  
ATOM    456  C   SER A  62      50.847  85.154  26.397  1.00  0.00           C  
ATOM    457  O   SER A  62      50.116  85.752  25.654  1.00  0.00           O  
ATOM    458  CB  SER A  62      53.282  85.518  26.038  1.00  0.00           C  
ATOM    459  OG  SER A  62      53.575  85.725  27.418  1.00  0.00           O  
ATOM    460  N   GLY A  63      50.620  85.071  27.720  1.00  0.00           N  
ATOM    461  CA  GLY A  63      49.547  85.839  28.364  1.00  0.00           C  
ATOM    462  C   GLY A  63      48.202  85.100  28.299  1.00  0.00           C  
ATOM    463  O   GLY A  63      47.195  85.800  28.196  1.00  0.00           O  
ATOM    464  N   VAL A  64      48.218  83.763  28.105  1.00  0.00           N  
ATOM    465  CA  VAL A  64      47.176  82.762  27.997  1.00  0.00           C  
ATOM    466  C   VAL A  64      47.400  81.509  28.842  1.00  0.00           C  
ATOM    467  O   VAL A  64      48.417  80.841  28.722  1.00  0.00           O  
ATOM    468  CB  VAL A  64      46.946  82.429  26.487  1.00  0.00           C  
ATOM    469  CG1 VAL A  64      46.033  81.201  26.310  1.00  0.00           C  
ATOM    470  CG2 VAL A  64      46.224  83.598  25.794  1.00  0.00           C  
ATOM    471  N   PRO A  65      46.361  81.093  29.681  1.00  0.00           N  
ATOM    472  CA  PRO A  65      46.354  79.783  30.379  1.00  0.00           C  
ATOM    473  C   PRO A  65      46.373  78.527  29.551  1.00  0.00           C  
ATOM    474  O   PRO A  65      45.474  78.425  28.695  1.00  0.00           O  
ATOM    475  CB  PRO A  65      45.027  79.799  31.227  1.00  0.00           C  
ATOM    476  CG  PRO A  65      44.779  81.299  31.412  1.00  0.00           C  
ATOM    477  CD  PRO A  65      45.397  82.027  30.210  1.00  0.00           C  
ATOM    478  N   PRO A  66      47.279  77.559  29.683  1.00  0.00           N  
ATOM    479  CA  PRO A  66      47.241  76.237  29.015  1.00  0.00           C  
ATOM    480  C   PRO A  66      46.258  75.337  29.823  1.00  0.00           C  
ATOM    481  O   PRO A  66      45.856  75.705  30.922  1.00  0.00           O  
ATOM    482  CB  PRO A  66      48.644  75.645  29.207  1.00  0.00           C  
ATOM    483  CG  PRO A  66      49.191  76.373  30.348  1.00  0.00           C  
ATOM    484  CD  PRO A  66      48.564  77.763  30.341  1.00  0.00           C  
ATOM    485  N   LYS A  67      45.867  74.189  29.216  1.00  0.00           N  
ATOM    486  CA  LYS A  67      45.015  73.108  29.804  1.00  0.00           C  
ATOM    487  C   LYS A  67      45.415  71.740  29.198  1.00  0.00           C  
ATOM    488  O   LYS A  67      46.040  71.682  28.162  1.00  0.00           O  
ATOM    489  CB  LYS A  67      43.495  73.347  29.439  1.00  0.00           C  
ATOM    490  CG  LYS A  67      42.741  74.528  30.055  1.00  0.00           C  
ATOM    491  CD  LYS A  67      42.653  74.438  31.491  1.00  0.00           C  
ATOM    492  CE  LYS A  67      41.864  75.644  31.998  1.00  0.00           C  
ATOM    493  NZ  LYS A  67      41.867  75.552  33.475  1.00  0.00           N1+
ATOM    494  N   VAL A  68      44.932  70.675  29.920  1.00  0.00           N  
ATOM    495  CA  VAL A  68      44.919  69.276  29.542  1.00  0.00           C  
ATOM    496  C   VAL A  68      43.461  68.716  29.801  1.00  0.00           C  
ATOM    497  O   VAL A  68      42.751  69.148  30.729  1.00  0.00           O  
ATOM    498  CB  VAL A  68      45.903  68.411  30.243  1.00  0.00           C  
ATOM    499  CG1 VAL A  68      46.079  67.006  29.597  1.00  0.00           C  
ATOM    500  CG2 VAL A  68      47.341  69.013  30.158  1.00  0.00           C  
ATOM    501  N   VAL A  69      43.055  67.730  29.043  1.00  0.00           N  
ATOM    502  CA  VAL A  69      41.832  66.967  29.180  1.00  0.00           C  
ATOM    503  C   VAL A  69      42.081  65.533  28.700  1.00  0.00           C  
ATOM    504  O   VAL A  69      42.732  65.251  27.709  1.00  0.00           O  
ATOM    505  CB  VAL A  69      40.678  67.699  28.444  1.00  0.00           C  
ATOM    506  CG1 VAL A  69      40.657  67.903  26.931  1.00  0.00           C  
ATOM    507  CG2 VAL A  69      39.398  66.922  28.704  1.00  0.00           C  
ATOM    508  N   ASN A  70      41.553  64.622  29.504  1.00  0.00           N  
ATOM    509  CA  ASN A  70      41.569  63.221  29.222  1.00  0.00           C  
ATOM    510  C   ASN A  70      40.743  62.815  27.997  1.00  0.00           C  
ATOM    511  O   ASN A  70      39.707  63.453  27.727  1.00  0.00           O  
ATOM    512  CB  ASN A  70      41.033  62.398  30.482  1.00  0.00           C  
ATOM    513  CG  ASN A  70      42.216  62.031  31.452  1.00  0.00           C  
ATOM    514  ND2 ASN A  70      42.721  60.885  31.324  1.00  0.00           N  
ATOM    515  OD1 ASN A  70      42.576  62.731  32.348  1.00  0.00           O  
ATOM    516  N   TYR A  71      40.980  61.661  27.421  1.00  0.00           N  
ATOM    517  CA  TYR A  71      40.101  60.897  26.556  1.00  0.00           C  
ATOM    518  C   TYR A  71      40.469  59.356  26.650  1.00  0.00           C  
ATOM    519  O   TYR A  71      41.623  58.914  26.681  1.00  0.00           O  
ATOM    520  CB  TYR A  71      40.030  61.381  25.096  1.00  0.00           C  
ATOM    521  CG  TYR A  71      41.326  61.108  24.309  1.00  0.00           C  
ATOM    522  CD1 TYR A  71      42.494  61.913  24.454  1.00  0.00           C  
ATOM    523  CD2 TYR A  71      41.343  60.017  23.431  1.00  0.00           C  
ATOM    524  CE1 TYR A  71      43.672  61.566  23.739  1.00  0.00           C  
ATOM    525  CE2 TYR A  71      42.549  59.684  22.785  1.00  0.00           C  
ATOM    526  CZ  TYR A  71      43.704  60.447  22.910  1.00  0.00           C  
ATOM    527  OH  TYR A  71      44.852  60.158  22.338  1.00  0.00           O  
ATOM    528  N   GLU A  72      39.417  58.508  26.706  1.00  0.00           N  
ATOM    529  CA  GLU A  72      39.566  56.989  26.894  1.00  0.00           C  
ATOM    530  C   GLU A  72      39.982  56.283  25.619  1.00  0.00           C  
ATOM    531  O   GLU A  72      40.660  55.288  25.751  1.00  0.00           O  
ATOM    532  CB  GLU A  72      38.238  56.386  27.386  1.00  0.00           C  
ATOM    533  CG  GLU A  72      37.853  56.753  28.862  1.00  0.00           C  
ATOM    534  CD  GLU A  72      38.952  56.261  29.869  1.00  0.00           C  
ATOM    535  OE1 GLU A  72      38.999  56.715  31.036  1.00  0.00           O  
ATOM    536  OE2 GLU A  72      39.637  55.243  29.487  1.00  0.00           O1-
ATOM    537  N   ALA A  73      39.679  56.572  24.364  1.00  0.00           N  
ATOM    538  CA  ALA A  73      40.203  55.823  23.202  1.00  0.00           C  
ATOM    539  C   ALA A  73      40.652  56.649  21.977  1.00  0.00           C  
ATOM    540  O   ALA A  73      39.946  57.636  21.695  1.00  0.00           O  
ATOM    541  CB  ALA A  73      39.124  54.761  22.753  1.00  0.00           C  
ATOM    542  N   GLY A  74      41.791  56.372  21.390  1.00  0.00           N  
ATOM    543  CA  GLY A  74      42.283  57.156  20.241  1.00  0.00           C  
ATOM    544  C   GLY A  74      42.128  56.466  18.882  1.00  0.00           C  
ATOM    545  O   GLY A  74      42.071  55.250  18.694  1.00  0.00           O  
ATOM    546  N   GLU A  75      41.958  57.298  17.846  1.00  0.00           N  
ATOM    547  CA  GLU A  75      42.162  56.820  16.432  1.00  0.00           C  
ATOM    548  C   GLU A  75      43.600  56.435  16.210  1.00  0.00           C  
ATOM    549  O   GLU A  75      44.472  56.999  16.856  1.00  0.00           O  
ATOM    550  CB  GLU A  75      41.465  57.721  15.399  1.00  0.00           C  
ATOM    551  CG  GLU A  75      41.766  57.321  13.984  1.00  0.00           C  
ATOM    552  CD  GLU A  75      40.974  58.110  12.901  1.00  0.00           C  
ATOM    553  OE1 GLU A  75      40.984  57.663  11.771  1.00  0.00           O  
ATOM    554  OE2 GLU A  75      40.408  59.185  13.118  1.00  0.00           O1-
ATOM    555  N   TRP A  76      43.902  55.558  15.255  1.00  0.00           N  
ATOM    556  CA  TRP A  76      45.332  55.368  14.755  1.00  0.00           C  
ATOM    557  C   TRP A  76      45.590  56.463  13.687  1.00  0.00           C  
ATOM    558  O   TRP A  76      44.954  56.531  12.632  1.00  0.00           O  
ATOM    559  CB  TRP A  76      45.656  53.950  14.167  1.00  0.00           C  
ATOM    560  CG  TRP A  76      45.355  52.627  14.883  1.00  0.00           C  
ATOM    561  CD1 TRP A  76      44.324  52.532  15.733  1.00  0.00           C  
ATOM    562  CD2 TRP A  76      45.967  51.343  14.706  1.00  0.00           C  
ATOM    563  CE2 TRP A  76      45.263  50.419  15.446  1.00  0.00           C  
ATOM    564  CE3 TRP A  76      47.121  50.864  14.109  1.00  0.00           C  
ATOM    565  NE1 TRP A  76      44.347  51.180  16.146  1.00  0.00           N  
ATOM    566  CZ2 TRP A  76      45.523  49.038  15.449  1.00  0.00           C  
ATOM    567  CZ3 TRP A  76      47.485  49.504  14.169  1.00  0.00           C  
ATOM    568  CH2 TRP A  76      46.676  48.572  14.813  1.00  0.00           C  
ATOM    569  N   ALA A  77      46.640  57.292  13.929  1.00  0.00           N  
ATOM    570  CA  ALA A  77      47.169  58.280  13.125  1.00  0.00           C  
ATOM    571  C   ALA A  77      47.961  57.725  11.917  1.00  0.00           C  
ATOM    572  O   ALA A  77      48.230  56.536  11.894  1.00  0.00           O  
ATOM    573  CB  ALA A  77      48.025  59.258  14.051  1.00  0.00           C  
ATOM    574  N   GLU A  78      48.137  58.565  10.866  1.00  0.00           N  
ATOM    575  CA  GLU A  78      49.213  58.289   9.875  1.00  0.00           C  
ATOM    576  C   GLU A  78      50.452  59.076  10.338  1.00  0.00           C  
ATOM    577  O   GLU A  78      51.465  58.404  10.478  1.00  0.00           O  
ATOM    578  CB  GLU A  78      48.876  58.760   8.473  1.00  0.00           C  
ATOM    579  CG  GLU A  78      49.935  58.386   7.428  1.00  0.00           C  
ATOM    580  CD  GLU A  78      49.651  57.007   6.733  1.00  0.00           C  
ATOM    581  OE1 GLU A  78      49.338  56.012   7.411  1.00  0.00           O  
ATOM    582  OE2 GLU A  78      49.869  56.874   5.521  1.00  0.00           O1-
ATOM    583  N   ASN A  79      50.323  60.402  10.641  1.00  0.00           N  
ATOM    584  CA  ASN A  79      51.315  61.378  10.830  1.00  0.00           C  
ATOM    585  C   ASN A  79      51.189  61.904  12.321  1.00  0.00           C  
ATOM    586  O   ASN A  79      50.159  62.582  12.631  1.00  0.00           O  
ATOM    587  CB  ASN A  79      51.206  62.458   9.768  1.00  0.00           C  
ATOM    588  CG  ASN A  79      51.286  61.965   8.380  1.00  0.00           C  
ATOM    589  ND2 ASN A  79      50.237  61.775   7.647  1.00  0.00           N  
ATOM    590  OD1 ASN A  79      52.356  61.657   7.905  1.00  0.00           O  
ATOM    591  N   CYS A  80      52.288  61.726  13.025  1.00  0.00           N  
ATOM    592  CA  CYS A  80      52.565  62.403  14.280  1.00  0.00           C  
ATOM    593  C   CYS A  80      53.750  63.406  14.167  1.00  0.00           C  
ATOM    594  O   CYS A  80      54.550  63.249  13.227  1.00  0.00           O  
ATOM    595  CB  CYS A  80      52.786  61.322  15.350  1.00  0.00           C  
ATOM    596  SG  CYS A  80      51.236  60.431  15.793  1.00  0.00           S  
ATOM    597  N   TYR A  81      53.964  64.257  15.134  1.00  0.00           N  
ATOM    598  CA  TYR A  81      55.124  65.238  15.144  1.00  0.00           C  
ATOM    599  C   TYR A  81      55.771  65.254  16.527  1.00  0.00           C  
ATOM    600  O   TYR A  81      55.152  64.822  17.524  1.00  0.00           O  
ATOM    601  CB  TYR A  81      54.649  66.603  14.717  1.00  0.00           C  
ATOM    602  CG  TYR A  81      54.980  67.056  13.343  1.00  0.00           C  
ATOM    603  CD1 TYR A  81      56.235  67.653  13.071  1.00  0.00           C  
ATOM    604  CD2 TYR A  81      54.013  67.170  12.316  1.00  0.00           C  
ATOM    605  CE1 TYR A  81      56.474  68.363  11.860  1.00  0.00           C  
ATOM    606  CE2 TYR A  81      54.271  67.816  11.102  1.00  0.00           C  
ATOM    607  CZ  TYR A  81      55.558  68.388  10.808  1.00  0.00           C  
ATOM    608  OH  TYR A  81      55.846  68.907   9.654  1.00  0.00           O  
ATOM    609  N   ASN A  82      57.008  65.711  16.560  1.00  0.00           N  
ATOM    610  CA  ASN A  82      57.866  65.797  17.742  1.00  0.00           C  
ATOM    611  C   ASN A  82      58.943  66.884  17.547  1.00  0.00           C  
ATOM    612  O   ASN A  82      59.832  66.818  16.647  1.00  0.00           O  
ATOM    613  CB  ASN A  82      58.389  64.397  18.099  1.00  0.00           C  
ATOM    614  CG  ASN A  82      59.132  64.297  19.395  1.00  0.00           C  
ATOM    615  ND2 ASN A  82      59.239  63.065  19.800  1.00  0.00           N  
ATOM    616  OD1 ASN A  82      59.756  65.170  19.910  1.00  0.00           O  
ATOM    617  N   LEU A  83      59.065  67.750  18.561  1.00  0.00           N  
ATOM    618  CA  LEU A  83      59.892  68.913  18.514  1.00  0.00           C  
ATOM    619  C   LEU A  83      60.762  69.084  19.799  1.00  0.00           C  
ATOM    620  O   LEU A  83      60.220  68.920  20.917  1.00  0.00           O  
ATOM    621  CB  LEU A  83      58.897  70.042  18.235  1.00  0.00           C  
ATOM    622  CG  LEU A  83      58.387  70.077  16.763  1.00  0.00           C  
ATOM    623  CD1 LEU A  83      56.890  69.603  16.568  1.00  0.00           C  
ATOM    624  CD2 LEU A  83      58.498  71.572  16.299  1.00  0.00           C  
ATOM    625  N   GLU A  84      61.915  69.737  19.583  1.00  0.00           N  
ATOM    626  CA  GLU A  84      62.836  70.193  20.661  1.00  0.00           C  
ATOM    627  C   GLU A  84      63.617  71.490  20.228  1.00  0.00           C  
ATOM    628  O   GLU A  84      64.815  71.601  20.469  1.00  0.00           O  
ATOM    629  CB  GLU A  84      63.803  69.108  21.166  1.00  0.00           C  
ATOM    630  CG  GLU A  84      63.219  67.883  21.867  1.00  0.00           C  
ATOM    631  CD  GLU A  84      64.266  66.795  22.024  1.00  0.00           C  
ATOM    632  OE1 GLU A  84      65.332  67.186  22.462  1.00  0.00           O  
ATOM    633  OE2 GLU A  84      63.964  65.583  21.826  1.00  0.00           O1-
ATOM    634  N   ILE A  85      62.891  72.440  19.522  1.00  0.00           N  
ATOM    635  CA  ILE A  85      63.362  73.735  18.985  1.00  0.00           C  
ATOM    636  C   ILE A  85      63.779  74.749  20.035  1.00  0.00           C  
ATOM    637  O   ILE A  85      63.247  74.753  21.123  1.00  0.00           O  
ATOM    638  CB  ILE A  85      62.416  74.280  17.884  1.00  0.00           C  
ATOM    639  CG1 ILE A  85      61.034  74.828  18.414  1.00  0.00           C  
ATOM    640  CG2 ILE A  85      62.196  73.141  16.836  1.00  0.00           C  
ATOM    641  CD1 ILE A  85      59.984  75.418  17.506  1.00  0.00           C  
ATOM    642  N   LYS A  86      64.731  75.575  19.608  1.00  0.00           N  
ATOM    643  CA  LYS A  86      65.237  76.628  20.508  1.00  0.00           C  
ATOM    644  C   LYS A  86      65.155  78.003  19.828  1.00  0.00           C  
ATOM    645  O   LYS A  86      65.002  78.188  18.593  1.00  0.00           O  
ATOM    646  CB  LYS A  86      66.674  76.256  21.072  1.00  0.00           C  
ATOM    647  CG  LYS A  86      66.639  74.960  22.036  1.00  0.00           C  
ATOM    648  CD  LYS A  86      67.835  74.144  21.761  1.00  0.00           C  
ATOM    649  CE  LYS A  86      67.917  72.861  22.695  1.00  0.00           C  
ATOM    650  NZ  LYS A  86      66.747  72.009  22.534  1.00  0.00           N1+
ATOM    651  N   LYS A  87      65.208  78.982  20.748  1.00  0.00           N  
ATOM    652  CA  LYS A  87      65.316  80.455  20.569  1.00  0.00           C  
ATOM    653  C   LYS A  87      66.795  80.900  20.254  1.00  0.00           C  
ATOM    654  O   LYS A  87      67.718  80.139  20.422  1.00  0.00           O  
ATOM    655  CB  LYS A  87      64.930  81.175  21.902  1.00  0.00           C  
ATOM    656  CG  LYS A  87      63.473  80.824  22.283  1.00  0.00           C  
ATOM    657  CD  LYS A  87      63.001  81.577  23.551  1.00  0.00           C  
ATOM    658  CE  LYS A  87      61.457  81.524  23.608  1.00  0.00           C  
ATOM    659  NZ  LYS A  87      60.965  82.141  24.832  1.00  0.00           N1+
ATOM    660  N   PRO A  88      66.974  82.152  19.797  1.00  0.00           N  
ATOM    661  CA  PRO A  88      68.264  82.544  19.185  1.00  0.00           C  
ATOM    662  C   PRO A  88      69.559  82.494  20.080  1.00  0.00           C  
ATOM    663  O   PRO A  88      70.661  82.457  19.615  1.00  0.00           O  
ATOM    664  CB  PRO A  88      68.024  84.022  18.695  1.00  0.00           C  
ATOM    665  CG  PRO A  88      66.472  84.039  18.408  1.00  0.00           C  
ATOM    666  CD  PRO A  88      65.985  83.176  19.587  1.00  0.00           C  
ATOM    667  N   ASP A  89      69.427  82.492  21.402  1.00  0.00           N  
ATOM    668  CA  ASP A  89      70.556  82.154  22.341  1.00  0.00           C  
ATOM    669  C   ASP A  89      70.622  80.682  22.908  1.00  0.00           C  
ATOM    670  O   ASP A  89      71.526  80.420  23.655  1.00  0.00           O  
ATOM    671  CB  ASP A  89      70.372  83.187  23.487  1.00  0.00           C  
ATOM    672  CG  ASP A  89      69.129  82.878  24.336  1.00  0.00           C  
ATOM    673  OD1 ASP A  89      68.171  82.027  24.038  1.00  0.00           O  
ATOM    674  OD2 ASP A  89      68.969  83.449  25.400  1.00  0.00           O1-
ATOM    675  N   GLY A  90      69.766  79.803  22.433  1.00  0.00           N  
ATOM    676  CA  GLY A  90      69.551  78.417  22.765  1.00  0.00           C  
ATOM    677  C   GLY A  90      68.528  78.147  23.845  1.00  0.00           C  
ATOM    678  O   GLY A  90      68.449  77.029  24.308  1.00  0.00           O  
ATOM    679  N   SER A  91      67.714  79.124  24.285  1.00  0.00           N  
ATOM    680  CA  SER A  91      66.643  78.993  25.385  1.00  0.00           C  
ATOM    681  C   SER A  91      65.663  78.036  24.734  1.00  0.00           C  
ATOM    682  O   SER A  91      65.301  78.149  23.553  1.00  0.00           O  
ATOM    683  CB  SER A  91      65.995  80.371  25.673  1.00  0.00           C  
ATOM    684  OG  SER A  91      66.967  81.051  26.410  1.00  0.00           O  
ATOM    685  N   GLU A  92      65.139  77.080  25.527  1.00  0.00           N  
ATOM    686  CA  GLU A  92      64.180  76.127  25.010  1.00  0.00           C  
ATOM    687  C   GLU A  92      62.915  76.897  24.546  1.00  0.00           C  
ATOM    688  O   GLU A  92      62.433  77.682  25.345  1.00  0.00           O  
ATOM    689  CB  GLU A  92      63.775  75.079  26.058  1.00  0.00           C  
ATOM    690  CG  GLU A  92      64.873  74.038  26.478  1.00  0.00           C  
ATOM    691  CD  GLU A  92      65.334  73.143  25.257  1.00  0.00           C  
ATOM    692  OE1 GLU A  92      66.459  72.626  25.327  1.00  0.00           O  
ATOM    693  OE2 GLU A  92      64.588  72.902  24.290  1.00  0.00           O1-
ATOM    694  N   CYS A  93      62.381  76.669  23.363  1.00  0.00           N  
ATOM    695  CA  CYS A  93      61.009  77.219  22.951  1.00  0.00           C  
ATOM    696  C   CYS A  93      59.822  76.423  23.521  1.00  0.00           C  
ATOM    697  O   CYS A  93      58.830  77.147  23.776  1.00  0.00           O  
ATOM    698  CB  CYS A  93      60.932  77.050  21.446  1.00  0.00           C  
ATOM    699  SG  CYS A  93      62.163  78.148  20.650  1.00  0.00           S  
ATOM    700  N   LEU A  94      59.870  75.110  23.774  1.00  0.00           N  
ATOM    701  CA  LEU A  94      58.696  74.363  24.249  1.00  0.00           C  
ATOM    702  C   LEU A  94      58.727  73.883  25.721  1.00  0.00           C  
ATOM    703  O   LEU A  94      59.730  73.544  26.210  1.00  0.00           O  
ATOM    704  CB  LEU A  94      58.573  73.249  23.215  1.00  0.00           C  
ATOM    705  CG  LEU A  94      58.238  73.720  21.694  1.00  0.00           C  
ATOM    706  CD1 LEU A  94      58.201  72.524  20.828  1.00  0.00           C  
ATOM    707  CD2 LEU A  94      56.789  74.286  21.699  1.00  0.00           C  
ATOM    708  N   PRO A  95      57.609  73.688  26.394  1.00  0.00           N  
ATOM    709  CA  PRO A  95      57.612  73.182  27.788  1.00  0.00           C  
ATOM    710  C   PRO A  95      57.919  71.668  28.115  1.00  0.00           C  
ATOM    711  O   PRO A  95      57.422  70.757  27.428  1.00  0.00           O  
ATOM    712  CB  PRO A  95      56.185  73.511  28.268  1.00  0.00           C  
ATOM    713  CG  PRO A  95      55.355  73.513  26.995  1.00  0.00           C  
ATOM    714  CD  PRO A  95      56.269  73.874  25.908  1.00  0.00           C  
ATOM    715  N   ALA A  96      58.405  71.533  29.361  1.00  0.00           N  
ATOM    716  CA  ALA A  96      58.535  70.280  30.076  1.00  0.00           C  
ATOM    717  C   ALA A  96      57.205  69.469  30.099  1.00  0.00           C  
ATOM    718  O   ALA A  96      56.214  69.992  30.564  1.00  0.00           O  
ATOM    719  CB  ALA A  96      59.100  70.529  31.454  1.00  0.00           C  
ATOM    720  N   ALA A  97      57.206  68.170  29.786  1.00  0.00           N  
ATOM    721  CA  ALA A  97      56.042  67.322  29.521  1.00  0.00           C  
ATOM    722  C   ALA A  97      55.374  66.680  30.727  1.00  0.00           C  
ATOM    723  O   ALA A  97      56.048  65.779  31.327  1.00  0.00           O  
ATOM    724  CB  ALA A  97      56.435  66.293  28.355  1.00  0.00           C  
ATOM    725  N   PRO A  98      54.086  66.945  31.062  1.00  0.00           N  
ATOM    726  CA  PRO A  98      53.359  66.496  32.250  1.00  0.00           C  
ATOM    727  C   PRO A  98      53.272  65.021  32.460  1.00  0.00           C  
ATOM    728  O   PRO A  98      53.394  64.225  31.578  1.00  0.00           O  
ATOM    729  CB  PRO A  98      51.893  66.889  32.066  1.00  0.00           C  
ATOM    730  CG  PRO A  98      52.018  68.106  31.199  1.00  0.00           C  
ATOM    731  CD  PRO A  98      53.300  67.929  30.366  1.00  0.00           C  
ATOM    732  N   ASP A  99      52.757  64.580  33.629  1.00  0.00           N  
ATOM    733  CA  ASP A  99      52.346  63.205  34.012  1.00  0.00           C  
ATOM    734  C   ASP A  99      51.426  62.534  32.981  1.00  0.00           C  
ATOM    735  O   ASP A  99      50.305  62.978  32.732  1.00  0.00           O  
ATOM    736  CB  ASP A  99      51.642  63.436  35.380  1.00  0.00           C  
ATOM    737  CG  ASP A  99      51.102  62.170  36.124  1.00  0.00           C  
ATOM    738  OD1 ASP A  99      50.413  62.335  37.174  1.00  0.00           O  
ATOM    739  OD2 ASP A  99      51.368  61.109  35.549  1.00  0.00           O1-
ATOM    740  N   GLY A 100      51.853  61.412  32.360  1.00  0.00           N  
ATOM    741  CA  GLY A 100      51.210  60.732  31.244  1.00  0.00           C  
ATOM    742  C   GLY A 100      51.114  61.510  29.937  1.00  0.00           C  
ATOM    743  O   GLY A 100      50.547  60.916  29.032  1.00  0.00           O  
ATOM    744  N   ILE A 101      51.534  62.745  29.825  1.00  0.00           N  
ATOM    745  CA  ILE A 101      51.796  63.346  28.457  1.00  0.00           C  
ATOM    746  C   ILE A 101      53.004  62.566  27.806  1.00  0.00           C  
ATOM    747  O   ILE A 101      54.172  62.885  28.059  1.00  0.00           O  
ATOM    748  CB  ILE A 101      51.984  64.953  28.534  1.00  0.00           C  
ATOM    749  CG1 ILE A 101      50.692  65.647  29.051  1.00  0.00           C  
ATOM    750  CG2 ILE A 101      52.402  65.468  27.141  1.00  0.00           C  
ATOM    751  CD1 ILE A 101      49.541  65.844  28.039  1.00  0.00           C  
ATOM    752  N   ARG A 102      52.635  61.501  27.094  1.00  0.00           N  
ATOM    753  CA  ARG A 102      53.525  60.400  26.701  1.00  0.00           C  
ATOM    754  C   ARG A 102      53.400  60.124  25.177  1.00  0.00           C  
ATOM    755  O   ARG A 102      52.294  60.461  24.686  1.00  0.00           O  
ATOM    756  CB  ARG A 102      53.141  59.130  27.502  1.00  0.00           C  
ATOM    757  CG  ARG A 102      54.312  58.118  27.706  1.00  0.00           C  
ATOM    758  CD  ARG A 102      53.864  56.804  28.316  1.00  0.00           C  
ATOM    759  NE  ARG A 102      52.955  56.044  27.441  1.00  0.00           N  
ATOM    760  CZ  ARG A 102      53.233  54.918  26.797  1.00  0.00           C  
ATOM    761  NH1 ARG A 102      54.422  54.370  26.746  1.00  0.00           N  
ATOM    762  NH2 ARG A 102      52.356  54.376  26.026  1.00  0.00           N1+
ATOM    763  N   GLY A 103      54.284  59.501  24.483  1.00  0.00           N  
ATOM    764  CA  GLY A 103      54.254  59.351  23.026  1.00  0.00           C  
ATOM    765  C   GLY A 103      53.177  58.426  22.418  1.00  0.00           C  
ATOM    766  O   GLY A 103      52.886  57.362  22.919  1.00  0.00           O  
ATOM    767  N   PHE A 104      52.622  58.891  21.252  1.00  0.00           N  
ATOM    768  CA  PHE A 104      51.405  58.396  20.582  1.00  0.00           C  
ATOM    769  C   PHE A 104      51.536  56.889  20.207  1.00  0.00           C  
ATOM    770  O   PHE A 104      52.632  56.536  19.700  1.00  0.00           O  
ATOM    771  CB  PHE A 104      50.965  59.304  19.391  1.00  0.00           C  
ATOM    772  CG  PHE A 104      49.495  59.121  19.074  1.00  0.00           C  
ATOM    773  CD1 PHE A 104      48.573  59.878  19.901  1.00  0.00           C  
ATOM    774  CD2 PHE A 104      48.930  58.371  18.037  1.00  0.00           C  
ATOM    775  CE1 PHE A 104      47.189  59.771  19.656  1.00  0.00           C  
ATOM    776  CE2 PHE A 104      47.499  58.195  17.870  1.00  0.00           C  
ATOM    777  CZ  PHE A 104      46.658  58.932  18.731  1.00  0.00           C  
ATOM    778  N   PRO A 105      50.608  55.988  20.440  1.00  0.00           N  
ATOM    779  CA  PRO A 105      50.908  54.547  20.385  1.00  0.00           C  
ATOM    780  C   PRO A 105      50.699  53.969  18.972  1.00  0.00           C  
ATOM    781  O   PRO A 105      51.305  52.944  18.735  1.00  0.00           O  
ATOM    782  CB  PRO A 105      49.913  53.978  21.398  1.00  0.00           C  
ATOM    783  CG  PRO A 105      48.681  54.927  21.338  1.00  0.00           C  
ATOM    784  CD  PRO A 105      49.283  56.262  21.015  1.00  0.00           C  
ATOM    785  N   ARG A 106      50.037  54.662  17.984  1.00  0.00           N  
ATOM    786  CA  ARG A 106      49.755  54.108  16.642  1.00  0.00           C  
ATOM    787  C   ARG A 106      49.857  55.263  15.559  1.00  0.00           C  
ATOM    788  O   ARG A 106      48.908  56.071  15.398  1.00  0.00           O  
ATOM    789  CB  ARG A 106      48.412  53.401  16.628  1.00  0.00           C  
ATOM    790  CG  ARG A 106      48.233  52.154  17.554  1.00  0.00           C  
ATOM    791  CD  ARG A 106      48.972  50.960  16.919  1.00  0.00           C  
ATOM    792  NE  ARG A 106      49.172  49.772  17.869  1.00  0.00           N  
ATOM    793  CZ  ARG A 106      49.602  48.544  17.560  1.00  0.00           C  
ATOM    794  NH1 ARG A 106      49.151  47.540  18.321  1.00  0.00           N  
ATOM    795  NH2 ARG A 106      50.294  48.409  16.490  1.00  0.00           N1+
ATOM    796  N   CYS A 107      50.964  55.253  14.824  1.00  0.00           N  
ATOM    797  CA  CYS A 107      51.269  56.167  13.668  1.00  0.00           C  
ATOM    798  C   CYS A 107      52.348  55.586  12.732  1.00  0.00           C  
ATOM    799  O   CYS A 107      53.181  54.743  13.041  1.00  0.00           O  
ATOM    800  CB  CYS A 107      51.633  57.600  14.098  1.00  0.00           C  
ATOM    801  SG  CYS A 107      53.216  57.700  14.995  1.00  0.00           S  
ATOM    802  N   ARG A 108      52.180  55.850  11.409  1.00  0.00           N  
ATOM    803  CA  ARG A 108      53.111  55.435  10.354  1.00  0.00           C  
ATOM    804  C   ARG A 108      54.393  56.253  10.295  1.00  0.00           C  
ATOM    805  O   ARG A 108      55.480  55.752  10.142  1.00  0.00           O  
ATOM    806  CB  ARG A 108      52.415  55.313   9.020  1.00  0.00           C  
ATOM    807  CG  ARG A 108      53.268  55.103   7.805  1.00  0.00           C  
ATOM    808  CD  ARG A 108      53.625  53.632   7.620  1.00  0.00           C  
ATOM    809  NE  ARG A 108      54.771  53.553   6.633  1.00  0.00           N  
ATOM    810  CZ  ARG A 108      56.074  53.564   6.896  1.00  0.00           C  
ATOM    811  NH1 ARG A 108      56.888  53.366   5.910  1.00  0.00           N  
ATOM    812  NH2 ARG A 108      56.642  53.895   8.075  1.00  0.00           N1+
ATOM    813  N   TYR A 109      54.231  57.560  10.337  1.00  0.00           N  
ATOM    814  CA  TYR A 109      55.337  58.451  10.348  1.00  0.00           C  
ATOM    815  C   TYR A 109      55.341  59.366  11.578  1.00  0.00           C  
ATOM    816  O   TYR A 109      54.295  59.701  12.170  1.00  0.00           O  
ATOM    817  CB  TYR A 109      55.338  59.325   9.107  1.00  0.00           C  
ATOM    818  CG  TYR A 109      55.249  58.634   7.839  1.00  0.00           C  
ATOM    819  CD1 TYR A 109      56.346  57.836   7.344  1.00  0.00           C  
ATOM    820  CD2 TYR A 109      54.005  58.649   7.177  1.00  0.00           C  
ATOM    821  CE1 TYR A 109      56.093  57.109   6.154  1.00  0.00           C  
ATOM    822  CE2 TYR A 109      53.806  57.883   6.008  1.00  0.00           C  
ATOM    823  CZ  TYR A 109      54.835  57.078   5.475  1.00  0.00           C  
ATOM    824  OH  TYR A 109      54.642  56.445   4.293  1.00  0.00           O  
ATOM    825  N   VAL A 110      56.506  59.893  11.979  1.00  0.00           N  
ATOM    826  CA  VAL A 110      56.849  60.847  13.035  1.00  0.00           C  
ATOM    827  C   VAL A 110      57.769  61.921  12.321  1.00  0.00           C  
ATOM    828  O   VAL A 110      58.882  61.591  11.764  1.00  0.00           O  
ATOM    829  CB  VAL A 110      57.632  60.264  14.242  1.00  0.00           C  
ATOM    830  CG1 VAL A 110      58.286  61.378  15.111  1.00  0.00           C  
ATOM    831  CG2 VAL A 110      56.601  59.558  15.121  1.00  0.00           C  
ATOM    832  N   HIS A 111      57.354  63.190  12.356  1.00  0.00           N  
ATOM    833  CA  HIS A 111      58.001  64.341  11.696  1.00  0.00           C  
ATOM    834  C   HIS A 111      58.791  65.210  12.731  1.00  0.00           C  
ATOM    835  O   HIS A 111      58.260  65.344  13.880  1.00  0.00           O  
ATOM    836  CB  HIS A 111      56.961  65.093  10.923  1.00  0.00           C  
ATOM    837  CG  HIS A 111      56.164  64.248   9.924  1.00  0.00           C  
ATOM    838  CD2 HIS A 111      54.868  63.867  10.017  1.00  0.00           C  
ATOM    839  ND1 HIS A 111      56.816  63.676   8.785  1.00  0.00           N  
ATOM    840  CE1 HIS A 111      55.820  62.930   8.239  1.00  0.00           C  
ATOM    841  NE2 HIS A 111      54.719  62.945   8.944  1.00  0.00           N  
ATOM    842  N   LYS A 112      60.025  65.593  12.408  1.00  0.00           N  
ATOM    843  CA  LYS A 112      60.955  66.134  13.498  1.00  0.00           C  
ATOM    844  C   LYS A 112      61.529  67.468  13.209  1.00  0.00           C  
ATOM    845  O   LYS A 112      61.854  67.806  12.076  1.00  0.00           O  
ATOM    846  CB  LYS A 112      62.048  65.074  13.668  1.00  0.00           C  
ATOM    847  CG  LYS A 112      61.680  63.689  14.151  1.00  0.00           C  
ATOM    848  CD  LYS A 112      62.954  62.879  14.275  1.00  0.00           C  
ATOM    849  CE  LYS A 112      62.535  61.488  14.754  1.00  0.00           C  
ATOM    850  NZ  LYS A 112      63.661  60.580  15.147  1.00  0.00           N1+
ATOM    851  N   VAL A 113      61.700  68.281  14.234  1.00  0.00           N  
ATOM    852  CA  VAL A 113      62.294  69.604  14.126  1.00  0.00           C  
ATOM    853  C   VAL A 113      62.952  69.885  15.479  1.00  0.00           C  
ATOM    854  O   VAL A 113      62.293  69.865  16.516  1.00  0.00           O  
ATOM    855  CB  VAL A 113      61.366  70.804  13.798  1.00  0.00           C  
ATOM    856  CG1 VAL A 113      62.130  72.002  13.421  1.00  0.00           C  
ATOM    857  CG2 VAL A 113      60.324  70.562  12.660  1.00  0.00           C  
ATOM    858  N   SER A 114      64.286  70.227  15.519  1.00  0.00           N  
ATOM    859  CA  SER A 114      65.069  70.283  16.735  1.00  0.00           C  
ATOM    860  C   SER A 114      66.218  71.265  16.644  1.00  0.00           C  
ATOM    861  O   SER A 114      66.931  71.273  15.597  1.00  0.00           O  
ATOM    862  CB  SER A 114      65.703  68.852  16.923  1.00  0.00           C  
ATOM    863  OG  SER A 114      66.523  68.850  18.046  1.00  0.00           O  
ATOM    864  N   GLY A 115      66.505  72.095  17.668  1.00  0.00           N  
ATOM    865  CA  GLY A 115      67.719  72.984  17.733  1.00  0.00           C  
ATOM    866  C   GLY A 115      67.441  74.434  17.391  1.00  0.00           C  
ATOM    867  O   GLY A 115      66.223  74.842  17.471  1.00  0.00           O  
ATOM    868  N   THR A 116      68.416  75.328  17.184  1.00  0.00           N  
ATOM    869  CA  THR A 116      68.254  76.782  17.322  1.00  0.00           C  
ATOM    870  C   THR A 116      67.632  77.367  16.096  1.00  0.00           C  
ATOM    871  O   THR A 116      68.026  77.018  14.968  1.00  0.00           O  
ATOM    872  CB  THR A 116      69.630  77.464  17.546  1.00  0.00           C  
ATOM    873  CG2 THR A 116      69.670  78.981  17.679  1.00  0.00           C  
ATOM    874  OG1 THR A 116      70.068  76.972  18.745  1.00  0.00           O  
ATOM    875  N   GLY A 117      66.703  78.263  16.328  1.00  0.00           N  
ATOM    876  CA  GLY A 117      66.131  79.173  15.311  1.00  0.00           C  
ATOM    877  C   GLY A 117      65.453  80.394  16.002  1.00  0.00           C  
ATOM    878  O   GLY A 117      65.951  80.903  17.012  1.00  0.00           O  
ATOM    879  N   PRO A 118      64.422  81.021  15.354  1.00  0.00           N  
ATOM    880  CA  PRO A 118      63.925  82.313  15.777  1.00  0.00           C  
ATOM    881  C   PRO A 118      63.215  82.371  17.164  1.00  0.00           C  
ATOM    882  O   PRO A 118      62.957  81.267  17.726  1.00  0.00           O  
ATOM    883  CB  PRO A 118      63.157  82.845  14.627  1.00  0.00           C  
ATOM    884  CG  PRO A 118      63.517  82.073  13.379  1.00  0.00           C  
ATOM    885  CD  PRO A 118      64.098  80.828  13.923  1.00  0.00           C  
ATOM    886  N   CYS A 119      62.972  83.524  17.804  1.00  0.00           N  
ATOM    887  CA  CYS A 119      62.261  83.542  19.139  1.00  0.00           C  
ATOM    888  C   CYS A 119      60.878  82.989  19.236  1.00  0.00           C  
ATOM    889  O   CYS A 119      60.197  82.805  18.188  1.00  0.00           O  
ATOM    890  CB  CYS A 119      62.048  85.045  19.445  1.00  0.00           C  
ATOM    891  SG  CYS A 119      63.543  85.928  19.996  1.00  0.00           S  
ATOM    892  N   ALA A 120      60.352  82.726  20.399  1.00  0.00           N  
ATOM    893  CA  ALA A 120      58.948  82.147  20.525  1.00  0.00           C  
ATOM    894  C   ALA A 120      58.215  82.639  21.746  1.00  0.00           C  
ATOM    895  O   ALA A 120      58.844  82.702  22.829  1.00  0.00           O  
ATOM    896  CB  ALA A 120      59.259  80.594  20.639  1.00  0.00           C  
ATOM    897  N   GLY A 121      56.900  82.817  21.656  1.00  0.00           N  
ATOM    898  CA  GLY A 121      56.065  83.055  22.801  1.00  0.00           C  
ATOM    899  C   GLY A 121      55.907  81.875  23.755  1.00  0.00           C  
ATOM    900  O   GLY A 121      56.374  80.821  23.449  1.00  0.00           O  
ATOM    901  N   ASP A 122      55.410  82.157  24.962  1.00  0.00           N  
ATOM    902  CA  ASP A 122      55.624  81.165  26.091  1.00  0.00           C  
ATOM    903  C   ASP A 122      54.958  79.781  25.828  1.00  0.00           C  
ATOM    904  O   ASP A 122      55.556  78.801  26.309  1.00  0.00           O  
ATOM    905  CB  ASP A 122      55.054  81.730  27.408  1.00  0.00           C  
ATOM    906  CG  ASP A 122      55.324  83.158  27.721  1.00  0.00           C  
ATOM    907  OD1 ASP A 122      56.041  83.888  27.045  1.00  0.00           O  
ATOM    908  OD2 ASP A 122      54.575  83.700  28.541  1.00  0.00           O1-
ATOM    909  N   PHE A 123      53.869  79.663  25.028  1.00  0.00           N  
ATOM    910  CA  PHE A 123      53.370  78.384  24.660  1.00  0.00           C  
ATOM    911  C   PHE A 123      52.973  78.427  23.139  1.00  0.00           C  
ATOM    912  O   PHE A 123      52.702  79.471  22.599  1.00  0.00           O  
ATOM    913  CB  PHE A 123      52.235  77.960  25.519  1.00  0.00           C  
ATOM    914  CG  PHE A 123      52.539  77.700  27.003  1.00  0.00           C  
ATOM    915  CD1 PHE A 123      52.056  78.543  27.993  1.00  0.00           C  
ATOM    916  CD2 PHE A 123      53.257  76.633  27.370  1.00  0.00           C  
ATOM    917  CE1 PHE A 123      52.224  78.352  29.364  1.00  0.00           C  
ATOM    918  CE2 PHE A 123      53.491  76.361  28.733  1.00  0.00           C  
ATOM    919  CZ  PHE A 123      52.986  77.232  29.770  1.00  0.00           C  
ATOM    920  N   ALA A 124      52.965  77.339  22.413  1.00  0.00           N  
ATOM    921  CA  ALA A 124      52.417  77.156  21.017  1.00  0.00           C  
ATOM    922  C   ALA A 124      50.915  76.785  21.140  1.00  0.00           C  
ATOM    923  O   ALA A 124      50.475  76.118  22.061  1.00  0.00           O  
ATOM    924  CB  ALA A 124      53.182  76.073  20.294  1.00  0.00           C  
ATOM    925  N   PHE A 125      50.122  77.254  20.179  1.00  0.00           N  
ATOM    926  CA  PHE A 125      48.695  76.947  20.117  1.00  0.00           C  
ATOM    927  C   PHE A 125      48.147  76.617  18.741  1.00  0.00           C  
ATOM    928  O   PHE A 125      48.585  77.165  17.724  1.00  0.00           O  
ATOM    929  CB  PHE A 125      47.916  78.147  20.749  1.00  0.00           C  
ATOM    930  CG  PHE A 125      48.151  78.456  22.215  1.00  0.00           C  
ATOM    931  CD1 PHE A 125      49.067  79.482  22.611  1.00  0.00           C  
ATOM    932  CD2 PHE A 125      47.396  77.746  23.197  1.00  0.00           C  
ATOM    933  CE1 PHE A 125      49.222  79.756  23.999  1.00  0.00           C  
ATOM    934  CE2 PHE A 125      47.629  78.055  24.578  1.00  0.00           C  
ATOM    935  CZ  PHE A 125      48.509  79.038  24.928  1.00  0.00           C  
ATOM    936  N   HIS A 126      47.143  75.790  18.673  1.00  0.00           N  
ATOM    937  CA  HIS A 126      46.499  75.338  17.437  1.00  0.00           C  
ATOM    938  C   HIS A 126      45.614  76.406  16.787  1.00  0.00           C  
ATOM    939  O   HIS A 126      44.779  77.017  17.482  1.00  0.00           O  
ATOM    940  CB  HIS A 126      45.577  74.109  17.752  1.00  0.00           C  
ATOM    941  CG  HIS A 126      45.487  73.120  16.638  1.00  0.00           C  
ATOM    942  CD2 HIS A 126      45.941  71.816  16.572  1.00  0.00           C  
ATOM    943  ND1 HIS A 126      45.268  73.488  15.224  1.00  0.00           N  
ATOM    944  CE1 HIS A 126      45.421  72.374  14.456  1.00  0.00           C  
ATOM    945  NE2 HIS A 126      45.853  71.381  15.228  1.00  0.00           N  
ATOM    946  N   LYS A 127      45.811  76.735  15.494  1.00  0.00           N  
ATOM    947  CA  LYS A 127      44.981  77.709  14.774  1.00  0.00           C  
ATOM    948  C   LYS A 127      43.737  77.172  14.107  1.00  0.00           C  
ATOM    949  O   LYS A 127      43.014  77.985  13.462  1.00  0.00           O  
ATOM    950  CB  LYS A 127      45.817  78.313  13.602  1.00  0.00           C  
ATOM    951  CG  LYS A 127      47.171  78.843  14.040  1.00  0.00           C  
ATOM    952  CD  LYS A 127      47.291  80.330  13.584  1.00  0.00           C  
ATOM    953  CE  LYS A 127      48.733  80.756  13.901  1.00  0.00           C  
ATOM    954  NZ  LYS A 127      48.944  82.033  13.333  1.00  0.00           N1+
ATOM    955  N   GLU A 128      43.505  75.870  14.120  1.00  0.00           N  
ATOM    956  CA  GLU A 128      42.439  75.195  13.338  1.00  0.00           C  
ATOM    957  C   GLU A 128      41.293  74.650  14.244  1.00  0.00           C  
ATOM    958  O   GLU A 128      40.173  74.411  13.835  1.00  0.00           O  
ATOM    959  CB  GLU A 128      43.017  74.101  12.403  1.00  0.00           C  
ATOM    960  CG  GLU A 128      44.228  74.627  11.534  1.00  0.00           C  
ATOM    961  CD  GLU A 128      43.906  75.794  10.673  1.00  0.00           C  
ATOM    962  OE1 GLU A 128      42.828  75.807  10.092  1.00  0.00           O  
ATOM    963  OE2 GLU A 128      44.797  76.639  10.438  1.00  0.00           O1-
ATOM    964  N   GLY A 129      41.707  74.542  15.522  1.00  0.00           N  
ATOM    965  CA  GLY A 129      40.830  74.341  16.610  1.00  0.00           C  
ATOM    966  C   GLY A 129      40.689  72.912  17.109  1.00  0.00           C  
ATOM    967  O   GLY A 129      39.918  72.657  18.012  1.00  0.00           O  
ATOM    968  N   ALA A 130      41.452  71.957  16.515  1.00  0.00           N  
ATOM    969  CA  ALA A 130      41.770  70.785  17.260  1.00  0.00           C  
ATOM    970  C   ALA A 130      42.559  70.961  18.578  1.00  0.00           C  
ATOM    971  O   ALA A 130      42.850  72.024  19.087  1.00  0.00           O  
ATOM    972  CB  ALA A 130      42.465  69.823  16.269  1.00  0.00           C  
ATOM    973  N   PHE A 131      42.749  69.818  19.293  1.00  0.00           N  
ATOM    974  CA  PHE A 131      43.786  69.670  20.330  1.00  0.00           C  
ATOM    975  C   PHE A 131      45.024  68.878  19.790  1.00  0.00           C  
ATOM    976  O   PHE A 131      44.958  68.204  18.710  1.00  0.00           O  
ATOM    977  CB  PHE A 131      43.120  68.774  21.415  1.00  0.00           C  
ATOM    978  CG  PHE A 131      41.903  69.491  22.047  1.00  0.00           C  
ATOM    979  CD1 PHE A 131      42.115  70.505  23.018  1.00  0.00           C  
ATOM    980  CD2 PHE A 131      40.585  69.090  21.770  1.00  0.00           C  
ATOM    981  CE1 PHE A 131      40.976  71.039  23.714  1.00  0.00           C  
ATOM    982  CE2 PHE A 131      39.527  69.578  22.550  1.00  0.00           C  
ATOM    983  CZ  PHE A 131      39.671  70.589  23.483  1.00  0.00           C  
ATOM    984  N   PHE A 132      46.153  69.000  20.497  1.00  0.00           N  
ATOM    985  CA  PHE A 132      47.339  68.098  20.404  1.00  0.00           C  
ATOM    986  C   PHE A 132      47.003  66.797  21.259  1.00  0.00           C  
ATOM    987  O   PHE A 132      46.711  66.993  22.420  1.00  0.00           O  
ATOM    988  CB  PHE A 132      48.548  68.887  20.969  1.00  0.00           C  
ATOM    989  CG  PHE A 132      48.799  70.099  20.142  1.00  0.00           C  
ATOM    990  CD1 PHE A 132      49.214  69.914  18.789  1.00  0.00           C  
ATOM    991  CD2 PHE A 132      48.510  71.372  20.666  1.00  0.00           C  
ATOM    992  CE1 PHE A 132      49.416  71.067  17.971  1.00  0.00           C  
ATOM    993  CE2 PHE A 132      48.728  72.506  19.881  1.00  0.00           C  
ATOM    994  CZ  PHE A 132      49.203  72.336  18.540  1.00  0.00           C  
ATOM    995  N   LEU A 133      47.037  65.633  20.655  1.00  0.00           N  
ATOM    996  CA  LEU A 133      46.600  64.441  21.395  1.00  0.00           C  
ATOM    997  C   LEU A 133      47.842  63.667  21.685  1.00  0.00           C  
ATOM    998  O   LEU A 133      48.518  63.141  20.836  1.00  0.00           O  
ATOM    999  CB  LEU A 133      45.676  63.542  20.535  1.00  0.00           C  
ATOM   1000  CG  LEU A 133      44.503  64.261  19.762  1.00  0.00           C  
ATOM   1001  CD1 LEU A 133      43.805  63.236  18.842  1.00  0.00           C  
ATOM   1002  CD2 LEU A 133      43.463  64.767  20.729  1.00  0.00           C  
ATOM   1003  N   TYR A 134      48.081  63.510  22.986  1.00  0.00           N  
ATOM   1004  CA  TYR A 134      49.066  62.512  23.377  1.00  0.00           C  
ATOM   1005  C   TYR A 134      48.456  61.153  23.881  1.00  0.00           C  
ATOM   1006  O   TYR A 134      47.257  60.895  23.522  1.00  0.00           O  
ATOM   1007  CB  TYR A 134      49.876  63.215  24.530  1.00  0.00           C  
ATOM   1008  CG  TYR A 134      50.367  64.614  24.147  1.00  0.00           C  
ATOM   1009  CD1 TYR A 134      51.629  64.730  23.587  1.00  0.00           C  
ATOM   1010  CD2 TYR A 134      49.469  65.732  24.391  1.00  0.00           C  
ATOM   1011  CE1 TYR A 134      52.085  66.026  23.357  1.00  0.00           C  
ATOM   1012  CE2 TYR A 134      49.940  67.008  24.024  1.00  0.00           C  
ATOM   1013  CZ  TYR A 134      51.242  67.170  23.545  1.00  0.00           C  
ATOM   1014  OH  TYR A 134      51.716  68.388  23.187  1.00  0.00           O  
ATOM   1015  N   ASP A 135      49.206  60.370  24.576  1.00  0.00           N  
ATOM   1016  CA  ASP A 135      48.619  59.122  25.217  1.00  0.00           C  
ATOM   1017  C   ASP A 135      47.497  59.524  26.182  1.00  0.00           C  
ATOM   1018  O   ASP A 135      47.830  59.988  27.301  1.00  0.00           O  
ATOM   1019  CB  ASP A 135      49.723  58.321  25.955  1.00  0.00           C  
ATOM   1020  CG  ASP A 135      49.302  57.005  26.698  1.00  0.00           C  
ATOM   1021  OD1 ASP A 135      48.419  56.349  26.199  1.00  0.00           O  
ATOM   1022  OD2 ASP A 135      49.976  56.693  27.721  1.00  0.00           O1-
ATOM   1023  N   ARG A 136      46.230  59.352  25.803  1.00  0.00           N  
ATOM   1024  CA  ARG A 136      45.037  59.480  26.600  1.00  0.00           C  
ATOM   1025  C   ARG A 136      44.834  60.811  27.267  1.00  0.00           C  
ATOM   1026  O   ARG A 136      43.973  60.958  28.184  1.00  0.00           O  
ATOM   1027  CB  ARG A 136      44.968  58.287  27.585  1.00  0.00           C  
ATOM   1028  CG  ARG A 136      44.705  56.999  26.795  1.00  0.00           C  
ATOM   1029  CD  ARG A 136      44.957  55.803  27.706  1.00  0.00           C  
ATOM   1030  NE  ARG A 136      46.382  55.661  28.098  1.00  0.00           N  
ATOM   1031  CZ  ARG A 136      46.893  54.982  29.101  1.00  0.00           C  
ATOM   1032  NH1 ARG A 136      48.164  55.161  29.355  1.00  0.00           N  
ATOM   1033  NH2 ARG A 136      46.160  54.164  29.827  1.00  0.00           N1+
ATOM   1034  N   LEU A 137      45.482  61.864  26.767  1.00  0.00           N  
ATOM   1035  CA  LEU A 137      45.421  63.250  27.192  1.00  0.00           C  
ATOM   1036  C   LEU A 137      45.519  64.182  26.012  1.00  0.00           C  
ATOM   1037  O   LEU A 137      46.531  64.249  25.414  1.00  0.00           O  
ATOM   1038  CB  LEU A 137      46.574  63.498  28.181  1.00  0.00           C  
ATOM   1039  CG  LEU A 137      46.558  62.750  29.516  1.00  0.00           C  
ATOM   1040  CD1 LEU A 137      47.822  63.108  30.364  1.00  0.00           C  
ATOM   1041  CD2 LEU A 137      45.405  63.218  30.420  1.00  0.00           C  
ATOM   1042  N   ALA A 138      44.441  64.847  25.709  1.00  0.00           N  
ATOM   1043  CA  ALA A 138      44.429  65.907  24.802  1.00  0.00           C  
ATOM   1044  C   ALA A 138      44.836  67.181  25.561  1.00  0.00           C  
ATOM   1045  O   ALA A 138      44.759  67.361  26.777  1.00  0.00           O  
ATOM   1046  CB  ALA A 138      42.965  66.015  24.284  1.00  0.00           C  
ATOM   1047  N   SER A 139      45.432  68.131  24.804  1.00  0.00           N  
ATOM   1048  CA  SER A 139      45.906  69.453  25.301  1.00  0.00           C  
ATOM   1049  C   SER A 139      45.704  70.587  24.289  1.00  0.00           C  
ATOM   1050  O   SER A 139      45.609  70.423  23.095  1.00  0.00           O  
ATOM   1051  CB  SER A 139      47.334  69.395  25.849  1.00  0.00           C  
ATOM   1052  OG  SER A 139      47.817  70.652  26.266  1.00  0.00           O  
ATOM   1053  N   THR A 140      45.535  71.812  24.856  1.00  0.00           N  
ATOM   1054  CA  THR A 140      45.471  73.057  24.018  1.00  0.00           C  
ATOM   1055  C   THR A 140      46.890  73.502  23.624  1.00  0.00           C  
ATOM   1056  O   THR A 140      46.977  74.249  22.678  1.00  0.00           O  
ATOM   1057  CB  THR A 140      44.837  74.251  24.737  1.00  0.00           C  
ATOM   1058  CG2 THR A 140      43.317  74.015  24.998  1.00  0.00           C  
ATOM   1059  OG1 THR A 140      45.414  74.548  25.973  1.00  0.00           O  
ATOM   1060  N   VAL A 141      47.996  73.003  24.175  1.00  0.00           N  
ATOM   1061  CA  VAL A 141      49.437  73.430  23.979  1.00  0.00           C  
ATOM   1062  C   VAL A 141      50.362  72.218  23.601  1.00  0.00           C  
ATOM   1063  O   VAL A 141      50.349  71.076  24.100  1.00  0.00           O  
ATOM   1064  CB  VAL A 141      50.067  74.085  25.262  1.00  0.00           C  
ATOM   1065  CG1 VAL A 141      49.521  75.530  25.437  1.00  0.00           C  
ATOM   1066  CG2 VAL A 141      49.797  73.319  26.578  1.00  0.00           C  
ATOM   1067  N   ILE A 142      51.317  72.486  22.775  1.00  0.00           N  
ATOM   1068  CA  ILE A 142      52.371  71.614  22.344  1.00  0.00           C  
ATOM   1069  C   ILE A 142      53.348  71.362  23.562  1.00  0.00           C  
ATOM   1070  O   ILE A 142      53.686  72.267  24.307  1.00  0.00           O  
ATOM   1071  CB  ILE A 142      53.091  72.142  21.049  1.00  0.00           C  
ATOM   1072  CG1 ILE A 142      52.038  72.520  20.037  1.00  0.00           C  
ATOM   1073  CG2 ILE A 142      54.163  71.263  20.486  1.00  0.00           C  
ATOM   1074  CD1 ILE A 142      52.563  72.715  18.621  1.00  0.00           C  
ATOM   1075  N   TYR A 143      53.996  70.170  23.743  1.00  0.00           N  
ATOM   1076  CA  TYR A 143      54.997  69.807  24.761  1.00  0.00           C  
ATOM   1077  C   TYR A 143      56.315  69.213  24.169  1.00  0.00           C  
ATOM   1078  O   TYR A 143      56.315  68.442  23.190  1.00  0.00           O  
ATOM   1079  CB  TYR A 143      54.321  68.751  25.681  1.00  0.00           C  
ATOM   1080  CG  TYR A 143      53.417  69.349  26.783  1.00  0.00           C  
ATOM   1081  CD1 TYR A 143      53.909  70.185  27.776  1.00  0.00           C  
ATOM   1082  CD2 TYR A 143      51.999  69.176  26.733  1.00  0.00           C  
ATOM   1083  CE1 TYR A 143      53.055  70.918  28.643  1.00  0.00           C  
ATOM   1084  CE2 TYR A 143      51.147  69.755  27.675  1.00  0.00           C  
ATOM   1085  CZ  TYR A 143      51.705  70.679  28.590  1.00  0.00           C  
ATOM   1086  OH  TYR A 143      50.904  71.233  29.541  1.00  0.00           O  
ATOM   1087  N   ARG A 144      57.471  69.584  24.791  1.00  0.00           N  
ATOM   1088  CA  ARG A 144      58.846  69.327  24.267  1.00  0.00           C  
ATOM   1089  C   ARG A 144      59.136  67.808  24.264  1.00  0.00           C  
ATOM   1090  O   ARG A 144      58.698  67.118  25.232  1.00  0.00           O  
ATOM   1091  CB  ARG A 144      59.851  70.104  25.169  1.00  0.00           C  
ATOM   1092  CG  ARG A 144      61.351  70.101  24.701  1.00  0.00           C  
ATOM   1093  CD  ARG A 144      62.290  70.842  25.670  1.00  0.00           C  
ATOM   1094  NE  ARG A 144      62.263  70.535  27.124  1.00  0.00           N  
ATOM   1095  CZ  ARG A 144      62.153  71.400  28.076  1.00  0.00           C  
ATOM   1096  NH1 ARG A 144      61.764  72.593  27.819  1.00  0.00           N  
ATOM   1097  NH2 ARG A 144      62.434  71.167  29.263  1.00  0.00           N1+
ATOM   1098  N   GLY A 145      59.947  67.341  23.294  1.00  0.00           N  
ATOM   1099  CA  GLY A 145      60.472  65.992  23.268  1.00  0.00           C  
ATOM   1100  C   GLY A 145      59.453  64.800  23.083  1.00  0.00           C  
ATOM   1101  O   GLY A 145      59.926  63.670  23.068  1.00  0.00           O  
ATOM   1102  N   THR A 146      58.258  65.174  22.833  1.00  0.00           N  
ATOM   1103  CA  THR A 146      57.080  64.287  22.970  1.00  0.00           C  
ATOM   1104  C   THR A 146      56.317  64.239  21.635  1.00  0.00           C  
ATOM   1105  O   THR A 146      56.056  65.254  20.982  1.00  0.00           O  
ATOM   1106  CB  THR A 146      56.228  64.702  24.170  1.00  0.00           C  
ATOM   1107  CG2 THR A 146      55.112  63.676  24.429  1.00  0.00           C  
ATOM   1108  OG1 THR A 146      56.882  64.717  25.370  1.00  0.00           O  
ATOM   1109  N   THR A 147      56.038  62.972  21.248  1.00  0.00           N  
ATOM   1110  CA  THR A 147      55.338  62.697  19.986  1.00  0.00           C  
ATOM   1111  C   THR A 147      53.842  62.737  20.106  1.00  0.00           C  
ATOM   1112  O   THR A 147      53.263  62.054  20.983  1.00  0.00           O  
ATOM   1113  CB  THR A 147      55.745  61.349  19.557  1.00  0.00           C  
ATOM   1114  CG2 THR A 147      54.820  60.739  18.429  1.00  0.00           C  
ATOM   1115  OG1 THR A 147      57.099  61.152  19.201  1.00  0.00           O  
ATOM   1116  N   PHE A 148      53.152  63.608  19.288  1.00  0.00           N  
ATOM   1117  CA  PHE A 148      51.660  63.818  19.215  1.00  0.00           C  
ATOM   1118  C   PHE A 148      51.006  63.577  17.867  1.00  0.00           C  
ATOM   1119  O   PHE A 148      51.668  63.897  16.855  1.00  0.00           O  
ATOM   1120  CB  PHE A 148      51.293  65.239  19.683  1.00  0.00           C  
ATOM   1121  CG  PHE A 148      52.041  66.343  18.888  1.00  0.00           C  
ATOM   1122  CD1 PHE A 148      51.537  66.742  17.615  1.00  0.00           C  
ATOM   1123  CD2 PHE A 148      53.191  66.966  19.339  1.00  0.00           C  
ATOM   1124  CE1 PHE A 148      52.172  67.843  16.936  1.00  0.00           C  
ATOM   1125  CE2 PHE A 148      53.858  67.966  18.639  1.00  0.00           C  
ATOM   1126  CZ  PHE A 148      53.310  68.516  17.453  1.00  0.00           C  
ATOM   1127  N   ALA A 149      49.814  63.006  17.800  1.00  0.00           N  
ATOM   1128  CA  ALA A 149      48.905  63.278  16.668  1.00  0.00           C  
ATOM   1129  C   ALA A 149      48.132  64.576  17.018  1.00  0.00           C  
ATOM   1130  O   ALA A 149      48.330  65.206  18.069  1.00  0.00           O  
ATOM   1131  CB  ALA A 149      47.915  62.076  16.652  1.00  0.00           C  
ATOM   1132  N   GLU A 150      47.192  64.965  16.170  1.00  0.00           N  
ATOM   1133  CA  GLU A 150      46.291  65.990  16.357  1.00  0.00           C  
ATOM   1134  C   GLU A 150      44.829  65.444  16.247  1.00  0.00           C  
ATOM   1135  O   GLU A 150      44.559  64.538  15.482  1.00  0.00           O  
ATOM   1136  CB  GLU A 150      46.572  67.227  15.440  1.00  0.00           C  
ATOM   1137  CG  GLU A 150      47.870  67.974  15.770  1.00  0.00           C  
ATOM   1138  CD  GLU A 150      48.513  68.733  14.547  1.00  0.00           C  
ATOM   1139  OE1 GLU A 150      48.019  69.740  14.009  1.00  0.00           O  
ATOM   1140  OE2 GLU A 150      49.477  68.219  13.906  1.00  0.00           O1-
ATOM   1141  N   GLY A 151      43.747  66.097  16.754  1.00  0.00           N  
ATOM   1142  CA  GLY A 151      42.366  65.764  16.514  1.00  0.00           C  
ATOM   1143  C   GLY A 151      41.326  66.505  17.339  1.00  0.00           C  
ATOM   1144  O   GLY A 151      41.582  67.428  18.121  1.00  0.00           O  
ATOM   1145  N   VAL A 152      40.163  65.931  17.243  1.00  0.00           N  
ATOM   1146  CA  VAL A 152      38.852  66.299  17.856  1.00  0.00           C  
ATOM   1147  C   VAL A 152      38.255  65.169  18.710  1.00  0.00           C  
ATOM   1148  O   VAL A 152      38.697  64.047  18.676  1.00  0.00           O  
ATOM   1149  CB  VAL A 152      37.909  66.639  16.701  1.00  0.00           C  
ATOM   1150  CG1 VAL A 152      38.471  67.888  16.030  1.00  0.00           C  
ATOM   1151  CG2 VAL A 152      37.660  65.597  15.579  1.00  0.00           C  
ATOM   1152  N   VAL A 153      37.344  65.440  19.656  1.00  0.00           N  
ATOM   1153  CA  VAL A 153      36.969  64.463  20.669  1.00  0.00           C  
ATOM   1154  C   VAL A 153      35.495  64.442  20.857  1.00  0.00           C  
ATOM   1155  O   VAL A 153      34.889  65.455  21.070  1.00  0.00           O  
ATOM   1156  CB  VAL A 153      37.664  64.687  22.069  1.00  0.00           C  
ATOM   1157  CG1 VAL A 153      37.445  63.487  23.006  1.00  0.00           C  
ATOM   1158  CG2 VAL A 153      39.169  64.786  21.961  1.00  0.00           C  
ATOM   1159  N   ALA A 154      34.893  63.224  20.798  1.00  0.00           N  
ATOM   1160  CA  ALA A 154      33.468  62.834  21.014  1.00  0.00           C  
ATOM   1161  C   ALA A 154      33.287  62.189  22.355  1.00  0.00           C  
ATOM   1162  O   ALA A 154      34.285  61.508  22.803  1.00  0.00           O  
ATOM   1163  CB  ALA A 154      33.053  61.789  19.941  1.00  0.00           C  
ATOM   1164  N   PHE A 155      32.064  62.107  22.859  1.00  0.00           N  
ATOM   1165  CA  PHE A 155      31.755  61.322  24.078  1.00  0.00           C  
ATOM   1166  C   PHE A 155      30.566  60.396  23.861  1.00  0.00           C  
ATOM   1167  O   PHE A 155      29.579  60.790  23.194  1.00  0.00           O  
ATOM   1168  CB  PHE A 155      31.377  62.159  25.333  1.00  0.00           C  
ATOM   1169  CG  PHE A 155      32.472  62.912  26.073  1.00  0.00           C  
ATOM   1170  CD1 PHE A 155      33.180  62.329  27.178  1.00  0.00           C  
ATOM   1171  CD2 PHE A 155      32.807  64.178  25.594  1.00  0.00           C  
ATOM   1172  CE1 PHE A 155      34.263  62.968  27.757  1.00  0.00           C  
ATOM   1173  CE2 PHE A 155      33.837  64.894  26.144  1.00  0.00           C  
ATOM   1174  CZ  PHE A 155      34.548  64.319  27.262  1.00  0.00           C  
ATOM   1175  N   LEU A 156      30.577  59.140  24.370  1.00  0.00           N  
ATOM   1176  CA  LEU A 156      29.527  58.160  23.983  1.00  0.00           C  
ATOM   1177  C   LEU A 156      29.022  57.351  25.224  1.00  0.00           C  
ATOM   1178  O   LEU A 156      29.903  56.873  25.904  1.00  0.00           O  
ATOM   1179  CB  LEU A 156      30.017  57.146  22.856  1.00  0.00           C  
ATOM   1180  CG  LEU A 156      30.398  57.746  21.517  1.00  0.00           C  
ATOM   1181  CD1 LEU A 156      31.055  56.598  20.678  1.00  0.00           C  
ATOM   1182  CD2 LEU A 156      29.207  58.377  20.747  1.00  0.00           C  
ATOM   1183  N   ILE A 157      27.738  57.099  25.360  1.00  0.00           N  
ATOM   1184  CA  ILE A 157      27.130  56.149  26.330  1.00  0.00           C  
ATOM   1185  C   ILE A 157      26.978  54.921  25.500  1.00  0.00           C  
ATOM   1186  O   ILE A 157      26.518  54.954  24.324  1.00  0.00           O  
ATOM   1187  CB  ILE A 157      25.836  56.736  26.936  1.00  0.00           C  
ATOM   1188  CG1 ILE A 157      25.364  55.687  27.974  1.00  0.00           C  
ATOM   1189  CG2 ILE A 157      24.811  57.118  25.823  1.00  0.00           C  
ATOM   1190  CD1 ILE A 157      24.087  56.237  28.718  1.00  0.00           C  
ATOM   1191  N   LEU A 158      27.397  53.742  25.905  1.00  0.00           N  
ATOM   1192  CA  LEU A 158      27.125  52.450  25.317  1.00  0.00           C  
ATOM   1193  C   LEU A 158      25.634  52.241  25.592  1.00  0.00           C  
ATOM   1194  O   LEU A 158      25.236  52.382  26.751  1.00  0.00           O  
ATOM   1195  CB  LEU A 158      28.118  51.479  25.969  1.00  0.00           C  
ATOM   1196  CG  LEU A 158      28.113  50.039  25.460  1.00  0.00           C  
ATOM   1197  CD1 LEU A 158      28.763  50.127  24.111  1.00  0.00           C  
ATOM   1198  CD2 LEU A 158      28.883  49.205  26.411  1.00  0.00           C  
ATOM   1199  N   PRO A 159      24.853  51.806  24.572  1.00  0.00           N  
ATOM   1200  CA  PRO A 159      23.503  51.330  24.945  1.00  0.00           C  
ATOM   1201  C   PRO A 159      23.506  50.093  25.841  1.00  0.00           C  
ATOM   1202  O   PRO A 159      24.284  49.158  25.612  1.00  0.00           O  
ATOM   1203  CB  PRO A 159      22.861  51.106  23.521  1.00  0.00           C  
ATOM   1204  CG  PRO A 159      23.970  50.614  22.642  1.00  0.00           C  
ATOM   1205  CD  PRO A 159      25.159  51.545  23.117  1.00  0.00           C  
ATOM   1206  N   GLN A 160      22.610  49.993  26.765  1.00  0.00           N  
ATOM   1207  CA  GLN A 160      22.082  48.690  27.308  1.00  0.00           C  
ATOM   1208  C   GLN A 160      20.721  48.485  26.722  1.00  0.00           C  
ATOM   1209  O   GLN A 160      19.703  49.142  26.995  1.00  0.00           O  
ATOM   1210  CB  GLN A 160      22.262  48.919  28.822  1.00  0.00           C  
ATOM   1211  CG  GLN A 160      23.795  49.032  29.013  1.00  0.00           C  
ATOM   1212  CD  GLN A 160      24.238  48.757  30.529  1.00  0.00           C  
ATOM   1213  NE2 GLN A 160      25.443  48.302  30.636  1.00  0.00           N  
ATOM   1214  OE1 GLN A 160      23.573  49.059  31.488  1.00  0.00           O  
ATOM   1215  N   ALA A 161      20.679  47.481  25.847  1.00  0.00           N  
ATOM   1216  CA  ALA A 161      19.463  46.950  25.202  1.00  0.00           C  
ATOM   1217  C   ALA A 161      18.480  46.535  26.311  1.00  0.00           C  
ATOM   1218  O   ALA A 161      18.922  46.207  27.402  1.00  0.00           O  
ATOM   1219  CB  ALA A 161      19.776  45.935  24.137  1.00  0.00           C  
TER    1220      ALA A 161
ATOM   1221  N   GLU B 164      19.060  64.100  17.897  1.00  0.00           N  
ATOM   1222  CA  GLU B 164      18.944  64.725  16.624  1.00  0.00           C  
ATOM   1223  C   GLU B 164      20.011  64.034  15.697  1.00  0.00           C  
ATOM   1224  O   GLU B 164      21.037  63.525  16.145  1.00  0.00           O  
ATOM   1225  CB  GLU B 164      19.053  66.203  16.835  1.00  0.00           C  
ATOM   1226  CG  GLU B 164      19.055  66.984  15.471  1.00  0.00           C  
ATOM   1227  CD  GLU B 164      17.700  66.991  14.734  1.00  0.00           C  
ATOM   1228  OE1 GLU B 164      17.515  66.106  13.827  1.00  0.00           O  
ATOM   1229  OE2 GLU B 164      16.855  67.897  14.986  1.00  0.00           O1-
ATOM   1230  N   ALA B 165      19.733  64.013  14.382  1.00  0.00           N  
ATOM   1231  CA  ALA B 165      20.610  63.406  13.362  1.00  0.00           C  
ATOM   1232  C   ALA B 165      21.714  64.320  12.872  1.00  0.00           C  
ATOM   1233  O   ALA B 165      21.600  65.537  13.043  1.00  0.00           O  
ATOM   1234  CB  ALA B 165      19.857  62.765  12.244  1.00  0.00           C  
ATOM   1235  N   ILE B 166      22.844  63.733  12.423  1.00  0.00           N  
ATOM   1236  CA  ILE B 166      24.132  64.448  12.222  1.00  0.00           C  
ATOM   1237  C   ILE B 166      24.274  64.536  10.734  1.00  0.00           C  
ATOM   1238  O   ILE B 166      24.273  63.531   9.989  1.00  0.00           O  
ATOM   1239  CB  ILE B 166      25.268  63.625  12.884  1.00  0.00           C  
ATOM   1240  CG1 ILE B 166      24.978  63.285  14.349  1.00  0.00           C  
ATOM   1241  CG2 ILE B 166      26.596  64.316  12.778  1.00  0.00           C  
ATOM   1242  CD1 ILE B 166      26.016  62.318  15.020  1.00  0.00           C  
ATOM   1243  N   VAL B 167      24.394  65.744  10.196  1.00  0.00           N  
ATOM   1244  CA  VAL B 167      24.806  65.901   8.797  1.00  0.00           C  
ATOM   1245  C   VAL B 167      26.273  66.418   8.677  1.00  0.00           C  
ATOM   1246  O   VAL B 167      26.639  67.415   9.309  1.00  0.00           O  
ATOM   1247  CB  VAL B 167      23.870  66.915   8.138  1.00  0.00           C  
ATOM   1248  CG1 VAL B 167      24.404  67.415   6.819  1.00  0.00           C  
ATOM   1249  CG2 VAL B 167      22.398  66.454   7.891  1.00  0.00           C  
ATOM   1250  N   ASN B 168      27.071  65.705   7.832  1.00  0.00           N  
ATOM   1251  CA  ASN B 168      28.581  65.868   7.731  1.00  0.00           C  
ATOM   1252  C   ASN B 168      28.903  67.225   7.091  1.00  0.00           C  
ATOM   1253  O   ASN B 168      28.352  67.657   6.088  1.00  0.00           O  
ATOM   1254  CB  ASN B 168      29.217  64.682   7.042  1.00  0.00           C  
ATOM   1255  CG  ASN B 168      30.702  64.740   6.808  1.00  0.00           C  
ATOM   1256  ND2 ASN B 168      31.221  64.154   5.803  1.00  0.00           N  
ATOM   1257  OD1 ASN B 168      31.444  65.347   7.591  1.00  0.00           O  
ATOM   1258  N   ALA B 169      29.887  67.882   7.653  1.00  0.00           N  
ATOM   1259  CA  ALA B 169      30.457  69.127   7.126  1.00  0.00           C  
ATOM   1260  C   ALA B 169      32.011  69.056   7.075  1.00  0.00           C  
ATOM   1261  O   ALA B 169      32.669  70.084   6.827  1.00  0.00           O  
ATOM   1262  CB  ALA B 169      30.012  70.314   8.001  1.00  0.00           C  
ATOM   1263  N   GLN B 170      32.590  67.837   7.183  1.00  0.00           N  
ATOM   1264  CA  GLN B 170      34.054  67.676   7.021  1.00  0.00           C  
ATOM   1265  C   GLN B 170      34.568  67.741   5.566  1.00  0.00           C  
ATOM   1266  O   GLN B 170      33.703  67.354   4.734  1.00  0.00           O  
ATOM   1267  CB  GLN B 170      34.453  66.311   7.616  1.00  0.00           C  
ATOM   1268  CG  GLN B 170      34.339  66.072   9.103  1.00  0.00           C  
ATOM   1269  CD  GLN B 170      34.788  67.236   9.963  1.00  0.00           C  
ATOM   1270  NE2 GLN B 170      33.907  67.787  10.848  1.00  0.00           N  
ATOM   1271  OE1 GLN B 170      35.871  67.773   9.866  1.00  0.00           O  
ATOM   1272  N   PRO B 171      35.825  68.112   5.273  1.00  0.00           N  
ATOM   1273  CA  PRO B 171      36.337  68.039   3.934  1.00  0.00           C  
ATOM   1274  C   PRO B 171      36.393  66.643   3.260  1.00  0.00           C  
ATOM   1275  O   PRO B 171      35.897  66.608   2.172  1.00  0.00           O  
ATOM   1276  CB  PRO B 171      37.757  68.568   4.010  1.00  0.00           C  
ATOM   1277  CG  PRO B 171      37.661  69.487   5.234  1.00  0.00           C  
ATOM   1278  CD  PRO B 171      36.777  68.767   6.200  1.00  0.00           C  
ATOM   1279  N   LYS B 172      36.886  65.644   3.956  1.00  0.00           N  
ATOM   1280  CA  LYS B 172      36.961  64.187   3.598  1.00  0.00           C  
ATOM   1281  C   LYS B 172      37.079  63.293   4.836  1.00  0.00           C  
ATOM   1282  O   LYS B 172      38.123  62.992   5.358  1.00  0.00           O  
ATOM   1283  CB  LYS B 172      38.250  63.986   2.647  1.00  0.00           C  
ATOM   1284  CG  LYS B 172      38.122  62.761   1.806  1.00  0.00           C  
ATOM   1285  CD  LYS B 172      39.414  62.120   1.287  1.00  0.00           C  
ATOM   1286  CE  LYS B 172      39.205  61.085   0.087  1.00  0.00           C  
ATOM   1287  NZ  LYS B 172      40.486  60.474  -0.276  1.00  0.00           N1+
ATOM   1288  N   CYS B 173      35.976  62.775   5.336  1.00  0.00           N  
ATOM   1289  CA  CYS B 173      35.871  61.610   6.186  1.00  0.00           C  
ATOM   1290  C   CYS B 173      36.524  60.380   5.473  1.00  0.00           C  
ATOM   1291  O   CYS B 173      36.229  60.022   4.334  1.00  0.00           O  
ATOM   1292  CB  CYS B 173      34.429  61.297   6.454  1.00  0.00           C  
ATOM   1293  SG  CYS B 173      33.605  62.758   7.238  1.00  0.00           S  
ATOM   1294  N   ASN B 174      37.329  59.628   6.308  1.00  0.00           N  
ATOM   1295  CA  ASN B 174      37.693  58.258   6.125  1.00  0.00           C  
ATOM   1296  C   ASN B 174      36.445  57.432   6.555  1.00  0.00           C  
ATOM   1297  O   ASN B 174      36.004  57.639   7.684  1.00  0.00           O  
ATOM   1298  CB  ASN B 174      38.814  57.965   7.173  1.00  0.00           C  
ATOM   1299  CG  ASN B 174      39.342  56.560   6.923  1.00  0.00           C  
ATOM   1300  ND2 ASN B 174      40.474  56.223   7.531  1.00  0.00           N  
ATOM   1301  OD1 ASN B 174      38.807  55.697   6.169  1.00  0.00           O  
ATOM   1302  N   PRO B 175      35.849  56.509   5.810  1.00  0.00           N  
ATOM   1303  CA  PRO B 175      34.693  55.726   6.109  1.00  0.00           C  
ATOM   1304  C   PRO B 175      34.975  54.644   7.192  1.00  0.00           C  
ATOM   1305  O   PRO B 175      34.113  54.118   7.848  1.00  0.00           O  
ATOM   1306  CB  PRO B 175      34.266  54.953   4.864  1.00  0.00           C  
ATOM   1307  CG  PRO B 175      35.001  55.692   3.807  1.00  0.00           C  
ATOM   1308  CD  PRO B 175      36.227  56.362   4.419  1.00  0.00           C  
ATOM   1309  N   ASN B 176      36.262  54.341   7.488  1.00  0.00           N  
ATOM   1310  CA  ASN B 176      36.718  53.416   8.507  1.00  0.00           C  
ATOM   1311  C   ASN B 176      37.191  54.165   9.748  1.00  0.00           C  
ATOM   1312  O   ASN B 176      37.251  55.402   9.761  1.00  0.00           O  
ATOM   1313  CB  ASN B 176      37.865  52.568   7.831  1.00  0.00           C  
ATOM   1314  CG  ASN B 176      37.274  51.850   6.633  1.00  0.00           C  
ATOM   1315  ND2 ASN B 176      37.864  51.986   5.459  1.00  0.00           N  
ATOM   1316  OD1 ASN B 176      36.393  50.977   6.807  1.00  0.00           O  
ATOM   1317  N   LEU B 177      37.485  53.418  10.811  1.00  0.00           N  
ATOM   1318  CA  LEU B 177      38.125  53.877  12.042  1.00  0.00           C  
ATOM   1319  C   LEU B 177      38.993  52.706  12.557  1.00  0.00           C  
ATOM   1320  O   LEU B 177      38.448  51.703  12.999  1.00  0.00           O  
ATOM   1321  CB  LEU B 177      37.008  54.257  13.073  1.00  0.00           C  
ATOM   1322  CG  LEU B 177      37.415  54.807  14.410  1.00  0.00           C  
ATOM   1323  CD1 LEU B 177      38.074  56.172  14.369  1.00  0.00           C  
ATOM   1324  CD2 LEU B 177      36.208  54.942  15.280  1.00  0.00           C  
ATOM   1325  N   HIS B 178      40.311  52.897  12.548  1.00  0.00           N  
ATOM   1326  CA  HIS B 178      41.319  52.150  13.317  1.00  0.00           C  
ATOM   1327  C   HIS B 178      41.346  52.803  14.707  1.00  0.00           C  
ATOM   1328  O   HIS B 178      41.699  53.959  14.772  1.00  0.00           O  
ATOM   1329  CB  HIS B 178      42.643  52.267  12.528  1.00  0.00           C  
ATOM   1330  CG  HIS B 178      42.760  51.466  11.305  1.00  0.00           C  
ATOM   1331  CD2 HIS B 178      42.322  51.847  10.083  1.00  0.00           C  
ATOM   1332  ND1 HIS B 178      43.278  50.174  11.182  1.00  0.00           N  
ATOM   1333  CE1 HIS B 178      43.153  49.786   9.897  1.00  0.00           C  
ATOM   1334  NE2 HIS B 178      42.623  50.813   9.203  1.00  0.00           N  
ATOM   1335  N   TYR B 179      40.858  52.100  15.727  1.00  0.00           N  
ATOM   1336  CA  TYR B 179      40.878  52.596  17.119  1.00  0.00           C  
ATOM   1337  C   TYR B 179      41.800  51.799  18.082  1.00  0.00           C  
ATOM   1338  O   TYR B 179      42.200  50.660  17.893  1.00  0.00           O  
ATOM   1339  CB  TYR B 179      39.423  52.780  17.587  1.00  0.00           C  
ATOM   1340  CG  TYR B 179      38.639  51.522  17.978  1.00  0.00           C  
ATOM   1341  CD1 TYR B 179      38.953  50.964  19.248  1.00  0.00           C  
ATOM   1342  CD2 TYR B 179      37.800  50.850  17.090  1.00  0.00           C  
ATOM   1343  CE1 TYR B 179      38.471  49.634  19.492  1.00  0.00           C  
ATOM   1344  CE2 TYR B 179      37.268  49.549  17.414  1.00  0.00           C  
ATOM   1345  CZ  TYR B 179      37.623  48.952  18.648  1.00  0.00           C  
ATOM   1346  OH  TYR B 179      37.269  47.684  19.021  1.00  0.00           O  
ATOM   1347  N   TRP B 180      42.222  52.455  19.147  1.00  0.00           N  
ATOM   1348  CA  TRP B 180      43.005  51.898  20.278  1.00  0.00           C  
ATOM   1349  C   TRP B 180      42.495  52.366  21.666  1.00  0.00           C  
ATOM   1350  O   TRP B 180      41.943  53.495  21.645  1.00  0.00           O  
ATOM   1351  CB  TRP B 180      44.549  52.146  20.111  1.00  0.00           C  
ATOM   1352  CG  TRP B 180      44.977  53.543  20.059  1.00  0.00           C  
ATOM   1353  CD1 TRP B 180      45.073  54.300  18.918  1.00  0.00           C  
ATOM   1354  CD2 TRP B 180      45.202  54.455  21.182  1.00  0.00           C  
ATOM   1355  CE2 TRP B 180      45.316  55.773  20.616  1.00  0.00           C  
ATOM   1356  CE3 TRP B 180      45.270  54.366  22.544  1.00  0.00           C  
ATOM   1357  NE1 TRP B 180      45.252  55.622  19.265  1.00  0.00           N  
ATOM   1358  CZ2 TRP B 180      45.595  56.903  21.423  1.00  0.00           C  
ATOM   1359  CZ3 TRP B 180      45.534  55.505  23.315  1.00  0.00           C  
ATOM   1360  CH2 TRP B 180      45.739  56.761  22.766  1.00  0.00           C  
ATOM   1361  N   THR B 181      42.698  51.584  22.794  1.00  0.00           N  
ATOM   1362  CA  THR B 181      42.160  51.966  24.119  1.00  0.00           C  
ATOM   1363  C   THR B 181      42.856  51.310  25.329  1.00  0.00           C  
ATOM   1364  O   THR B 181      43.623  50.357  25.169  1.00  0.00           O  
ATOM   1365  CB  THR B 181      40.692  51.987  24.236  1.00  0.00           C  
ATOM   1366  CG2 THR B 181      40.159  50.629  24.305  1.00  0.00           C  
ATOM   1367  OG1 THR B 181      40.175  52.745  25.331  1.00  0.00           O  
ATOM   1368  N   THR B 182      42.552  51.728  26.591  1.00  0.00           N  
ATOM   1369  CA  THR B 182      43.222  51.002  27.718  1.00  0.00           C  
ATOM   1370  C   THR B 182      42.531  49.684  27.911  1.00  0.00           C  
ATOM   1371  O   THR B 182      41.327  49.710  28.142  1.00  0.00           O  
ATOM   1372  CB  THR B 182      43.111  51.795  29.013  1.00  0.00           C  
ATOM   1373  CG2 THR B 182      43.945  51.286  30.185  1.00  0.00           C  
ATOM   1374  OG1 THR B 182      43.636  53.100  28.793  1.00  0.00           O  
ATOM   1375  N   GLN B 183      43.251  48.618  28.079  1.00  0.00           N  
ATOM   1376  CA  GLN B 183      42.723  47.238  28.486  1.00  0.00           C  
ATOM   1377  C   GLN B 183      42.744  47.016  30.062  1.00  0.00           C  
ATOM   1378  O   GLN B 183      43.838  46.712  30.614  1.00  0.00           O  
ATOM   1379  CB  GLN B 183      43.553  46.172  27.746  1.00  0.00           C  
ATOM   1380  CG  GLN B 183      43.145  44.685  27.843  1.00  0.00           C  
ATOM   1381  CD  GLN B 183      41.625  44.331  27.729  1.00  0.00           C  
ATOM   1382  NE2 GLN B 183      41.158  43.228  28.236  1.00  0.00           N  
ATOM   1383  OE1 GLN B 183      40.852  45.065  27.215  1.00  0.00           O  
ATOM   1384  N   ASP B 184      41.618  47.269  30.645  1.00  0.00           N  
ATOM   1385  CA  ASP B 184      41.415  47.344  32.037  1.00  0.00           C  
ATOM   1386  C   ASP B 184      40.271  46.489  32.609  1.00  0.00           C  
ATOM   1387  O   ASP B 184      40.134  46.374  33.784  1.00  0.00           O  
ATOM   1388  CB  ASP B 184      41.210  48.782  32.559  1.00  0.00           C  
ATOM   1389  CG  ASP B 184      40.031  49.545  31.852  1.00  0.00           C  
ATOM   1390  OD1 ASP B 184      39.599  50.701  32.249  1.00  0.00           O  
ATOM   1391  OD2 ASP B 184      39.330  48.951  30.978  1.00  0.00           O1-
ATOM   1392  N   GLU B 185      39.587  45.711  31.743  1.00  0.00           N  
ATOM   1393  CA  GLU B 185      38.661  44.683  32.172  1.00  0.00           C  
ATOM   1394  C   GLU B 185      38.887  43.346  31.468  1.00  0.00           C  
ATOM   1395  O   GLU B 185      38.784  43.259  30.243  1.00  0.00           O  
ATOM   1396  CB  GLU B 185      37.227  45.211  32.076  1.00  0.00           C  
ATOM   1397  CG  GLU B 185      36.146  44.181  32.388  1.00  0.00           C  
ATOM   1398  CD  GLU B 185      36.151  43.732  33.888  1.00  0.00           C  
ATOM   1399  OE1 GLU B 185      36.065  42.508  34.210  1.00  0.00           O  
ATOM   1400  OE2 GLU B 185      36.263  44.613  34.774  1.00  0.00           O1-
ATOM   1401  N   GLY B 186      39.319  42.324  32.196  1.00  0.00           N  
ATOM   1402  CA  GLY B 186      39.566  40.937  31.719  1.00  0.00           C  
ATOM   1403  C   GLY B 186      40.767  40.275  32.474  1.00  0.00           C  
ATOM   1404  O   GLY B 186      41.075  40.568  33.618  1.00  0.00           O  
ATOM   1405  N   ALA B 187      41.444  39.329  31.770  1.00  0.00           N  
ATOM   1406  CA  ALA B 187      42.646  38.733  32.289  1.00  0.00           C  
ATOM   1407  C   ALA B 187      43.899  39.607  32.126  1.00  0.00           C  
ATOM   1408  O   ALA B 187      44.269  39.885  30.962  1.00  0.00           O  
ATOM   1409  CB  ALA B 187      42.842  37.376  31.618  1.00  0.00           C  
ATOM   1410  N   ALA B 188      44.652  40.035  33.173  1.00  0.00           N  
ATOM   1411  CA  ALA B 188      45.989  40.679  32.982  1.00  0.00           C  
ATOM   1412  C   ALA B 188      46.995  39.620  32.481  1.00  0.00           C  
ATOM   1413  O   ALA B 188      46.768  38.408  32.531  1.00  0.00           O  
ATOM   1414  CB  ALA B 188      46.313  41.317  34.317  1.00  0.00           C  
ATOM   1415  N   ILE B 189      48.168  40.081  32.165  1.00  0.00           N  
ATOM   1416  CA  ILE B 189      49.337  39.140  32.026  1.00  0.00           C  
ATOM   1417  C   ILE B 189      49.647  38.343  33.271  1.00  0.00           C  
ATOM   1418  O   ILE B 189      49.203  38.711  34.370  1.00  0.00           O  
ATOM   1419  CB  ILE B 189      50.548  39.749  31.277  1.00  0.00           C  
ATOM   1420  CG1 ILE B 189      51.299  40.724  32.274  1.00  0.00           C  
ATOM   1421  CG2 ILE B 189      49.998  40.424  30.010  1.00  0.00           C  
ATOM   1422  CD1 ILE B 189      52.570  41.317  31.565  1.00  0.00           C  
ATOM   1423  N   GLY B 190      50.320  37.170  33.103  1.00  0.00           N  
ATOM   1424  CA  GLY B 190      50.535  36.276  34.198  1.00  0.00           C  
ATOM   1425  C   GLY B 190      51.158  36.997  35.433  1.00  0.00           C  
ATOM   1426  O   GLY B 190      52.236  37.554  35.325  1.00  0.00           O  
ATOM   1427  N   LEU B 191      50.583  36.931  36.629  1.00  0.00           N  
ATOM   1428  CA  LEU B 191      51.118  37.614  37.861  1.00  0.00           C  
ATOM   1429  C   LEU B 191      51.334  39.192  37.823  1.00  0.00           C  
ATOM   1430  O   LEU B 191      52.011  39.749  38.675  1.00  0.00           O  
ATOM   1431  CB  LEU B 191      52.321  36.884  38.374  1.00  0.00           C  
ATOM   1432  CG  LEU B 191      52.051  35.441  38.744  1.00  0.00           C  
ATOM   1433  CD1 LEU B 191      53.407  34.837  39.053  1.00  0.00           C  
ATOM   1434  CD2 LEU B 191      51.323  35.201  40.006  1.00  0.00           C  
ATOM   1435  N   ALA B 192      50.598  39.871  36.928  1.00  0.00           N  
ATOM   1436  CA  ALA B 192      50.606  41.334  36.783  1.00  0.00           C  
ATOM   1437  C   ALA B 192      50.492  42.177  38.115  1.00  0.00           C  
ATOM   1438  O   ALA B 192      51.034  43.262  38.182  1.00  0.00           O  
ATOM   1439  CB  ALA B 192      49.527  41.840  35.740  1.00  0.00           C  
ATOM   1440  N   TRP B 193      49.681  41.660  39.054  1.00  0.00           N  
ATOM   1441  CA  TRP B 193      49.341  42.309  40.305  1.00  0.00           C  
ATOM   1442  C   TRP B 193      50.618  42.446  41.192  1.00  0.00           C  
ATOM   1443  O   TRP B 193      50.541  43.277  42.121  1.00  0.00           O  
ATOM   1444  CB  TRP B 193      48.176  41.559  41.048  1.00  0.00           C  
ATOM   1445  CG  TRP B 193      48.318  40.095  41.003  1.00  0.00           C  
ATOM   1446  CD1 TRP B 193      47.911  39.290  39.975  1.00  0.00           C  
ATOM   1447  CD2 TRP B 193      48.839  39.241  42.110  1.00  0.00           C  
ATOM   1448  CE2 TRP B 193      48.712  37.906  41.619  1.00  0.00           C  
ATOM   1449  CE3 TRP B 193      49.294  39.414  43.427  1.00  0.00           C  
ATOM   1450  NE1 TRP B 193      48.167  38.015  40.371  1.00  0.00           N  
ATOM   1451  CZ2 TRP B 193      49.102  36.789  42.324  1.00  0.00           C  
ATOM   1452  CZ3 TRP B 193      49.729  38.292  44.143  1.00  0.00           C  
ATOM   1453  CH2 TRP B 193      49.502  36.987  43.692  1.00  0.00           C  
ATOM   1454  N   ILE B 194      51.704  41.737  40.929  1.00  0.00           N  
ATOM   1455  CA  ILE B 194      53.058  41.980  41.608  1.00  0.00           C  
ATOM   1456  C   ILE B 194      53.793  43.068  40.808  1.00  0.00           C  
ATOM   1457  O   ILE B 194      54.014  42.897  39.618  1.00  0.00           O  
ATOM   1458  CB  ILE B 194      53.875  40.649  41.776  1.00  0.00           C  
ATOM   1459  CG1 ILE B 194      53.169  39.603  42.638  1.00  0.00           C  
ATOM   1460  CG2 ILE B 194      55.259  41.050  42.265  1.00  0.00           C  
ATOM   1461  CD1 ILE B 194      53.526  38.124  42.322  1.00  0.00           C  
ATOM   1462  N   PRO B 195      54.163  44.258  41.337  1.00  0.00           N  
ATOM   1463  CA  PRO B 195      54.708  45.328  40.503  1.00  0.00           C  
ATOM   1464  C   PRO B 195      56.126  44.944  39.998  1.00  0.00           C  
ATOM   1465  O   PRO B 195      56.569  45.410  38.949  1.00  0.00           O  
ATOM   1466  CB  PRO B 195      54.766  46.662  41.313  1.00  0.00           C  
ATOM   1467  CG  PRO B 195      54.839  46.108  42.716  1.00  0.00           C  
ATOM   1468  CD  PRO B 195      54.077  44.791  42.706  1.00  0.00           C  
ATOM   1469  N   TYR B 196      56.875  44.058  40.659  1.00  0.00           N  
ATOM   1470  CA  TYR B 196      58.116  43.419  40.041  1.00  0.00           C  
ATOM   1471  C   TYR B 196      57.721  42.595  38.798  1.00  0.00           C  
ATOM   1472  O   TYR B 196      58.591  42.592  37.976  1.00  0.00           O  
ATOM   1473  CB  TYR B 196      58.841  42.608  41.155  1.00  0.00           C  
ATOM   1474  CG  TYR B 196      60.090  41.916  40.661  1.00  0.00           C  
ATOM   1475  CD1 TYR B 196      60.224  40.512  40.520  1.00  0.00           C  
ATOM   1476  CD2 TYR B 196      61.174  42.667  40.211  1.00  0.00           C  
ATOM   1477  CE1 TYR B 196      61.353  39.942  40.029  1.00  0.00           C  
ATOM   1478  CE2 TYR B 196      62.407  42.120  39.827  1.00  0.00           C  
ATOM   1479  CZ  TYR B 196      62.535  40.724  39.748  1.00  0.00           C  
ATOM   1480  OH  TYR B 196      63.754  40.254  39.330  1.00  0.00           O  
ATOM   1481  N   PHE B 197      56.511  41.989  38.704  1.00  0.00           N  
ATOM   1482  CA  PHE B 197      56.098  41.248  37.469  1.00  0.00           C  
ATOM   1483  C   PHE B 197      55.099  42.021  36.585  1.00  0.00           C  
ATOM   1484  O   PHE B 197      54.519  41.381  35.686  1.00  0.00           O  
ATOM   1485  CB  PHE B 197      55.617  39.833  37.817  1.00  0.00           C  
ATOM   1486  CG  PHE B 197      56.741  39.021  38.488  1.00  0.00           C  
ATOM   1487  CD1 PHE B 197      58.029  38.854  37.883  1.00  0.00           C  
ATOM   1488  CD2 PHE B 197      56.492  38.402  39.725  1.00  0.00           C  
ATOM   1489  CE1 PHE B 197      58.976  38.085  38.520  1.00  0.00           C  
ATOM   1490  CE2 PHE B 197      57.474  37.639  40.426  1.00  0.00           C  
ATOM   1491  CZ  PHE B 197      58.744  37.536  39.837  1.00  0.00           C  
ATOM   1492  N   GLY B 198      55.015  43.343  36.724  1.00  0.00           N  
ATOM   1493  CA  GLY B 198      54.141  44.182  35.862  1.00  0.00           C  
ATOM   1494  C   GLY B 198      54.590  44.190  34.369  1.00  0.00           C  
ATOM   1495  O   GLY B 198      55.741  43.786  34.044  1.00  0.00           O  
ATOM   1496  N   PRO B 199      53.821  44.773  33.409  1.00  0.00           N  
ATOM   1497  CA  PRO B 199      53.945  44.795  31.962  1.00  0.00           C  
ATOM   1498  C   PRO B 199      55.044  45.758  31.477  1.00  0.00           C  
ATOM   1499  O   PRO B 199      55.598  46.495  32.313  1.00  0.00           O  
ATOM   1500  CB  PRO B 199      52.574  45.064  31.375  1.00  0.00           C  
ATOM   1501  CG  PRO B 199      52.014  45.873  32.458  1.00  0.00           C  
ATOM   1502  CD  PRO B 199      52.482  45.205  33.753  1.00  0.00           C  
ATOM   1503  N   ALA B 200      55.371  45.869  30.216  1.00  0.00           N  
ATOM   1504  CA  ALA B 200      56.131  46.969  29.606  1.00  0.00           C  
ATOM   1505  C   ALA B 200      55.364  48.309  29.550  1.00  0.00           C  
ATOM   1506  O   ALA B 200      54.111  48.368  29.672  1.00  0.00           O  
ATOM   1507  CB  ALA B 200      56.628  46.477  28.278  1.00  0.00           C  
ATOM   1508  N   ALA B 201      56.030  49.425  29.069  1.00  0.00           N  
ATOM   1509  CA  ALA B 201      55.301  50.722  28.976  1.00  0.00           C  
ATOM   1510  C   ALA B 201      54.106  50.747  27.976  1.00  0.00           C  
ATOM   1511  O   ALA B 201      53.161  51.582  28.194  1.00  0.00           O  
ATOM   1512  CB  ALA B 201      56.403  51.808  28.694  1.00  0.00           C  
ATOM   1513  N   GLU B 202      54.167  49.943  26.922  1.00  0.00           N  
ATOM   1514  CA  GLU B 202      53.011  49.823  25.976  1.00  0.00           C  
ATOM   1515  C   GLU B 202      52.108  48.643  26.277  1.00  0.00           C  
ATOM   1516  O   GLU B 202      51.095  48.423  25.586  1.00  0.00           O  
ATOM   1517  CB  GLU B 202      53.564  49.606  24.556  1.00  0.00           C  
ATOM   1518  CG  GLU B 202      54.775  50.344  24.052  1.00  0.00           C  
ATOM   1519  CD  GLU B 202      54.620  51.858  24.438  1.00  0.00           C  
ATOM   1520  OE1 GLU B 202      53.488  52.378  24.453  1.00  0.00           O  
ATOM   1521  OE2 GLU B 202      55.609  52.512  24.777  1.00  0.00           O1-
ATOM   1522  N   GLY B 203      52.459  47.772  27.227  1.00  0.00           N  
ATOM   1523  CA  GLY B 203      51.793  46.459  27.218  1.00  0.00           C  
ATOM   1524  C   GLY B 203      50.413  46.358  27.883  1.00  0.00           C  
ATOM   1525  O   GLY B 203      50.093  45.282  28.418  1.00  0.00           O  
ATOM   1526  N   ILE B 204      49.641  47.444  27.753  1.00  0.00           N  
ATOM   1527  CA  ILE B 204      48.293  47.669  28.360  1.00  0.00           C  
ATOM   1528  C   ILE B 204      47.203  48.213  27.381  1.00  0.00           C  
ATOM   1529  O   ILE B 204      46.102  48.686  27.816  1.00  0.00           O  
ATOM   1530  CB  ILE B 204      48.515  48.583  29.614  1.00  0.00           C  
ATOM   1531  CG1 ILE B 204      49.249  49.882  29.389  1.00  0.00           C  
ATOM   1532  CG2 ILE B 204      49.202  47.668  30.683  1.00  0.00           C  
ATOM   1533  CD1 ILE B 204      48.351  50.827  28.603  1.00  0.00           C  
ATOM   1534  N   TYR B 205      47.371  48.200  26.034  1.00  0.00           N  
ATOM   1535  CA  TYR B 205      46.349  48.607  25.054  1.00  0.00           C  
ATOM   1536  C   TYR B 205      45.351  47.442  24.616  1.00  0.00           C  
ATOM   1537  O   TYR B 205      45.584  46.293  24.940  1.00  0.00           O  
ATOM   1538  CB  TYR B 205      46.930  49.436  23.886  1.00  0.00           C  
ATOM   1539  CG  TYR B 205      47.775  50.640  24.204  1.00  0.00           C  
ATOM   1540  CD1 TYR B 205      47.039  51.763  24.714  1.00  0.00           C  
ATOM   1541  CD2 TYR B 205      49.183  50.673  24.084  1.00  0.00           C  
ATOM   1542  CE1 TYR B 205      47.794  52.899  25.177  1.00  0.00           C  
ATOM   1543  CE2 TYR B 205      49.880  51.843  24.434  1.00  0.00           C  
ATOM   1544  CZ  TYR B 205      49.201  52.982  25.010  1.00  0.00           C  
ATOM   1545  OH  TYR B 205      49.789  54.184  25.343  1.00  0.00           O  
ATOM   1546  N   ILE B 206      44.298  47.869  23.945  1.00  0.00           N  
ATOM   1547  CA  ILE B 206      43.446  47.013  23.113  1.00  0.00           C  
ATOM   1548  C   ILE B 206      42.967  47.883  21.930  1.00  0.00           C  
ATOM   1549  O   ILE B 206      43.194  49.087  21.914  1.00  0.00           O  
ATOM   1550  CB  ILE B 206      42.385  46.235  23.960  1.00  0.00           C  
ATOM   1551  CG1 ILE B 206      41.687  45.132  23.039  1.00  0.00           C  
ATOM   1552  CG2 ILE B 206      41.369  47.215  24.542  1.00  0.00           C  
ATOM   1553  CD1 ILE B 206      41.020  44.049  23.928  1.00  0.00           C  
ATOM   1554  N   GLU B 207      42.466  47.261  20.899  1.00  0.00           N  
ATOM   1555  CA  GLU B 207      42.375  47.885  19.519  1.00  0.00           C  
ATOM   1556  C   GLU B 207      41.255  47.197  18.725  1.00  0.00           C  
ATOM   1557  O   GLU B 207      40.787  46.067  19.030  1.00  0.00           O  
ATOM   1558  CB  GLU B 207      43.661  47.772  18.721  1.00  0.00           C  
ATOM   1559  CG  GLU B 207      44.877  48.475  19.359  1.00  0.00           C  
ATOM   1560  CD  GLU B 207      46.020  47.628  20.038  1.00  0.00           C  
ATOM   1561  OE1 GLU B 207      45.723  46.491  20.584  1.00  0.00           O  
ATOM   1562  OE2 GLU B 207      47.183  48.064  20.169  1.00  0.00           O1-
ATOM   1563  N   GLY B 208      40.866  47.857  17.663  1.00  0.00           N  
ATOM   1564  CA  GLY B 208      39.886  47.342  16.677  1.00  0.00           C  
ATOM   1565  C   GLY B 208      39.638  48.180  15.369  1.00  0.00           C  
ATOM   1566  O   GLY B 208      40.229  49.247  15.162  1.00  0.00           O  
ATOM   1567  N   LEU B 209      38.791  47.728  14.452  1.00  0.00           N  
ATOM   1568  CA  LEU B 209      38.388  48.357  13.221  1.00  0.00           C  
ATOM   1569  C   LEU B 209      36.873  48.592  13.162  1.00  0.00           C  
ATOM   1570  O   LEU B 209      36.093  47.719  13.692  1.00  0.00           O  
ATOM   1571  CB  LEU B 209      38.958  47.504  12.062  1.00  0.00           C  
ATOM   1572  CG  LEU B 209      38.548  47.960  10.656  1.00  0.00           C  
ATOM   1573  CD1 LEU B 209      39.126  49.302  10.121  1.00  0.00           C  
ATOM   1574  CD2 LEU B 209      39.142  46.897   9.634  1.00  0.00           C  
ATOM   1575  N   MET B 210      36.453  49.702  12.570  1.00  0.00           N  
ATOM   1576  CA  MET B 210      35.021  49.960  12.488  1.00  0.00           C  
ATOM   1577  C   MET B 210      34.773  50.639  11.153  1.00  0.00           C  
ATOM   1578  O   MET B 210      35.651  51.350  10.721  1.00  0.00           O  
ATOM   1579  CB  MET B 210      34.501  50.895  13.625  1.00  0.00           C  
ATOM   1580  CG  MET B 210      34.351  50.090  14.935  1.00  0.00           C  
ATOM   1581  SD  MET B 210      33.640  50.817  16.470  1.00  0.00           S  
ATOM   1582  CE  MET B 210      31.894  51.074  15.893  1.00  0.00           C  
ATOM   1583  N   HIS B 211      33.581  50.389  10.580  1.00  0.00           N  
ATOM   1584  CA  HIS B 211      33.088  50.818   9.253  1.00  0.00           C  
ATOM   1585  C   HIS B 211      31.855  51.677   9.230  1.00  0.00           C  
ATOM   1586  O   HIS B 211      31.024  51.678  10.115  1.00  0.00           O  
ATOM   1587  CB  HIS B 211      32.977  49.552   8.382  1.00  0.00           C  
ATOM   1588  CG  HIS B 211      34.050  48.571   8.613  1.00  0.00           C  
ATOM   1589  CD2 HIS B 211      33.923  47.426   9.357  1.00  0.00           C  
ATOM   1590  ND1 HIS B 211      35.333  48.702   8.204  1.00  0.00           N  
ATOM   1591  CE1 HIS B 211      35.862  47.535   8.336  1.00  0.00           C  
ATOM   1592  NE2 HIS B 211      35.144  46.743   9.219  1.00  0.00           N  
ATOM   1593  N   ASN B 212      31.607  52.393   8.094  1.00  0.00           N  
ATOM   1594  CA  ASN B 212      30.478  53.380   7.878  1.00  0.00           C  
ATOM   1595  C   ASN B 212      29.104  52.677   7.639  1.00  0.00           C  
ATOM   1596  O   ASN B 212      28.266  53.164   6.898  1.00  0.00           O  
ATOM   1597  CB  ASN B 212      30.913  54.366   6.741  1.00  0.00           C  
ATOM   1598  CG  ASN B 212      30.142  55.614   6.884  1.00  0.00           C  
ATOM   1599  ND2 ASN B 212      29.636  56.110   5.761  1.00  0.00           N  
ATOM   1600  OD1 ASN B 212      29.976  56.190   7.922  1.00  0.00           O  
ATOM   1601  N   GLN B 213      28.838  51.574   8.349  1.00  0.00           N  
ATOM   1602  CA  GLN B 213      27.448  51.091   8.461  1.00  0.00           C  
ATOM   1603  C   GLN B 213      26.503  52.122   9.027  1.00  0.00           C  
ATOM   1604  O   GLN B 213      26.979  52.908   9.837  1.00  0.00           O  
ATOM   1605  CB  GLN B 213      27.417  49.810   9.190  1.00  0.00           C  
ATOM   1606  CG  GLN B 213      27.494  49.992  10.706  1.00  0.00           C  
ATOM   1607  CD  GLN B 213      27.246  48.681  11.414  1.00  0.00           C  
ATOM   1608  NE2 GLN B 213      26.145  47.969  11.246  1.00  0.00           N  
ATOM   1609  OE1 GLN B 213      28.087  48.195  12.135  1.00  0.00           O  
ATOM   1610  N   ASP B 214      25.222  52.170   8.739  1.00  0.00           N  
ATOM   1611  CA  ASP B 214      24.299  53.194   9.080  1.00  0.00           C  
ATOM   1612  C   ASP B 214      24.829  54.651   9.043  1.00  0.00           C  
ATOM   1613  O   ASP B 214      24.160  55.591   9.399  1.00  0.00           O  
ATOM   1614  CB  ASP B 214      23.605  52.881  10.383  1.00  0.00           C  
ATOM   1615  CG  ASP B 214      22.832  51.482  10.440  1.00  0.00           C  
ATOM   1616  OD1 ASP B 214      22.602  50.914   9.340  1.00  0.00           O  
ATOM   1617  OD2 ASP B 214      22.421  50.994  11.486  1.00  0.00           O1-
ATOM   1618  N   GLY B 215      25.948  54.876   8.307  1.00  0.00           N  
ATOM   1619  CA  GLY B 215      26.614  56.215   8.201  1.00  0.00           C  
ATOM   1620  C   GLY B 215      27.444  56.602   9.402  1.00  0.00           C  
ATOM   1621  O   GLY B 215      27.769  57.801   9.466  1.00  0.00           O  
ATOM   1622  N   LEU B 216      27.625  55.723  10.465  1.00  0.00           N  
ATOM   1623  CA  LEU B 216      28.049  56.098  11.865  1.00  0.00           C  
ATOM   1624  C   LEU B 216      29.455  56.725  11.895  1.00  0.00           C  
ATOM   1625  O   LEU B 216      29.673  57.636  12.743  1.00  0.00           O  
ATOM   1626  CB  LEU B 216      28.162  54.789  12.793  1.00  0.00           C  
ATOM   1627  CG  LEU B 216      26.901  53.990  12.844  1.00  0.00           C  
ATOM   1628  CD1 LEU B 216      27.192  52.546  13.252  1.00  0.00           C  
ATOM   1629  CD2 LEU B 216      25.861  54.605  13.855  1.00  0.00           C  
ATOM   1630  N   ILE B 217      30.427  56.376  11.020  1.00  0.00           N  
ATOM   1631  CA  ILE B 217      31.765  56.933  11.099  1.00  0.00           C  
ATOM   1632  C   ILE B 217      31.784  58.366  10.584  1.00  0.00           C  
ATOM   1633  O   ILE B 217      32.429  59.205  11.242  1.00  0.00           O  
ATOM   1634  CB  ILE B 217      32.842  56.118  10.402  1.00  0.00           C  
ATOM   1635  CG1 ILE B 217      32.936  54.706  11.051  1.00  0.00           C  
ATOM   1636  CG2 ILE B 217      34.229  56.729  10.396  1.00  0.00           C  
ATOM   1637  CD1 ILE B 217      32.978  54.691  12.558  1.00  0.00           C  
ATOM   1638  N   CYS B 218      31.017  58.694   9.597  1.00  0.00           N  
ATOM   1639  CA  CYS B 218      30.904  60.025   9.132  1.00  0.00           C  
ATOM   1640  C   CYS B 218      30.173  60.923  10.199  1.00  0.00           C  
ATOM   1641  O   CYS B 218      30.645  61.979  10.621  1.00  0.00           O  
ATOM   1642  CB  CYS B 218      30.208  60.084   7.815  1.00  0.00           C  
ATOM   1643  SG  CYS B 218      31.220  59.471   6.422  1.00  0.00           S  
ATOM   1644  N   GLY B 219      29.085  60.405  10.837  1.00  0.00           N  
ATOM   1645  CA  GLY B 219      28.337  60.925  12.034  1.00  0.00           C  
ATOM   1646  C   GLY B 219      29.283  61.068  13.215  1.00  0.00           C  
ATOM   1647  O   GLY B 219      29.315  62.144  13.770  1.00  0.00           O  
ATOM   1648  N   LEU B 220      30.126  60.113  13.542  1.00  0.00           N  
ATOM   1649  CA  LEU B 220      31.148  60.264  14.599  1.00  0.00           C  
ATOM   1650  C   LEU B 220      32.154  61.420  14.260  1.00  0.00           C  
ATOM   1651  O   LEU B 220      32.531  62.150  15.165  1.00  0.00           O  
ATOM   1652  CB  LEU B 220      31.741  58.856  14.979  1.00  0.00           C  
ATOM   1653  CG  LEU B 220      32.860  58.750  15.961  1.00  0.00           C  
ATOM   1654  CD1 LEU B 220      32.524  59.352  17.377  1.00  0.00           C  
ATOM   1655  CD2 LEU B 220      33.132  57.265  16.163  1.00  0.00           C  
ATOM   1656  N   ARG B 221      32.626  61.536  12.976  1.00  0.00           N  
ATOM   1657  CA  ARG B 221      33.660  62.552  12.581  1.00  0.00           C  
ATOM   1658  C   ARG B 221      33.219  63.955  12.743  1.00  0.00           C  
ATOM   1659  O   ARG B 221      33.936  64.780  13.322  1.00  0.00           O  
ATOM   1660  CB  ARG B 221      34.236  62.270  11.162  1.00  0.00           C  
ATOM   1661  CG  ARG B 221      35.226  61.082  11.185  1.00  0.00           C  
ATOM   1662  CD  ARG B 221      35.975  60.573   9.932  1.00  0.00           C  
ATOM   1663  NE  ARG B 221      36.666  59.259  10.116  1.00  0.00           N  
ATOM   1664  CZ  ARG B 221      37.835  58.962  10.743  1.00  0.00           C  
ATOM   1665  NH1 ARG B 221      38.344  57.742  10.962  1.00  0.00           N  
ATOM   1666  NH2 ARG B 221      38.558  59.965  11.210  1.00  0.00           N1+
ATOM   1667  N   GLN B 222      31.898  64.205  12.444  1.00  0.00           N  
ATOM   1668  CA  GLN B 222      31.160  65.426  12.698  1.00  0.00           C  
ATOM   1669  C   GLN B 222      30.772  65.778  14.155  1.00  0.00           C  
ATOM   1670  O   GLN B 222      31.006  66.924  14.576  1.00  0.00           O  
ATOM   1671  CB  GLN B 222      29.878  65.385  11.817  1.00  0.00           C  
ATOM   1672  CG  GLN B 222      29.122  66.689  11.882  1.00  0.00           C  
ATOM   1673  CD  GLN B 222      29.944  67.799  11.281  1.00  0.00           C  
ATOM   1674  NE2 GLN B 222      29.622  68.993  11.499  1.00  0.00           N  
ATOM   1675  OE1 GLN B 222      30.920  67.626  10.590  1.00  0.00           O  
ATOM   1676  N   LEU B 223      30.306  64.697  14.893  1.00  0.00           N  
ATOM   1677  CA  LEU B 223      30.114  64.687  16.334  1.00  0.00           C  
ATOM   1678  C   LEU B 223      31.226  65.253  17.093  1.00  0.00           C  
ATOM   1679  O   LEU B 223      31.107  66.149  17.948  1.00  0.00           O  
ATOM   1680  CB  LEU B 223      29.696  63.263  16.792  1.00  0.00           C  
ATOM   1681  CG  LEU B 223      29.637  63.142  18.347  1.00  0.00           C  
ATOM   1682  CD1 LEU B 223      28.591  64.082  18.906  1.00  0.00           C  
ATOM   1683  CD2 LEU B 223      29.247  61.739  18.725  1.00  0.00           C  
ATOM   1684  N   ALA B 224      32.430  64.780  16.802  1.00  0.00           N  
ATOM   1685  CA  ALA B 224      33.708  65.126  17.491  1.00  0.00           C  
ATOM   1686  C   ALA B 224      34.100  66.556  17.211  1.00  0.00           C  
ATOM   1687  O   ALA B 224      34.577  67.245  18.112  1.00  0.00           O  
ATOM   1688  CB  ALA B 224      34.755  64.218  17.046  1.00  0.00           C  
ATOM   1689  N   ASN B 225      33.718  67.101  16.016  1.00  0.00           N  
ATOM   1690  CA  ASN B 225      33.968  68.534  15.706  1.00  0.00           C  
ATOM   1691  C   ASN B 225      33.004  69.455  16.473  1.00  0.00           C  
ATOM   1692  O   ASN B 225      33.434  70.302  17.169  1.00  0.00           O  
ATOM   1693  CB  ASN B 225      33.907  68.572  14.170  1.00  0.00           C  
ATOM   1694  CG  ASN B 225      34.027  70.001  13.605  1.00  0.00           C  
ATOM   1695  ND2 ASN B 225      35.069  70.165  12.763  1.00  0.00           N  
ATOM   1696  OD1 ASN B 225      33.198  70.883  13.844  1.00  0.00           O  
ATOM   1697  N   GLU B 226      31.750  69.105  16.397  1.00  0.00           N  
ATOM   1698  CA  GLU B 226      30.616  69.812  17.054  1.00  0.00           C  
ATOM   1699  C   GLU B 226      30.797  69.877  18.583  1.00  0.00           C  
ATOM   1700  O   GLU B 226      30.535  70.859  19.247  1.00  0.00           O  
ATOM   1701  CB  GLU B 226      29.338  69.030  16.673  1.00  0.00           C  
ATOM   1702  CG  GLU B 226      28.005  69.591  17.200  1.00  0.00           C  
ATOM   1703  CD  GLU B 226      27.833  71.065  17.015  1.00  0.00           C  
ATOM   1704  OE1 GLU B 226      27.942  71.916  18.007  1.00  0.00           O  
ATOM   1705  OE2 GLU B 226      27.628  71.480  15.867  1.00  0.00           O1-
ATOM   1706  N   THR B 227      31.442  68.782  19.027  1.00  0.00           N  
ATOM   1707  CA  THR B 227      31.665  68.487  20.451  1.00  0.00           C  
ATOM   1708  C   THR B 227      32.955  69.238  20.838  1.00  0.00           C  
ATOM   1709  O   THR B 227      33.079  69.690  21.981  1.00  0.00           O  
ATOM   1710  CB  THR B 227      31.856  66.981  20.742  1.00  0.00           C  
ATOM   1711  CG2 THR B 227      32.197  66.631  22.171  1.00  0.00           C  
ATOM   1712  OG1 THR B 227      30.665  66.279  20.425  1.00  0.00           O  
ATOM   1713  N   THR B 228      33.892  69.492  19.917  1.00  0.00           N  
ATOM   1714  CA  THR B 228      35.116  70.225  20.177  1.00  0.00           C  
ATOM   1715  C   THR B 228      34.819  71.747  20.422  1.00  0.00           C  
ATOM   1716  O   THR B 228      35.558  72.344  21.217  1.00  0.00           O  
ATOM   1717  CB  THR B 228      36.125  69.956  19.075  1.00  0.00           C  
ATOM   1718  CG2 THR B 228      37.377  70.699  19.246  1.00  0.00           C  
ATOM   1719  OG1 THR B 228      36.686  68.600  19.116  1.00  0.00           O  
ATOM   1720  N   GLN B 229      33.812  72.342  19.749  1.00  0.00           N  
ATOM   1721  CA  GLN B 229      33.496  73.708  20.185  1.00  0.00           C  
ATOM   1722  C   GLN B 229      33.070  73.814  21.661  1.00  0.00           C  
ATOM   1723  O   GLN B 229      33.502  74.674  22.427  1.00  0.00           O  
ATOM   1724  CB  GLN B 229      32.459  74.372  19.313  1.00  0.00           C  
ATOM   1725  CG  GLN B 229      32.994  74.691  17.936  1.00  0.00           C  
ATOM   1726  CD  GLN B 229      32.204  75.706  17.167  1.00  0.00           C  
ATOM   1727  NE2 GLN B 229      32.790  76.371  16.192  1.00  0.00           N  
ATOM   1728  OE1 GLN B 229      31.088  75.901  17.498  1.00  0.00           O  
ATOM   1729  N   ALA B 230      32.214  72.923  22.078  1.00  0.00           N  
ATOM   1730  CA  ALA B 230      31.630  72.895  23.345  1.00  0.00           C  
ATOM   1731  C   ALA B 230      32.665  72.447  24.406  1.00  0.00           C  
ATOM   1732  O   ALA B 230      32.720  73.034  25.534  1.00  0.00           O  
ATOM   1733  CB  ALA B 230      30.423  72.023  23.366  1.00  0.00           C  
ATOM   1734  N   LEU B 231      33.520  71.463  24.137  1.00  0.00           N  
ATOM   1735  CA  LEU B 231      34.613  71.049  25.012  1.00  0.00           C  
ATOM   1736  C   LEU B 231      35.776  72.102  25.082  1.00  0.00           C  
ATOM   1737  O   LEU B 231      36.354  72.323  26.152  1.00  0.00           O  
ATOM   1738  CB  LEU B 231      35.052  69.640  24.571  1.00  0.00           C  
ATOM   1739  CG  LEU B 231      36.297  68.953  25.200  1.00  0.00           C  
ATOM   1740  CD1 LEU B 231      35.951  68.581  26.661  1.00  0.00           C  
ATOM   1741  CD2 LEU B 231      36.706  67.667  24.456  1.00  0.00           C  
ATOM   1742  N   GLN B 232      36.066  72.801  24.016  1.00  0.00           N  
ATOM   1743  CA  GLN B 232      37.113  73.888  24.034  1.00  0.00           C  
ATOM   1744  C   GLN B 232      36.571  75.082  24.909  1.00  0.00           C  
ATOM   1745  O   GLN B 232      37.304  75.572  25.739  1.00  0.00           O  
ATOM   1746  CB  GLN B 232      37.300  74.427  22.582  1.00  0.00           C  
ATOM   1747  CG  GLN B 232      38.127  73.605  21.572  1.00  0.00           C  
ATOM   1748  CD  GLN B 232      39.611  73.719  21.835  1.00  0.00           C  
ATOM   1749  NE2 GLN B 232      40.380  73.142  20.977  1.00  0.00           N  
ATOM   1750  OE1 GLN B 232      40.144  74.327  22.776  1.00  0.00           O  
ATOM   1751  N   LEU B 233      35.296  75.486  24.719  1.00  0.00           N  
ATOM   1752  CA  LEU B 233      34.712  76.598  25.480  1.00  0.00           C  
ATOM   1753  C   LEU B 233      34.715  76.210  26.928  1.00  0.00           C  
ATOM   1754  O   LEU B 233      34.973  77.111  27.707  1.00  0.00           O  
ATOM   1755  CB  LEU B 233      33.289  77.001  24.970  1.00  0.00           C  
ATOM   1756  CG  LEU B 233      33.519  77.600  23.494  1.00  0.00           C  
ATOM   1757  CD1 LEU B 233      32.232  77.786  22.656  1.00  0.00           C  
ATOM   1758  CD2 LEU B 233      34.282  78.963  23.457  1.00  0.00           C  
ATOM   1759  N   PHE B 234      34.466  74.936  27.279  1.00  0.00           N  
ATOM   1760  CA  PHE B 234      34.519  74.462  28.654  1.00  0.00           C  
ATOM   1761  C   PHE B 234      35.920  74.519  29.248  1.00  0.00           C  
ATOM   1762  O   PHE B 234      36.117  74.793  30.461  1.00  0.00           O  
ATOM   1763  CB  PHE B 234      33.899  73.061  28.869  1.00  0.00           C  
ATOM   1764  CG  PHE B 234      33.861  72.715  30.366  1.00  0.00           C  
ATOM   1765  CD1 PHE B 234      33.094  73.577  31.258  1.00  0.00           C  
ATOM   1766  CD2 PHE B 234      34.727  71.748  30.923  1.00  0.00           C  
ATOM   1767  CE1 PHE B 234      33.176  73.362  32.657  1.00  0.00           C  
ATOM   1768  CE2 PHE B 234      34.735  71.558  32.329  1.00  0.00           C  
ATOM   1769  CZ  PHE B 234      34.031  72.394  33.165  1.00  0.00           C  
ATOM   1770  N   LEU B 235      36.975  74.322  28.497  1.00  0.00           N  
ATOM   1771  CA  LEU B 235      38.382  74.576  28.822  1.00  0.00           C  
ATOM   1772  C   LEU B 235      38.724  76.113  28.970  1.00  0.00           C  
ATOM   1773  O   LEU B 235      39.780  76.491  29.452  1.00  0.00           O  
ATOM   1774  CB  LEU B 235      39.238  73.716  27.857  1.00  0.00           C  
ATOM   1775  CG  LEU B 235      39.654  72.310  28.341  1.00  0.00           C  
ATOM   1776  CD1 LEU B 235      38.490  71.368  28.399  1.00  0.00           C  
ATOM   1777  CD2 LEU B 235      40.693  71.741  27.406  1.00  0.00           C  
ATOM   1778  N   ARG B 236      37.894  77.002  28.421  1.00  0.00           N  
ATOM   1779  CA  ARG B 236      37.985  78.452  28.737  1.00  0.00           C  
ATOM   1780  C   ARG B 236      37.298  78.767  30.039  1.00  0.00           C  
ATOM   1781  O   ARG B 236      37.971  79.420  30.865  1.00  0.00           O  
ATOM   1782  CB  ARG B 236      37.305  79.390  27.602  1.00  0.00           C  
ATOM   1783  CG  ARG B 236      37.705  79.110  26.190  1.00  0.00           C  
ATOM   1784  CD  ARG B 236      39.240  79.114  25.904  1.00  0.00           C  
ATOM   1785  NE  ARG B 236      39.561  78.728  24.479  1.00  0.00           N  
ATOM   1786  CZ  ARG B 236      39.870  77.630  23.833  1.00  0.00           C  
ATOM   1787  NH1 ARG B 236      40.521  76.636  24.420  1.00  0.00           N  
ATOM   1788  NH2 ARG B 236      39.553  77.540  22.549  1.00  0.00           N1+
ATOM   1789  N   ALA B 237      36.133  78.185  30.365  1.00  0.00           N  
ATOM   1790  CA  ALA B 237      35.364  78.152  31.634  1.00  0.00           C  
ATOM   1791  C   ALA B 237      36.100  77.564  32.838  1.00  0.00           C  
ATOM   1792  O   ALA B 237      36.258  78.237  33.853  1.00  0.00           O  
ATOM   1793  CB  ALA B 237      33.980  77.433  31.506  1.00  0.00           C  
ATOM   1794  N   THR B 238      36.599  76.357  32.739  1.00  0.00           N  
ATOM   1795  CA  THR B 238      37.091  75.650  33.956  1.00  0.00           C  
ATOM   1796  C   THR B 238      38.298  76.278  34.696  1.00  0.00           C  
ATOM   1797  O   THR B 238      39.177  76.889  34.123  1.00  0.00           O  
ATOM   1798  CB  THR B 238      37.345  74.194  33.527  1.00  0.00           C  
ATOM   1799  CG2 THR B 238      38.541  73.936  32.675  1.00  0.00           C  
ATOM   1800  OG1 THR B 238      37.574  73.466  34.714  1.00  0.00           O  
ATOM   1801  N   THR B 239      38.327  76.047  36.021  1.00  0.00           N  
ATOM   1802  CA  THR B 239      39.445  76.364  36.896  1.00  0.00           C  
ATOM   1803  C   THR B 239      40.407  75.160  37.031  1.00  0.00           C  
ATOM   1804  O   THR B 239      41.485  75.320  37.529  1.00  0.00           O  
ATOM   1805  CB  THR B 239      38.842  76.699  38.296  1.00  0.00           C  
ATOM   1806  CG2 THR B 239      38.180  78.089  38.326  1.00  0.00           C  
ATOM   1807  OG1 THR B 239      37.839  75.763  38.737  1.00  0.00           O  
ATOM   1808  N   GLU B 240      40.065  73.932  36.608  1.00  0.00           N  
ATOM   1809  CA  GLU B 240      40.964  72.846  36.689  1.00  0.00           C  
ATOM   1810  C   GLU B 240      42.014  72.803  35.601  1.00  0.00           C  
ATOM   1811  O   GLU B 240      41.650  72.845  34.434  1.00  0.00           O  
ATOM   1812  CB  GLU B 240      40.011  71.598  36.779  1.00  0.00           C  
ATOM   1813  CG  GLU B 240      39.570  71.279  38.229  1.00  0.00           C  
ATOM   1814  CD  GLU B 240      38.652  72.412  38.801  1.00  0.00           C  
ATOM   1815  OE1 GLU B 240      37.394  72.228  38.761  1.00  0.00           O  
ATOM   1816  OE2 GLU B 240      39.085  73.460  39.271  1.00  0.00           O1-
ATOM   1817  N   LEU B 241      43.293  72.549  35.896  1.00  0.00           N  
ATOM   1818  CA  LEU B 241      44.365  72.519  34.862  1.00  0.00           C  
ATOM   1819  C   LEU B 241      44.320  71.239  33.977  1.00  0.00           C  
ATOM   1820  O   LEU B 241      44.296  71.445  32.773  1.00  0.00           O  
ATOM   1821  CB  LEU B 241      45.622  72.886  35.641  1.00  0.00           C  
ATOM   1822  CG  LEU B 241      46.937  72.887  34.792  1.00  0.00           C  
ATOM   1823  CD1 LEU B 241      46.861  73.853  33.600  1.00  0.00           C  
ATOM   1824  CD2 LEU B 241      48.121  73.237  35.632  1.00  0.00           C  
ATOM   1825  N   ARG B 242      44.081  70.098  34.602  1.00  0.00           N  
ATOM   1826  CA  ARG B 242      43.717  68.847  33.946  1.00  0.00           C  
ATOM   1827  C   ARG B 242      42.208  68.594  33.727  1.00  0.00           C  
ATOM   1828  O   ARG B 242      41.782  67.424  33.725  1.00  0.00           O  
ATOM   1829  CB  ARG B 242      44.521  67.770  34.695  1.00  0.00           C  
ATOM   1830  CG  ARG B 242      44.986  66.493  33.959  1.00  0.00           C  
ATOM   1831  CD  ARG B 242      45.799  65.648  34.941  1.00  0.00           C  
ATOM   1832  NE  ARG B 242      46.019  64.306  34.528  1.00  0.00           N  
ATOM   1833  CZ  ARG B 242      47.100  63.860  33.920  1.00  0.00           C  
ATOM   1834  NH1 ARG B 242      48.082  64.631  33.479  1.00  0.00           N  
ATOM   1835  NH2 ARG B 242      47.313  62.565  33.749  1.00  0.00           N1+
ATOM   1836  N   THR B 243      41.428  69.659  33.682  1.00  0.00           N  
ATOM   1837  CA  THR B 243      39.966  69.770  33.640  1.00  0.00           C  
ATOM   1838  C   THR B 243      39.039  69.016  34.593  1.00  0.00           C  
ATOM   1839  O   THR B 243      37.857  69.421  34.695  1.00  0.00           O  
ATOM   1840  CB  THR B 243      39.552  69.485  32.199  1.00  0.00           C  
ATOM   1841  CG2 THR B 243      38.084  69.726  31.792  1.00  0.00           C  
ATOM   1842  OG1 THR B 243      40.305  70.284  31.210  1.00  0.00           O  
ATOM   1843  N   PHE B 244      39.529  67.950  35.201  1.00  0.00           N  
ATOM   1844  CA  PHE B 244      38.861  66.889  35.932  1.00  0.00           C  
ATOM   1845  C   PHE B 244      37.786  66.145  35.092  1.00  0.00           C  
ATOM   1846  O   PHE B 244      37.372  66.602  34.030  1.00  0.00           O  
ATOM   1847  CB  PHE B 244      38.251  67.484  37.174  1.00  0.00           C  
ATOM   1848  CG  PHE B 244      37.520  66.566  38.149  1.00  0.00           C  
ATOM   1849  CD1 PHE B 244      36.161  66.452  38.131  1.00  0.00           C  
ATOM   1850  CD2 PHE B 244      38.207  65.834  39.128  1.00  0.00           C  
ATOM   1851  CE1 PHE B 244      35.439  65.645  39.075  1.00  0.00           C  
ATOM   1852  CE2 PHE B 244      37.531  65.023  40.099  1.00  0.00           C  
ATOM   1853  CZ  PHE B 244      36.114  64.900  40.071  1.00  0.00           C  
ATOM   1854  N   SER B 245      37.332  65.000  35.587  1.00  0.00           N  
ATOM   1855  CA  SER B 245      36.545  64.049  34.760  1.00  0.00           C  
ATOM   1856  C   SER B 245      35.194  64.531  34.437  1.00  0.00           C  
ATOM   1857  O   SER B 245      34.447  64.701  35.353  1.00  0.00           O  
ATOM   1858  CB  SER B 245      36.395  62.630  35.441  1.00  0.00           C  
ATOM   1859  OG  SER B 245      35.839  61.721  34.546  1.00  0.00           O  
ATOM   1860  N   ILE B 246      34.909  64.764  33.128  1.00  0.00           N  
ATOM   1861  CA  ILE B 246      33.585  65.030  32.527  1.00  0.00           C  
ATOM   1862  C   ILE B 246      32.769  63.748  32.603  1.00  0.00           C  
ATOM   1863  O   ILE B 246      31.511  63.764  32.613  1.00  0.00           O  
ATOM   1864  CB  ILE B 246      33.673  65.645  31.053  1.00  0.00           C  
ATOM   1865  CG1 ILE B 246      34.569  66.864  30.781  1.00  0.00           C  
ATOM   1866  CG2 ILE B 246      32.332  66.006  30.484  1.00  0.00           C  
ATOM   1867  CD1 ILE B 246      34.159  68.105  31.621  1.00  0.00           C  
ATOM   1868  N   LEU B 247      33.365  62.613  32.747  1.00  0.00           N  
ATOM   1869  CA  LEU B 247      32.545  61.361  32.811  1.00  0.00           C  
ATOM   1870  C   LEU B 247      31.823  61.264  34.132  1.00  0.00           C  
ATOM   1871  O   LEU B 247      30.630  61.017  34.054  1.00  0.00           O  
ATOM   1872  CB  LEU B 247      33.555  60.133  32.592  1.00  0.00           C  
ATOM   1873  CG  LEU B 247      34.201  60.009  31.189  1.00  0.00           C  
ATOM   1874  CD1 LEU B 247      35.271  58.917  31.136  1.00  0.00           C  
ATOM   1875  CD2 LEU B 247      33.104  59.598  30.190  1.00  0.00           C  
ATOM   1876  N   ASN B 248      32.502  61.568  35.300  1.00  0.00           N  
ATOM   1877  CA  ASN B 248      31.896  61.542  36.654  1.00  0.00           C  
ATOM   1878  C   ASN B 248      30.837  62.599  36.785  1.00  0.00           C  
ATOM   1879  O   ASN B 248      29.784  62.293  37.407  1.00  0.00           O  
ATOM   1880  CB  ASN B 248      32.991  61.625  37.745  1.00  0.00           C  
ATOM   1881  CG  ASN B 248      33.832  60.463  37.940  1.00  0.00           C  
ATOM   1882  ND2 ASN B 248      33.992  60.032  39.203  1.00  0.00           N  
ATOM   1883  OD1 ASN B 248      34.375  59.944  37.037  1.00  0.00           O  
ATOM   1884  N   ARG B 249      31.179  63.772  36.245  1.00  0.00           N  
ATOM   1885  CA  ARG B 249      30.337  65.012  36.179  1.00  0.00           C  
ATOM   1886  C   ARG B 249      29.060  64.800  35.376  1.00  0.00           C  
ATOM   1887  O   ARG B 249      27.970  64.928  35.917  1.00  0.00           O  
ATOM   1888  CB  ARG B 249      31.217  66.111  35.565  1.00  0.00           C  
ATOM   1889  CG  ARG B 249      30.409  67.325  35.335  1.00  0.00           C  
ATOM   1890  CD  ARG B 249      31.159  68.663  35.523  1.00  0.00           C  
ATOM   1891  NE  ARG B 249      30.247  69.697  35.661  1.00  0.00           N  
ATOM   1892  CZ  ARG B 249      30.342  70.922  36.171  1.00  0.00           C  
ATOM   1893  NH1 ARG B 249      31.449  71.479  36.416  1.00  0.00           N  
ATOM   1894  NH2 ARG B 249      29.245  71.523  36.431  1.00  0.00           N1+
ATOM   1895  N   LYS B 250      29.134  64.155  34.164  1.00  0.00           N  
ATOM   1896  CA  LYS B 250      27.970  63.909  33.355  1.00  0.00           C  
ATOM   1897  C   LYS B 250      27.108  62.792  33.870  1.00  0.00           C  
ATOM   1898  O   LYS B 250      25.900  62.841  33.696  1.00  0.00           O  
ATOM   1899  CB  LYS B 250      28.275  63.536  31.823  1.00  0.00           C  
ATOM   1900  CG  LYS B 250      28.647  64.737  30.956  1.00  0.00           C  
ATOM   1901  CD  LYS B 250      27.532  65.747  30.650  1.00  0.00           C  
ATOM   1902  CE  LYS B 250      27.988  67.064  29.981  1.00  0.00           C  
ATOM   1903  NZ  LYS B 250      26.820  67.843  29.592  1.00  0.00           N1+
ATOM   1904  N   ALA B 251      27.691  61.830  34.587  1.00  0.00           N  
ATOM   1905  CA  ALA B 251      27.011  60.780  35.413  1.00  0.00           C  
ATOM   1906  C   ALA B 251      26.123  61.368  36.535  1.00  0.00           C  
ATOM   1907  O   ALA B 251      24.936  61.089  36.589  1.00  0.00           O  
ATOM   1908  CB  ALA B 251      27.995  59.806  35.945  1.00  0.00           C  
ATOM   1909  N   ILE B 252      26.705  62.292  37.268  1.00  0.00           N  
ATOM   1910  CA  ILE B 252      25.999  62.905  38.411  1.00  0.00           C  
ATOM   1911  C   ILE B 252      24.831  63.763  37.936  1.00  0.00           C  
ATOM   1912  O   ILE B 252      23.711  63.632  38.432  1.00  0.00           O  
ATOM   1913  CB  ILE B 252      26.916  63.800  39.184  1.00  0.00           C  
ATOM   1914  CG1 ILE B 252      27.940  63.008  40.042  1.00  0.00           C  
ATOM   1915  CG2 ILE B 252      26.214  64.798  40.162  1.00  0.00           C  
ATOM   1916  CD1 ILE B 252      28.923  63.859  40.975  1.00  0.00           C  
ATOM   1917  N   ASP B 253      25.069  64.546  36.855  1.00  0.00           N  
ATOM   1918  CA  ASP B 253      24.024  65.280  36.150  1.00  0.00           C  
ATOM   1919  C   ASP B 253      22.826  64.454  35.636  1.00  0.00           C  
ATOM   1920  O   ASP B 253      21.749  64.966  35.624  1.00  0.00           O  
ATOM   1921  CB  ASP B 253      24.690  66.130  35.063  1.00  0.00           C  
ATOM   1922  CG  ASP B 253      25.220  67.507  35.484  1.00  0.00           C  
ATOM   1923  OD1 ASP B 253      25.159  67.839  36.693  1.00  0.00           O  
ATOM   1924  OD2 ASP B 253      25.644  68.261  34.582  1.00  0.00           O1-
ATOM   1925  N   PHE B 254      23.051  63.206  35.193  1.00  0.00           N  
ATOM   1926  CA  PHE B 254      21.943  62.358  34.748  1.00  0.00           C  
ATOM   1927  C   PHE B 254      20.905  62.125  35.900  1.00  0.00           C  
ATOM   1928  O   PHE B 254      19.665  62.188  35.731  1.00  0.00           O  
ATOM   1929  CB  PHE B 254      22.604  61.056  34.234  1.00  0.00           C  
ATOM   1930  CG  PHE B 254      21.714  59.832  33.764  1.00  0.00           C  
ATOM   1931  CD1 PHE B 254      21.166  58.882  34.653  1.00  0.00           C  
ATOM   1932  CD2 PHE B 254      21.403  59.820  32.413  1.00  0.00           C  
ATOM   1933  CE1 PHE B 254      20.443  57.749  34.157  1.00  0.00           C  
ATOM   1934  CE2 PHE B 254      20.819  58.677  31.912  1.00  0.00           C  
ATOM   1935  CZ  PHE B 254      20.381  57.586  32.753  1.00  0.00           C  
ATOM   1936  N   LEU B 255      21.459  61.751  37.025  1.00  0.00           N  
ATOM   1937  CA  LEU B 255      20.692  61.449  38.232  1.00  0.00           C  
ATOM   1938  C   LEU B 255      20.103  62.812  38.717  1.00  0.00           C  
ATOM   1939  O   LEU B 255      18.906  62.855  39.057  1.00  0.00           O  
ATOM   1940  CB  LEU B 255      21.512  60.783  39.358  1.00  0.00           C  
ATOM   1941  CG  LEU B 255      21.990  59.340  39.230  1.00  0.00           C  
ATOM   1942  CD1 LEU B 255      23.033  59.140  40.341  1.00  0.00           C  
ATOM   1943  CD2 LEU B 255      20.784  58.379  39.404  1.00  0.00           C  
ATOM   1944  N   LEU B 256      20.794  63.974  38.787  1.00  0.00           N  
ATOM   1945  CA  LEU B 256      20.215  65.271  39.127  1.00  0.00           C  
ATOM   1946  C   LEU B 256      19.089  65.653  38.189  1.00  0.00           C  
ATOM   1947  O   LEU B 256      18.295  66.413  38.646  1.00  0.00           O  
ATOM   1948  CB  LEU B 256      21.321  66.364  39.157  1.00  0.00           C  
ATOM   1949  CG  LEU B 256      22.361  66.194  40.343  1.00  0.00           C  
ATOM   1950  CD1 LEU B 256      23.257  67.416  40.271  1.00  0.00           C  
ATOM   1951  CD2 LEU B 256      21.748  66.101  41.727  1.00  0.00           C  
ATOM   1952  N   GLN B 257      18.975  65.195  36.881  1.00  0.00           N  
ATOM   1953  CA  GLN B 257      17.767  65.311  36.102  1.00  0.00           C  
ATOM   1954  C   GLN B 257      16.664  64.458  36.757  1.00  0.00           C  
ATOM   1955  O   GLN B 257      15.645  64.968  37.162  1.00  0.00           O  
ATOM   1956  CB  GLN B 257      17.994  65.110  34.566  1.00  0.00           C  
ATOM   1957  CG  GLN B 257      16.754  65.075  33.727  1.00  0.00           C  
ATOM   1958  CD  GLN B 257      15.887  66.282  33.776  1.00  0.00           C  
ATOM   1959  NE2 GLN B 257      14.654  66.176  33.376  1.00  0.00           N  
ATOM   1960  OE1 GLN B 257      16.356  67.348  34.086  1.00  0.00           O  
ATOM   1961  N   ARG B 258      16.799  63.164  36.850  1.00  0.00           N  
ATOM   1962  CA  ARG B 258      15.732  62.134  37.124  1.00  0.00           C  
ATOM   1963  C   ARG B 258      15.397  61.974  38.583  1.00  0.00           C  
ATOM   1964  O   ARG B 258      14.265  61.579  38.844  1.00  0.00           O  
ATOM   1965  CB  ARG B 258      16.193  60.771  36.662  1.00  0.00           C  
ATOM   1966  CG  ARG B 258      16.327  60.649  35.157  1.00  0.00           C  
ATOM   1967  CD  ARG B 258      16.811  59.219  34.736  1.00  0.00           C  
ATOM   1968  NE  ARG B 258      17.071  59.178  33.315  1.00  0.00           N  
ATOM   1969  CZ  ARG B 258      17.222  58.067  32.667  1.00  0.00           C  
ATOM   1970  NH1 ARG B 258      17.568  58.057  31.451  1.00  0.00           N  
ATOM   1971  NH2 ARG B 258      17.172  56.854  33.180  1.00  0.00           N1+
ATOM   1972  N   TRP B 259      16.241  62.342  39.565  1.00  0.00           N  
ATOM   1973  CA  TRP B 259      16.060  62.318  41.048  1.00  0.00           C  
ATOM   1974  C   TRP B 259      16.601  63.467  41.851  1.00  0.00           C  
ATOM   1975  O   TRP B 259      16.874  63.380  43.049  1.00  0.00           O  
ATOM   1976  CB  TRP B 259      16.627  60.919  41.537  1.00  0.00           C  
ATOM   1977  CG  TRP B 259      16.329  59.776  40.637  1.00  0.00           C  
ATOM   1978  CD1 TRP B 259      17.183  59.310  39.760  1.00  0.00           C  
ATOM   1979  CD2 TRP B 259      15.209  58.813  40.683  1.00  0.00           C  
ATOM   1980  CE2 TRP B 259      15.431  57.954  39.620  1.00  0.00           C  
ATOM   1981  CE3 TRP B 259      14.058  58.594  41.467  1.00  0.00           C  
ATOM   1982  NE1 TRP B 259      16.635  58.275  39.046  1.00  0.00           N  
ATOM   1983  CZ2 TRP B 259      14.474  56.945  39.274  1.00  0.00           C  
ATOM   1984  CZ3 TRP B 259      13.157  57.510  41.169  1.00  0.00           C  
ATOM   1985  CH2 TRP B 259      13.364  56.762  40.029  1.00  0.00           C  
ATOM   1986  N   GLY B 260      16.770  64.652  41.195  1.00  0.00           N  
ATOM   1987  CA  GLY B 260      17.213  65.909  41.787  1.00  0.00           C  
ATOM   1988  C   GLY B 260      16.176  66.561  42.710  1.00  0.00           C  
ATOM   1989  O   GLY B 260      16.484  67.335  43.613  1.00  0.00           O  
ATOM   1990  N   GLY B 261      14.923  66.276  42.447  1.00  0.00           N  
ATOM   1991  CA  GLY B 261      13.765  66.636  43.397  1.00  0.00           C  
ATOM   1992  C   GLY B 261      12.679  65.654  43.723  1.00  0.00           C  
ATOM   1993  O   GLY B 261      12.951  64.466  43.782  1.00  0.00           O  
ATOM   1994  N   THR B 262      11.442  66.149  43.969  1.00  0.00           N  
ATOM   1995  CA  THR B 262      10.220  65.329  44.076  1.00  0.00           C  
ATOM   1996  C   THR B 262       9.807  64.708  42.768  1.00  0.00           C  
ATOM   1997  O   THR B 262       9.825  65.404  41.750  1.00  0.00           O  
ATOM   1998  CB  THR B 262       9.021  66.068  44.618  1.00  0.00           C  
ATOM   1999  CG2 THR B 262       7.840  65.061  44.872  1.00  0.00           C  
ATOM   2000  OG1 THR B 262       9.289  66.606  45.906  1.00  0.00           O  
ATOM   2001  N   CYS B 263       9.432  63.438  42.820  1.00  0.00           N  
ATOM   2002  CA  CYS B 263       9.173  62.508  41.665  1.00  0.00           C  
ATOM   2003  C   CYS B 263       7.711  61.915  41.887  1.00  0.00           C  
ATOM   2004  O   CYS B 263       7.374  61.448  42.951  1.00  0.00           O  
ATOM   2005  CB  CYS B 263      10.311  61.390  41.706  1.00  0.00           C  
ATOM   2006  SG  CYS B 263      11.982  61.945  41.610  1.00  0.00           S  
ATOM   2007  N   HIS B 264       6.969  61.906  40.823  1.00  0.00           N  
ATOM   2008  CA  HIS B 264       5.563  61.674  40.768  1.00  0.00           C  
ATOM   2009  C   HIS B 264       5.099  60.315  40.075  1.00  0.00           C  
ATOM   2010  O   HIS B 264       5.354  60.077  38.865  1.00  0.00           O  
ATOM   2011  CB  HIS B 264       4.812  62.851  40.127  1.00  0.00           C  
ATOM   2012  CG  HIS B 264       4.975  64.168  40.948  1.00  0.00           C  
ATOM   2013  CD2 HIS B 264       3.923  64.691  41.759  1.00  0.00           C  
ATOM   2014  ND1 HIS B 264       6.011  65.057  41.071  1.00  0.00           N  
ATOM   2015  CE1 HIS B 264       5.737  66.067  41.869  1.00  0.00           C  
ATOM   2016  NE2 HIS B 264       4.449  65.877  42.259  1.00  0.00           N  
ATOM   2017  N   ILE B 265       4.327  59.450  40.733  1.00  0.00           N  
ATOM   2018  CA  ILE B 265       3.994  58.122  40.303  1.00  0.00           C  
ATOM   2019  C   ILE B 265       3.051  58.282  39.022  1.00  0.00           C  
ATOM   2020  O   ILE B 265       2.113  58.981  39.109  1.00  0.00           O  
ATOM   2021  CB  ILE B 265       3.428  57.274  41.391  1.00  0.00           C  
ATOM   2022  CG1 ILE B 265       4.572  57.023  42.462  1.00  0.00           C  
ATOM   2023  CG2 ILE B 265       2.897  56.004  40.734  1.00  0.00           C  
ATOM   2024  CD1 ILE B 265       5.756  56.085  42.096  1.00  0.00           C  
ATOM   2025  N   LEU B 266       3.420  57.622  37.935  1.00  0.00           N  
ATOM   2026  CA  LEU B 266       2.847  57.768  36.593  1.00  0.00           C  
ATOM   2027  C   LEU B 266       3.010  59.168  35.931  1.00  0.00           C  
ATOM   2028  O   LEU B 266       2.161  59.616  35.116  1.00  0.00           O  
ATOM   2029  CB  LEU B 266       1.407  57.188  36.545  1.00  0.00           C  
ATOM   2030  CG  LEU B 266       1.215  55.831  37.251  1.00  0.00           C  
ATOM   2031  CD1 LEU B 266      -0.226  55.343  37.019  1.00  0.00           C  
ATOM   2032  CD2 LEU B 266       2.174  54.690  36.773  1.00  0.00           C  
ATOM   2033  N   GLY B 267       4.056  59.963  36.406  1.00  0.00           N  
ATOM   2034  CA  GLY B 267       4.545  61.103  35.654  1.00  0.00           C  
ATOM   2035  C   GLY B 267       5.269  60.778  34.332  1.00  0.00           C  
ATOM   2036  O   GLY B 267       5.664  59.639  34.113  1.00  0.00           O  
ATOM   2037  N   PRO B 268       5.424  61.860  33.465  1.00  0.00           N  
ATOM   2038  CA  PRO B 268       5.934  61.552  32.150  1.00  0.00           C  
ATOM   2039  C   PRO B 268       7.454  61.555  32.116  1.00  0.00           C  
ATOM   2040  O   PRO B 268       8.008  61.107  31.131  1.00  0.00           O  
ATOM   2041  CB  PRO B 268       5.358  62.713  31.269  1.00  0.00           C  
ATOM   2042  CG  PRO B 268       5.216  63.845  32.230  1.00  0.00           C  
ATOM   2043  CD  PRO B 268       4.795  63.184  33.480  1.00  0.00           C  
ATOM   2044  N   ASP B 269       8.106  61.970  33.212  1.00  0.00           N  
ATOM   2045  CA  ASP B 269       9.556  62.026  33.354  1.00  0.00           C  
ATOM   2046  C   ASP B 269       9.965  61.624  34.762  1.00  0.00           C  
ATOM   2047  O   ASP B 269      11.050  61.984  35.268  1.00  0.00           O  
ATOM   2048  CB  ASP B 269      10.131  63.362  32.872  1.00  0.00           C  
ATOM   2049  CG  ASP B 269       9.847  64.563  33.784  1.00  0.00           C  
ATOM   2050  OD1 ASP B 269       9.975  65.670  33.258  1.00  0.00           O  
ATOM   2051  OD2 ASP B 269       9.330  64.373  34.884  1.00  0.00           O1-
ATOM   2052  N   CYS B 270       9.200  60.795  35.439  1.00  0.00           N  
ATOM   2053  CA  CYS B 270       9.590  59.975  36.621  1.00  0.00           C  
ATOM   2054  C   CYS B 270       9.824  58.471  36.214  1.00  0.00           C  
ATOM   2055  O   CYS B 270       8.938  57.918  35.499  1.00  0.00           O  
ATOM   2056  CB  CYS B 270       8.422  60.122  37.664  1.00  0.00           C  
ATOM   2057  SG  CYS B 270       8.474  59.072  39.195  1.00  0.00           S  
ATOM   2058  N   CYS B 271      10.801  57.729  36.689  1.00  0.00           N  
ATOM   2059  CA  CYS B 271      11.266  56.515  35.922  1.00  0.00           C  
ATOM   2060  C   CYS B 271      10.944  55.303  36.870  1.00  0.00           C  
ATOM   2061  O   CYS B 271      11.803  54.453  37.090  1.00  0.00           O  
ATOM   2062  CB  CYS B 271      12.761  56.602  35.550  1.00  0.00           C  
ATOM   2063  SG  CYS B 271      13.387  58.285  35.050  1.00  0.00           S  
ATOM   2064  N   ILE B 272       9.734  55.260  37.424  1.00  0.00           N  
ATOM   2065  CA  ILE B 272       9.326  54.149  38.394  1.00  0.00           C  
ATOM   2066  C   ILE B 272       8.243  53.303  37.736  1.00  0.00           C  
ATOM   2067  O   ILE B 272       7.161  53.743  37.393  1.00  0.00           O  
ATOM   2068  CB  ILE B 272       8.684  54.754  39.709  1.00  0.00           C  
ATOM   2069  CG1 ILE B 272       9.795  55.593  40.482  1.00  0.00           C  
ATOM   2070  CG2 ILE B 272       8.031  53.625  40.536  1.00  0.00           C  
ATOM   2071  CD1 ILE B 272       9.365  56.190  41.795  1.00  0.00           C  
ATOM   2072  N   GLU B 273       8.580  52.016  37.569  1.00  0.00           N  
ATOM   2073  CA  GLU B 273       7.739  51.043  36.896  1.00  0.00           C  
ATOM   2074  C   GLU B 273       6.575  50.488  37.746  1.00  0.00           C  
ATOM   2075  O   GLU B 273       5.661  49.813  37.176  1.00  0.00           O  
ATOM   2076  CB  GLU B 273       8.677  49.873  36.488  1.00  0.00           C  
ATOM   2077  CG  GLU B 273       9.726  50.302  35.477  1.00  0.00           C  
ATOM   2078  CD  GLU B 273       9.200  50.503  34.029  1.00  0.00           C  
ATOM   2079  OE1 GLU B 273       9.700  49.778  33.099  1.00  0.00           O  
ATOM   2080  OE2 GLU B 273       8.399  51.442  33.797  1.00  0.00           O1-
TER    2081      GLU B 273
HETATM 2082  C1  AGD C 823      35.478  52.599  22.193  1.00  0.00           C  
HETATM 2083  N1  AGD C 823      32.706  53.547  18.929  1.00  0.00           N  
HETATM 2084  O1  AGD C 823      34.568  54.040  17.641  1.00  0.00           O  
HETATM 2085  S1  AGD C 823      33.934  53.116  21.467  1.00  0.00           S  
HETATM 2086  C2  AGD C 823      36.490  52.826  21.286  1.00  0.00           C  
HETATM 2087  N2  AGD C 823      38.731  52.559  30.302  1.00  0.00           N1+
HETATM 2088  O2  AGD C 823      36.016  52.511  27.032  1.00  0.00           O  
HETATM 2089  C3  AGD C 823      36.088  53.222  19.954  1.00  0.00           C  
HETATM 2090  C4  AGD C 823      34.733  53.367  19.923  1.00  0.00           C  
HETATM 2091  C5  AGD C 823      35.707  51.896  23.465  1.00  0.00           C  
HETATM 2092  C6  AGD C 823      34.076  53.710  18.692  1.00  0.00           C  
HETATM 2093  C7  AGD C 823      35.855  52.535  24.743  1.00  0.00           C  
HETATM 2094  C8  AGD C 823      35.937  51.767  25.871  1.00  0.00           C  
HETATM 2095  C9  AGD C 823      35.808  50.354  25.845  1.00  0.00           C  
HETATM 2096  C10 AGD C 823      35.655  49.709  24.556  1.00  0.00           C  
HETATM 2097  C11 AGD C 823      35.713  50.500  23.410  1.00  0.00           C  
HETATM 2098  C12 AGD C 823      31.573  53.733  18.116  1.00  0.00           C  
HETATM 2099  C13 AGD C 823      30.319  53.373  18.648  1.00  0.00           C  
HETATM 2100  C14 AGD C 823      29.212  53.406  17.854  1.00  0.00           C  
HETATM 2101  C15 AGD C 823      29.235  53.875  16.543  1.00  0.00           C  
HETATM 2102  C16 AGD C 823      30.465  54.232  15.961  1.00  0.00           C  
HETATM 2103  C17 AGD C 823      31.662  54.214  16.753  1.00  0.00           C  
HETATM 2104  C18 AGD C 823      38.107  51.785  27.936  1.00  0.00           C  
HETATM 2105  C19 AGD C 823      38.897  51.518  29.185  1.00  0.00           C  
HETATM 2106  C20 AGD C 823      37.285  52.867  30.489  1.00  0.00           C  
HETATM 2107  C21 AGD C 823      36.476  53.187  29.197  1.00  0.00           C  
HETATM 2108  C22 AGD C 823      36.636  52.017  28.225  1.00  0.00           C  
CONECT 2082 2085 2086 2091
CONECT 2082 2086
CONECT 2083 2092 2098
CONECT 2084 2092
CONECT 2084 2092
CONECT 2085 2082 2090
CONECT 2086 2082 2089
CONECT 2086 2082
CONECT 2087 2105 2106
CONECT 2088 2094 2108
CONECT 2089 2086 2090
CONECT 2089 2090
CONECT 2090 2085 2089 2092
CONECT 2090 2089
CONECT 2091 2082 2093 2097
CONECT 2091 2093
CONECT 2092 2083 2084 2090
CONECT 2092 2084
CONECT 2093 2091 2094
CONECT 2093 2091
CONECT 2094 2088 2093 2095
CONECT 2094 2095
CONECT 2095 2094 2096
CONECT 2095 2094
CONECT 2096 2095 2097
CONECT 2096 2097
CONECT 2097 2091 2096
CONECT 2097 2096
CONECT 2098 2083 2099 2103
CONECT 2098 2099
CONECT 2099 2098 2100
CONECT 2099 2098
CONECT 2100 2099 2101
CONECT 2100 2101
CONECT 2101 2100 2102
CONECT 2101 2100
CONECT 2102 2101 2103
CONECT 2102 2103
CONECT 2103 2098 2102
CONECT 2103 2102
CONECT 2104 2105 2108
CONECT 2105 2087 2104
CONECT 2106 2087 2107
CONECT 2107 2106 2108
CONECT 2108 2088 2104 2107
END   
