# Supplementary material for: Discovery of Thiophene Derivatives as Potent, Orally Bioavailable, and Blood–Brain Barrier-Permeable Ebola Virus Entry Inhibitors
Source: J Med Chem. 2024 Sep 9;67(18):16381–402. doi: 10.1021/acs.jmedchem.4c01267 (PMC11440591; doi:10.1021/acs.jmedchem.4c01267)
Supplement: Supplementary file 5 — jm4c01267_si_005.pdb [file jm4c01267_si_005.pdb]

ATOM      1  N   GLY A   2      30.478  79.817  25.698  1.00  0.00           N  
ATOM      2  CA  GLY A   2      30.566  78.503  26.358  1.00  0.00           C  
ATOM      3  C   GLY A   2      29.201  77.704  26.229  1.00  0.00           C  
ATOM      4  O   GLY A   2      28.183  78.354  25.860  1.00  0.00           O  
ATOM      5  N   ARG A   3      29.258  76.381  26.609  1.00  0.00           N  
ATOM      6  CA  ARG A   3      28.146  75.424  26.420  1.00  0.00           C  
ATOM      7  C   ARG A   3      28.349  74.094  27.257  1.00  0.00           C  
ATOM      8  O   ARG A   3      29.427  73.782  27.785  1.00  0.00           O  
ATOM      9  CB  ARG A   3      27.927  75.184  24.927  1.00  0.00           C  
ATOM     10  CG  ARG A   3      29.164  75.262  23.992  1.00  0.00           C  
ATOM     11  CD  ARG A   3      28.969  75.063  22.449  1.00  0.00           C  
ATOM     12  NE  ARG A   3      28.287  73.808  22.134  1.00  0.00           N  
ATOM     13  CZ  ARG A   3      28.326  73.105  21.046  1.00  0.00           C  
ATOM     14  NH1 ARG A   3      29.105  73.320  20.060  1.00  0.00           N1+
ATOM     15  NH2 ARG A   3      27.494  72.169  20.829  1.00  0.00           N1+
ATOM     16  N   SER A   4      27.284  73.295  27.316  1.00  0.00           N  
ATOM     17  CA  SER A   4      27.210  71.977  27.844  1.00  0.00           C  
ATOM     18  C   SER A   4      28.077  71.060  26.921  1.00  0.00           C  
ATOM     19  O   SER A   4      28.124  71.338  25.777  1.00  0.00           O  
ATOM     20  CB  SER A   4      25.783  71.424  27.838  1.00  0.00           C  
ATOM     21  OG  SER A   4      25.793  70.168  28.472  1.00  0.00           O  
ATOM     22  N   ILE A   5      28.780  70.033  27.428  1.00  0.00           N  
ATOM     23  CA  ILE A   5      29.486  69.037  26.646  1.00  0.00           C  
ATOM     24  C   ILE A   5      28.438  68.064  25.965  1.00  0.00           C  
ATOM     25  O   ILE A   5      27.687  67.380  26.623  1.00  0.00           O  
ATOM     26  CB  ILE A   5      30.510  68.347  27.588  1.00  0.00           C  
ATOM     27  CG1 ILE A   5      31.652  69.334  28.040  1.00  0.00           C  
ATOM     28  CG2 ILE A   5      31.166  67.174  26.821  1.00  0.00           C  
ATOM     29  CD1 ILE A   5      32.622  69.981  26.990  1.00  0.00           C  
ATOM     30  N   PRO A   6      28.398  67.992  24.599  1.00  0.00           N  
ATOM     31  CA  PRO A   6      27.344  67.227  23.854  1.00  0.00           C  
ATOM     32  C   PRO A   6      27.770  65.787  23.665  1.00  0.00           C  
ATOM     33  O   PRO A   6      28.964  65.406  23.751  1.00  0.00           O  
ATOM     34  CB  PRO A   6      27.345  67.911  22.468  1.00  0.00           C  
ATOM     35  CG  PRO A   6      28.789  68.269  22.249  1.00  0.00           C  
ATOM     36  CD  PRO A   6      29.163  68.792  23.617  1.00  0.00           C  
ATOM     37  N   LEU A   7      26.737  65.012  23.770  1.00  0.00           N  
ATOM     38  CA  LEU A   7      26.760  63.543  23.911  1.00  0.00           C  
ATOM     39  C   LEU A   7      26.157  62.881  22.662  1.00  0.00           C  
ATOM     40  O   LEU A   7      25.138  63.292  22.170  1.00  0.00           O  
ATOM     41  CB  LEU A   7      26.020  63.141  25.231  1.00  0.00           C  
ATOM     42  CG  LEU A   7      26.439  63.910  26.505  1.00  0.00           C  
ATOM     43  CD1 LEU A   7      25.627  63.439  27.700  1.00  0.00           C  
ATOM     44  CD2 LEU A   7      27.967  63.654  26.878  1.00  0.00           C  
ATOM     45  N   GLY A   8      26.800  61.801  22.229  1.00  0.00           N  
ATOM     46  CA  GLY A   8      26.353  60.965  21.128  1.00  0.00           C  
ATOM     47  C   GLY A   8      25.646  59.673  21.509  1.00  0.00           C  
ATOM     48  O   GLY A   8      26.103  58.883  22.359  1.00  0.00           O  
ATOM     49  N   VAL A   9      24.593  59.302  20.718  1.00  0.00           N  
ATOM     50  CA  VAL A   9      23.625  58.272  21.080  1.00  0.00           C  
ATOM     51  C   VAL A   9      23.047  57.624  19.879  1.00  0.00           C  
ATOM     52  O   VAL A   9      22.615  58.282  18.914  1.00  0.00           O  
ATOM     53  CB  VAL A   9      22.554  58.839  22.135  1.00  0.00           C  
ATOM     54  CG1 VAL A   9      23.023  58.594  23.573  1.00  0.00           C  
ATOM     55  CG2 VAL A   9      22.209  60.356  21.922  1.00  0.00           C  
ATOM     56  N   ILE A  10      23.082  56.299  19.818  1.00  0.00           N  
ATOM     57  CA  ILE A  10      22.649  55.523  18.667  1.00  0.00           C  
ATOM     58  C   ILE A  10      21.081  55.448  18.584  1.00  0.00           C  
ATOM     59  O   ILE A  10      20.372  55.283  19.589  1.00  0.00           O  
ATOM     60  CB  ILE A  10      23.248  54.129  18.643  1.00  0.00           C  
ATOM     61  CG1 ILE A  10      23.264  53.598  17.163  1.00  0.00           C  
ATOM     62  CG2 ILE A  10      22.526  53.077  19.499  1.00  0.00           C  
ATOM     63  CD1 ILE A  10      24.136  54.396  16.122  1.00  0.00           C  
ATOM     64  N   HIS A  11      20.575  55.547  17.330  1.00  0.00           N  
ATOM     65  CA  HIS A  11      19.146  55.426  16.938  1.00  0.00           C  
ATOM     66  C   HIS A  11      18.994  54.915  15.435  1.00  0.00           C  
ATOM     67  O   HIS A  11      20.045  54.796  14.702  1.00  0.00           O  
ATOM     68  CB  HIS A  11      18.491  56.810  17.151  1.00  0.00           C  
ATOM     69  CG  HIS A  11      17.038  56.922  16.913  1.00  0.00           C  
ATOM     70  CD2 HIS A  11      16.352  57.679  15.981  1.00  0.00           C  
ATOM     71  ND1 HIS A  11      16.065  56.208  17.520  1.00  0.00           N  
ATOM     72  CE1 HIS A  11      14.816  56.496  17.042  1.00  0.00           C  
ATOM     73  NE2 HIS A  11      15.046  57.452  16.101  1.00  0.00           N  
ATOM     74  N   ASN A  12      17.755  54.654  14.917  1.00  0.00           N  
ATOM     75  CA  ASN A  12      17.335  54.091  13.603  1.00  0.00           C  
ATOM     76  C   ASN A  12      18.083  54.665  12.361  1.00  0.00           C  
ATOM     77  O   ASN A  12      17.631  55.633  11.740  1.00  0.00           O  
ATOM     78  CB  ASN A  12      15.817  54.200  13.523  1.00  0.00           C  
ATOM     79  CG  ASN A  12      15.149  53.951  12.126  1.00  0.00           C  
ATOM     80  ND2 ASN A  12      14.084  54.660  11.726  1.00  0.00           N  
ATOM     81  OD1 ASN A  12      15.447  53.084  11.333  1.00  0.00           O  
ATOM     82  N   SER A  13      19.243  54.087  12.040  1.00  0.00           N  
ATOM     83  CA  SER A  13      20.247  54.500  11.149  1.00  0.00           C  
ATOM     84  C   SER A  13      20.717  55.892  11.331  1.00  0.00           C  
ATOM     85  O   SER A  13      21.013  56.524  10.329  1.00  0.00           O  
ATOM     86  CB  SER A  13      19.928  54.124   9.708  1.00  0.00           C  
ATOM     87  OG  SER A  13      19.729  52.699   9.537  1.00  0.00           O  
ATOM     88  N   THR A  14      20.807  56.383  12.569  1.00  0.00           N  
ATOM     89  CA  THR A  14      20.939  57.842  12.904  1.00  0.00           C  
ATOM     90  C   THR A  14      21.825  58.170  14.151  1.00  0.00           C  
ATOM     91  O   THR A  14      21.510  57.725  15.223  1.00  0.00           O  
ATOM     92  CB  THR A  14      19.522  58.448  13.136  1.00  0.00           C  
ATOM     93  CG2 THR A  14      19.658  59.908  13.507  1.00  0.00           C  
ATOM     94  OG1 THR A  14      18.634  58.353  12.005  1.00  0.00           O  
ATOM     95  N   LEU A  15      23.028  58.735  14.006  1.00  0.00           N  
ATOM     96  CA  LEU A  15      23.798  59.046  15.248  1.00  0.00           C  
ATOM     97  C   LEU A  15      23.240  60.393  15.778  1.00  0.00           C  
ATOM     98  O   LEU A  15      23.430  61.494  15.148  1.00  0.00           O  
ATOM     99  CB  LEU A  15      25.321  59.043  14.930  1.00  0.00           C  
ATOM    100  CG  LEU A  15      26.267  59.563  16.044  1.00  0.00           C  
ATOM    101  CD1 LEU A  15      26.494  58.561  17.130  1.00  0.00           C  
ATOM    102  CD2 LEU A  15      27.684  59.764  15.450  1.00  0.00           C  
ATOM    103  N   GLN A  16      22.462  60.397  16.859  1.00  0.00           N  
ATOM    104  CA  GLN A  16      21.720  61.642  17.306  1.00  0.00           C  
ATOM    105  C   GLN A  16      22.695  62.440  18.156  1.00  0.00           C  
ATOM    106  O   GLN A  16      23.784  61.972  18.483  1.00  0.00           O  
ATOM    107  CB  GLN A  16      20.476  61.177  18.080  1.00  0.00           C  
ATOM    108  CG  GLN A  16      19.327  60.592  17.265  1.00  0.00           C  
ATOM    109  CD  GLN A  16      18.097  60.473  18.194  1.00  0.00           C  
ATOM    110  NE2 GLN A  16      16.918  60.639  17.645  1.00  0.00           N  
ATOM    111  OE1 GLN A  16      18.120  60.215  19.396  1.00  0.00           O  
ATOM    112  N   VAL A  17      22.268  63.630  18.532  1.00  0.00           N  
ATOM    113  CA  VAL A  17      23.029  64.536  19.402  1.00  0.00           C  
ATOM    114  C   VAL A  17      22.174  64.868  20.613  1.00  0.00           C  
ATOM    115  O   VAL A  17      21.174  65.547  20.419  1.00  0.00           O  
ATOM    116  CB  VAL A  17      23.400  65.750  18.584  1.00  0.00           C  
ATOM    117  CG1 VAL A  17      24.242  66.783  19.363  1.00  0.00           C  
ATOM    118  CG2 VAL A  17      24.030  65.505  17.229  1.00  0.00           C  
ATOM    119  N   SER A  18      22.618  64.415  21.763  1.00  0.00           N  
ATOM    120  CA  SER A  18      21.928  64.541  23.030  1.00  0.00           C  
ATOM    121  C   SER A  18      22.722  65.218  24.099  1.00  0.00           C  
ATOM    122  O   SER A  18      23.895  65.597  23.952  1.00  0.00           O  
ATOM    123  CB  SER A  18      21.451  63.117  23.448  1.00  0.00           C  
ATOM    124  OG  SER A  18      20.498  63.169  24.514  1.00  0.00           O  
ATOM    125  N   ASP A  19      22.048  65.340  25.245  1.00  0.00           N  
ATOM    126  CA  ASP A  19      22.654  65.668  26.583  1.00  0.00           C  
ATOM    127  C   ASP A  19      21.859  64.976  27.719  1.00  0.00           C  
ATOM    128  O   ASP A  19      20.813  64.439  27.491  1.00  0.00           O  
ATOM    129  CB  ASP A  19      22.651  67.219  26.661  1.00  0.00           C  
ATOM    130  CG  ASP A  19      23.320  67.905  27.910  1.00  0.00           C  
ATOM    131  OD1 ASP A  19      23.562  69.152  27.878  1.00  0.00           O  
ATOM    132  OD2 ASP A  19      23.778  67.249  28.817  1.00  0.00           O1-
ATOM    133  N   VAL A  20      22.366  64.819  28.952  1.00  0.00           N  
ATOM    134  CA  VAL A  20      21.624  64.013  29.933  1.00  0.00           C  
ATOM    135  C   VAL A  20      20.259  64.541  30.331  1.00  0.00           C  
ATOM    136  O   VAL A  20      19.440  63.853  30.827  1.00  0.00           O  
ATOM    137  CB  VAL A  20      22.457  63.698  31.150  1.00  0.00           C  
ATOM    138  CG1 VAL A  20      23.495  62.604  30.753  1.00  0.00           C  
ATOM    139  CG2 VAL A  20      22.951  64.888  31.858  1.00  0.00           C  
ATOM    140  N   ASP A  21      19.956  65.850  30.024  1.00  0.00           N  
ATOM    141  CA  ASP A  21      18.612  66.534  30.089  1.00  0.00           C  
ATOM    142  C   ASP A  21      17.674  66.148  28.914  1.00  0.00           C  
ATOM    143  O   ASP A  21      16.532  66.620  28.961  1.00  0.00           O  
ATOM    144  CB  ASP A  21      18.731  68.062  30.341  1.00  0.00           C  
ATOM    145  CG  ASP A  21      19.197  68.822  29.095  1.00  0.00           C  
ATOM    146  OD1 ASP A  21      18.478  69.654  28.479  1.00  0.00           O  
ATOM    147  OD2 ASP A  21      20.276  68.529  28.597  1.00  0.00           O1-
ATOM    148  N   LYS A  22      18.194  65.317  27.963  1.00  0.00           N  
ATOM    149  CA  LYS A  22      17.530  64.874  26.744  1.00  0.00           C  
ATOM    150  C   LYS A  22      17.539  63.395  26.402  1.00  0.00           C  
ATOM    151  O   LYS A  22      16.790  63.040  25.457  1.00  0.00           O  
ATOM    152  CB  LYS A  22      18.176  65.683  25.597  1.00  0.00           C  
ATOM    153  CG  LYS A  22      18.126  67.212  25.739  1.00  0.00           C  
ATOM    154  CD  LYS A  22      18.645  67.966  24.477  1.00  0.00           C  
ATOM    155  CE  LYS A  22      18.567  69.463  24.745  1.00  0.00           C  
ATOM    156  NZ  LYS A  22      19.380  69.790  25.934  1.00  0.00           N1+
ATOM    157  N   LEU A  23      18.156  62.488  27.199  1.00  0.00           N  
ATOM    158  CA  LEU A  23      17.760  61.061  27.279  1.00  0.00           C  
ATOM    159  C   LEU A  23      16.352  61.021  27.856  1.00  0.00           C  
ATOM    160  O   LEU A  23      16.139  61.566  28.882  1.00  0.00           O  
ATOM    161  CB  LEU A  23      18.780  60.374  28.295  1.00  0.00           C  
ATOM    162  CG  LEU A  23      20.099  60.072  27.667  1.00  0.00           C  
ATOM    163  CD1 LEU A  23      21.081  59.487  28.659  1.00  0.00           C  
ATOM    164  CD2 LEU A  23      20.071  59.091  26.542  1.00  0.00           C  
ATOM    165  N   VAL A  24      15.464  60.140  27.382  1.00  0.00           N  
ATOM    166  CA  VAL A  24      14.071  59.920  27.891  1.00  0.00           C  
ATOM    167  C   VAL A  24      14.004  58.919  29.076  1.00  0.00           C  
ATOM    168  O   VAL A  24      15.066  58.260  29.270  1.00  0.00           O  
ATOM    169  CB  VAL A  24      13.126  59.430  26.761  1.00  0.00           C  
ATOM    170  CG1 VAL A  24      13.145  60.365  25.603  1.00  0.00           C  
ATOM    171  CG2 VAL A  24      13.336  57.977  26.404  1.00  0.00           C  
ATOM    172  N   CYS A  25      12.882  58.726  29.759  1.00  0.00           N  
ATOM    173  CA  CYS A  25      12.828  57.903  30.950  1.00  0.00           C  
ATOM    174  C   CYS A  25      13.217  56.460  30.608  1.00  0.00           C  
ATOM    175  O   CYS A  25      13.706  55.819  31.509  1.00  0.00           O  
ATOM    176  CB  CYS A  25      11.372  57.923  31.542  1.00  0.00           C  
ATOM    177  SG  CYS A  25      10.668  59.511  32.030  1.00  0.00           S  
ATOM    178  N   ARG A  26      12.727  55.937  29.459  1.00  0.00           N  
ATOM    179  CA  ARG A  26      13.092  54.525  29.057  1.00  0.00           C  
ATOM    180  C   ARG A  26      14.573  54.252  28.832  1.00  0.00           C  
ATOM    181  O   ARG A  26      15.010  53.134  28.912  1.00  0.00           O  
ATOM    182  CB  ARG A  26      12.175  54.104  27.822  1.00  0.00           C  
ATOM    183  CG  ARG A  26      10.822  53.701  28.378  1.00  0.00           C  
ATOM    184  CD  ARG A  26      10.866  52.338  28.940  1.00  0.00           C  
ATOM    185  NE  ARG A  26       9.623  52.050  29.712  1.00  0.00           N  
ATOM    186  CZ  ARG A  26       9.386  51.110  30.586  1.00  0.00           C  
ATOM    187  NH1 ARG A  26       8.407  51.140  31.321  1.00  0.00           N1+
ATOM    188  NH2 ARG A  26      10.141  50.085  30.854  1.00  0.00           N1+
ATOM    189  N   ASP A  27      15.380  55.229  28.452  1.00  0.00           N  
ATOM    190  CA  ASP A  27      16.842  55.130  28.220  1.00  0.00           C  
ATOM    191  C   ASP A  27      17.597  54.965  29.546  1.00  0.00           C  
ATOM    192  O   ASP A  27      17.113  55.384  30.577  1.00  0.00           O  
ATOM    193  CB  ASP A  27      17.408  56.365  27.559  1.00  0.00           C  
ATOM    194  CG  ASP A  27      16.851  56.622  26.211  1.00  0.00           C  
ATOM    195  OD1 ASP A  27      16.630  55.603  25.482  1.00  0.00           O  
ATOM    196  OD2 ASP A  27      16.719  57.766  25.785  1.00  0.00           O1-
ATOM    197  N   LYS A  28      18.714  54.335  29.519  1.00  0.00           N  
ATOM    198  CA  LYS A  28      19.344  53.921  30.740  1.00  0.00           C  
ATOM    199  C   LYS A  28      20.881  54.031  30.728  1.00  0.00           C  
ATOM    200  O   LYS A  28      21.534  53.845  29.701  1.00  0.00           O  
ATOM    201  CB  LYS A  28      18.880  52.492  31.058  1.00  0.00           C  
ATOM    202  CG  LYS A  28      18.920  51.493  29.850  1.00  0.00           C  
ATOM    203  CD  LYS A  28      18.221  50.199  30.199  1.00  0.00           C  
ATOM    204  CE  LYS A  28      18.643  49.232  29.045  1.00  0.00           C  
ATOM    205  NZ  LYS A  28      20.063  48.761  29.217  1.00  0.00           N1+
ATOM    206  N   LEU A  29      21.527  54.252  31.867  1.00  0.00           N  
ATOM    207  CA  LEU A  29      22.902  54.093  32.227  1.00  0.00           C  
ATOM    208  C   LEU A  29      23.046  53.395  33.567  1.00  0.00           C  
ATOM    209  O   LEU A  29      22.692  54.011  34.570  1.00  0.00           O  
ATOM    210  CB  LEU A  29      23.353  55.491  32.412  1.00  0.00           C  
ATOM    211  CG  LEU A  29      23.372  56.383  31.168  1.00  0.00           C  
ATOM    212  CD1 LEU A  29      23.709  57.877  31.515  1.00  0.00           C  
ATOM    213  CD2 LEU A  29      24.519  55.976  30.142  1.00  0.00           C  
ATOM    214  N   SER A  30      23.689  52.169  33.565  1.00  0.00           N  
ATOM    215  CA  SER A  30      23.725  51.333  34.803  1.00  0.00           C  
ATOM    216  C   SER A  30      25.030  51.448  35.594  1.00  0.00           C  
ATOM    217  O   SER A  30      24.977  51.135  36.792  1.00  0.00           O  
ATOM    218  CB  SER A  30      23.465  49.904  34.435  1.00  0.00           C  
ATOM    219  OG  SER A  30      24.654  49.401  33.876  1.00  0.00           O  
ATOM    220  N   SER A  31      26.038  52.085  34.935  1.00  0.00           N  
ATOM    221  CA  SER A  31      27.433  52.249  35.410  1.00  0.00           C  
ATOM    222  C   SER A  31      28.165  53.377  34.718  1.00  0.00           C  
ATOM    223  O   SER A  31      27.881  53.687  33.536  1.00  0.00           O  
ATOM    224  CB  SER A  31      28.274  50.926  35.261  1.00  0.00           C  
ATOM    225  OG  SER A  31      29.590  50.955  35.688  1.00  0.00           O  
ATOM    226  N   THR A  32      29.108  54.099  35.345  1.00  0.00           N  
ATOM    227  CA  THR A  32      30.045  55.154  34.812  1.00  0.00           C  
ATOM    228  C   THR A  32      30.828  54.575  33.653  1.00  0.00           C  
ATOM    229  O   THR A  32      31.028  55.346  32.635  1.00  0.00           O  
ATOM    230  CB  THR A  32      30.958  55.645  35.959  1.00  0.00           C  
ATOM    231  CG2 THR A  32      30.331  56.612  36.960  1.00  0.00           C  
ATOM    232  OG1 THR A  32      31.468  54.527  36.699  1.00  0.00           O  
ATOM    233  N   ASN A  33      31.146  53.293  33.635  1.00  0.00           N  
ATOM    234  CA  ASN A  33      31.646  52.677  32.451  1.00  0.00           C  
ATOM    235  C   ASN A  33      30.749  52.833  31.206  1.00  0.00           C  
ATOM    236  O   ASN A  33      31.192  52.755  30.030  1.00  0.00           O  
ATOM    237  CB  ASN A  33      31.854  51.193  32.842  1.00  0.00           C  
ATOM    238  CG  ASN A  33      32.131  50.419  31.547  1.00  0.00           C  
ATOM    239  ND2 ASN A  33      33.298  50.554  30.962  1.00  0.00           N  
ATOM    240  OD1 ASN A  33      31.272  49.746  30.965  1.00  0.00           O  
ATOM    241  N   GLN A  34      29.520  53.261  31.326  1.00  0.00           N  
ATOM    242  CA  GLN A  34      28.601  53.232  30.214  1.00  0.00           C  
ATOM    243  C   GLN A  34      28.712  54.474  29.358  1.00  0.00           C  
ATOM    244  O   GLN A  34      28.229  54.472  28.205  1.00  0.00           O  
ATOM    245  CB  GLN A  34      27.200  52.971  30.644  1.00  0.00           C  
ATOM    246  CG  GLN A  34      26.484  52.341  29.452  1.00  0.00           C  
ATOM    247  CD  GLN A  34      25.021  51.890  29.763  1.00  0.00           C  
ATOM    248  NE2 GLN A  34      24.148  51.824  28.818  1.00  0.00           N  
ATOM    249  OE1 GLN A  34      24.675  51.618  30.896  1.00  0.00           O  
ATOM    250  N   LEU A  35      29.357  55.524  29.913  1.00  0.00           N  
ATOM    251  CA  LEU A  35      29.817  56.666  29.055  1.00  0.00           C  
ATOM    252  C   LEU A  35      31.394  56.668  28.876  1.00  0.00           C  
ATOM    253  O   LEU A  35      32.172  56.566  29.824  1.00  0.00           O  
ATOM    254  CB  LEU A  35      29.408  58.071  29.546  1.00  0.00           C  
ATOM    255  CG  LEU A  35      28.050  58.234  30.268  1.00  0.00           C  
ATOM    256  CD1 LEU A  35      28.068  58.015  31.795  1.00  0.00           C  
ATOM    257  CD2 LEU A  35      27.642  59.691  30.150  1.00  0.00           C  
ATOM    258  N   ARG A  36      31.835  56.721  27.633  1.00  0.00           N  
ATOM    259  CA  ARG A  36      33.258  56.742  27.186  1.00  0.00           C  
ATOM    260  C   ARG A  36      33.536  57.915  26.199  1.00  0.00           C  
ATOM    261  O   ARG A  36      32.739  58.825  26.028  1.00  0.00           O  
ATOM    262  CB  ARG A  36      33.589  55.329  26.588  1.00  0.00           C  
ATOM    263  CG  ARG A  36      32.702  54.776  25.409  1.00  0.00           C  
ATOM    264  CD  ARG A  36      31.368  54.099  25.902  1.00  0.00           C  
ATOM    265  NE  ARG A  36      31.659  53.075  26.975  1.00  0.00           N  
ATOM    266  CZ  ARG A  36      32.126  51.805  26.903  1.00  0.00           C  
ATOM    267  NH1 ARG A  36      32.361  51.285  25.727  1.00  0.00           N1+
ATOM    268  NH2 ARG A  36      32.240  51.019  27.925  1.00  0.00           N1+
ATOM    269  N   SER A  37      34.666  57.903  25.563  1.00  0.00           N  
ATOM    270  CA  SER A  37      35.181  58.975  24.626  1.00  0.00           C  
ATOM    271  C   SER A  37      36.261  58.507  23.640  1.00  0.00           C  
ATOM    272  O   SER A  37      36.982  57.574  23.982  1.00  0.00           O  
ATOM    273  CB  SER A  37      35.741  60.118  25.489  1.00  0.00           C  
ATOM    274  OG  SER A  37      36.784  59.845  26.377  1.00  0.00           O  
ATOM    275  N   VAL A  38      36.487  59.297  22.575  1.00  0.00           N  
ATOM    276  CA  VAL A  38      37.378  58.952  21.477  1.00  0.00           C  
ATOM    277  C   VAL A  38      38.008  60.200  20.850  1.00  0.00           C  
ATOM    278  O   VAL A  38      37.281  61.133  20.505  1.00  0.00           O  
ATOM    279  CB  VAL A  38      36.816  57.963  20.483  1.00  0.00           C  
ATOM    280  CG1 VAL A  38      35.414  58.380  19.975  1.00  0.00           C  
ATOM    281  CG2 VAL A  38      37.701  57.679  19.249  1.00  0.00           C  
ATOM    282  N   GLY A  39      39.350  60.143  20.608  1.00  0.00           N  
ATOM    283  CA  GLY A  39      39.968  61.189  19.830  1.00  0.00           C  
ATOM    284  C   GLY A  39      40.199  60.679  18.492  1.00  0.00           C  
ATOM    285  O   GLY A  39      41.122  59.925  18.338  1.00  0.00           O  
ATOM    286  N   LEU A  40      39.505  61.213  17.479  1.00  0.00           N  
ATOM    287  CA  LEU A  40      39.605  60.935  16.060  1.00  0.00           C  
ATOM    288  C   LEU A  40      40.672  61.830  15.428  1.00  0.00           C  
ATOM    289  O   LEU A  40      40.833  63.029  15.730  1.00  0.00           O  
ATOM    290  CB  LEU A  40      38.289  61.156  15.285  1.00  0.00           C  
ATOM    291  CG  LEU A  40      37.138  60.186  15.738  1.00  0.00           C  
ATOM    292  CD1 LEU A  40      36.269  60.584  16.969  1.00  0.00           C  
ATOM    293  CD2 LEU A  40      36.179  59.927  14.529  1.00  0.00           C  
ATOM    294  N   ASN A  41      41.510  61.204  14.637  1.00  0.00           N  
ATOM    295  CA  ASN A  41      42.605  61.904  14.011  1.00  0.00           C  
ATOM    296  C   ASN A  41      42.142  62.970  12.985  1.00  0.00           C  
ATOM    297  O   ASN A  41      41.335  62.723  12.124  1.00  0.00           O  
ATOM    298  CB  ASN A  41      43.437  60.797  13.304  1.00  0.00           C  
ATOM    299  CG  ASN A  41      44.684  61.489  12.791  1.00  0.00           C  
ATOM    300  ND2 ASN A  41      45.716  61.526  13.633  1.00  0.00           N  
ATOM    301  OD1 ASN A  41      44.749  62.069  11.694  1.00  0.00           O  
ATOM    302  N   LEU A  42      42.811  64.098  13.009  1.00  0.00           N  
ATOM    303  CA  LEU A  42      42.520  65.284  12.182  1.00  0.00           C  
ATOM    304  C   LEU A  42      42.779  64.996  10.691  1.00  0.00           C  
ATOM    305  O   LEU A  42      41.933  65.337   9.874  1.00  0.00           O  
ATOM    306  CB  LEU A  42      43.238  66.456  12.783  1.00  0.00           C  
ATOM    307  CG  LEU A  42      43.150  67.787  11.949  1.00  0.00           C  
ATOM    308  CD1 LEU A  42      41.703  68.331  12.201  1.00  0.00           C  
ATOM    309  CD2 LEU A  42      44.229  68.801  12.374  1.00  0.00           C  
ATOM    310  N   GLU A  43      43.796  64.274  10.344  1.00  0.00           N  
ATOM    311  CA  GLU A  43      44.007  63.851   8.958  1.00  0.00           C  
ATOM    312  C   GLU A  43      43.093  62.624   8.552  1.00  0.00           C  
ATOM    313  O   GLU A  43      42.605  62.528   7.465  1.00  0.00           O  
ATOM    314  CB  GLU A  43      45.479  63.618   8.696  1.00  0.00           C  
ATOM    315  CG  GLU A  43      46.362  64.817   9.067  1.00  0.00           C  
ATOM    316  CD  GLU A  43      47.900  64.575   8.880  1.00  0.00           C  
ATOM    317  OE1 GLU A  43      48.621  65.568   9.131  1.00  0.00           O  
ATOM    318  OE2 GLU A  43      48.328  63.397   8.677  1.00  0.00           O1-
ATOM    319  N   GLY A  44      42.723  61.817   9.522  1.00  0.00           N  
ATOM    320  CA  GLY A  44      41.516  60.924   9.435  1.00  0.00           C  
ATOM    321  C   GLY A  44      40.224  61.746   8.974  1.00  0.00           C  
ATOM    322  O   GLY A  44      39.460  61.255   8.150  1.00  0.00           O  
ATOM    323  N   ASN A  45      40.083  63.030   9.311  1.00  0.00           N  
ATOM    324  CA  ASN A  45      38.969  63.897   8.919  1.00  0.00           C  
ATOM    325  C   ASN A  45      39.188  64.526   7.482  1.00  0.00           C  
ATOM    326  O   ASN A  45      38.364  65.178   6.887  1.00  0.00           O  
ATOM    327  CB  ASN A  45      38.791  65.054   9.920  1.00  0.00           C  
ATOM    328  CG  ASN A  45      38.575  64.668  11.382  1.00  0.00           C  
ATOM    329  ND2 ASN A  45      38.733  65.611  12.233  1.00  0.00           N  
ATOM    330  OD1 ASN A  45      38.053  63.601  11.765  1.00  0.00           O  
ATOM    331  N   GLY A  46      40.301  64.220   6.832  1.00  0.00           N  
ATOM    332  CA  GLY A  46      40.622  64.579   5.454  1.00  0.00           C  
ATOM    333  C   GLY A  46      41.308  65.930   5.233  1.00  0.00           C  
ATOM    334  O   GLY A  46      41.511  66.332   4.060  1.00  0.00           O  
ATOM    335  N   VAL A  47      41.695  66.621   6.345  1.00  0.00           N  
ATOM    336  CA  VAL A  47      42.742  67.686   6.270  1.00  0.00           C  
ATOM    337  C   VAL A  47      44.105  67.020   5.960  1.00  0.00           C  
ATOM    338  O   VAL A  47      44.302  65.816   6.137  1.00  0.00           O  
ATOM    339  CB  VAL A  47      42.821  68.518   7.601  1.00  0.00           C  
ATOM    340  CG1 VAL A  47      43.407  69.937   7.462  1.00  0.00           C  
ATOM    341  CG2 VAL A  47      41.499  68.693   8.386  1.00  0.00           C  
ATOM    342  N   ALA A  48      45.021  67.794   5.382  1.00  0.00           N  
ATOM    343  CA  ALA A  48      46.146  67.207   4.570  1.00  0.00           C  
ATOM    344  C   ALA A  48      47.064  66.374   5.468  1.00  0.00           C  
ATOM    345  O   ALA A  48      47.439  66.731   6.602  1.00  0.00           O  
ATOM    346  CB  ALA A  48      46.884  68.358   3.810  1.00  0.00           C  
ATOM    347  N   THR A  49      47.591  65.333   4.849  1.00  0.00           N  
ATOM    348  CA  THR A  49      48.681  64.488   5.410  1.00  0.00           C  
ATOM    349  C   THR A  49      50.071  64.896   5.015  1.00  0.00           C  
ATOM    350  O   THR A  49      51.063  64.553   5.657  1.00  0.00           O  
ATOM    351  CB  THR A  49      48.473  63.036   5.079  1.00  0.00           C  
ATOM    352  CG2 THR A  49      47.196  62.381   5.538  1.00  0.00           C  
ATOM    353  OG1 THR A  49      48.612  62.831   3.653  1.00  0.00           O  
ATOM    354  N   ASP A  50      50.257  65.824   3.985  1.00  0.00           N  
ATOM    355  CA  ASP A  50      51.619  66.271   3.500  1.00  0.00           C  
ATOM    356  C   ASP A  50      52.207  67.090   4.595  1.00  0.00           C  
ATOM    357  O   ASP A  50      51.688  68.147   4.931  1.00  0.00           O  
ATOM    358  CB  ASP A  50      51.459  67.087   2.223  1.00  0.00           C  
ATOM    359  CG  ASP A  50      50.637  66.348   1.101  1.00  0.00           C  
ATOM    360  OD1 ASP A  50      51.265  65.429   0.578  1.00  0.00           O  
ATOM    361  OD2 ASP A  50      49.451  66.616   0.790  1.00  0.00           O1-
ATOM    362  N   VAL A  51      53.406  66.604   5.081  1.00  0.00           N  
ATOM    363  CA  VAL A  51      54.165  67.228   6.232  1.00  0.00           C  
ATOM    364  C   VAL A  51      54.364  68.757   6.046  1.00  0.00           C  
ATOM    365  O   VAL A  51      53.973  69.502   6.946  1.00  0.00           O  
ATOM    366  CB  VAL A  51      55.466  66.443   6.594  1.00  0.00           C  
ATOM    367  CG1 VAL A  51      55.871  67.014   7.911  1.00  0.00           C  
ATOM    368  CG2 VAL A  51      55.174  64.972   6.837  1.00  0.00           C  
ATOM    369  N   PRO A  52      54.810  69.282   4.855  1.00  0.00           N  
ATOM    370  CA  PRO A  52      55.103  70.750   4.716  1.00  0.00           C  
ATOM    371  C   PRO A  52      53.888  71.707   4.725  1.00  0.00           C  
ATOM    372  O   PRO A  52      53.993  72.845   5.160  1.00  0.00           O  
ATOM    373  CB  PRO A  52      55.756  70.790   3.337  1.00  0.00           C  
ATOM    374  CG  PRO A  52      55.511  69.392   2.605  1.00  0.00           C  
ATOM    375  CD  PRO A  52      55.434  68.491   3.786  1.00  0.00           C  
ATOM    376  N   SER A  53      52.710  71.152   4.394  1.00  0.00           N  
ATOM    377  CA  SER A  53      51.407  71.790   4.791  1.00  0.00           C  
ATOM    378  C   SER A  53      50.983  71.503   6.317  1.00  0.00           C  
ATOM    379  O   SER A  53      50.753  72.431   7.053  1.00  0.00           O  
ATOM    380  CB  SER A  53      50.317  71.305   3.822  1.00  0.00           C  
ATOM    381  OG  SER A  53      49.066  71.890   4.182  1.00  0.00           O  
ATOM    382  N   ALA A  54      51.082  70.289   6.835  1.00  0.00           N  
ATOM    383  CA  ALA A  54      50.533  70.056   8.137  1.00  0.00           C  
ATOM    384  C   ALA A  54      51.380  70.697   9.287  1.00  0.00           C  
ATOM    385  O   ALA A  54      50.875  70.980  10.310  1.00  0.00           O  
ATOM    386  CB  ALA A  54      50.590  68.531   8.255  1.00  0.00           C  
ATOM    387  N   THR A  55      52.665  70.949   9.128  1.00  0.00           N  
ATOM    388  CA  THR A  55      53.574  71.688  10.025  1.00  0.00           C  
ATOM    389  C   THR A  55      53.231  73.216  10.189  1.00  0.00           C  
ATOM    390  O   THR A  55      53.752  73.831  11.124  1.00  0.00           O  
ATOM    391  CB  THR A  55      55.058  71.541   9.648  1.00  0.00           C  
ATOM    392  CG2 THR A  55      55.636  70.202  10.065  1.00  0.00           C  
ATOM    393  OG1 THR A  55      55.230  71.684   8.213  1.00  0.00           O  
ATOM    394  N   LYS A  56      52.354  73.851   9.358  1.00  0.00           N  
ATOM    395  CA  LYS A  56      51.957  75.240   9.526  1.00  0.00           C  
ATOM    396  C   LYS A  56      50.702  75.414  10.259  1.00  0.00           C  
ATOM    397  O   LYS A  56      50.340  76.598  10.444  1.00  0.00           O  
ATOM    398  CB  LYS A  56      51.935  75.913   8.167  1.00  0.00           C  
ATOM    399  CG  LYS A  56      53.323  75.860   7.376  1.00  0.00           C  
ATOM    400  CD  LYS A  56      53.272  76.566   6.048  1.00  0.00           C  
ATOM    401  CE  LYS A  56      52.395  75.764   5.115  1.00  0.00           C  
ATOM    402  NZ  LYS A  56      52.435  76.171   3.709  1.00  0.00           N1+
ATOM    403  N   ARG A  57      50.026  74.346  10.746  1.00  0.00           N  
ATOM    404  CA  ARG A  57      48.710  74.389  11.383  1.00  0.00           C  
ATOM    405  C   ARG A  57      48.780  74.693  12.851  1.00  0.00           C  
ATOM    406  O   ARG A  57      47.700  75.010  13.435  1.00  0.00           O  
ATOM    407  CB  ARG A  57      48.018  73.059  11.209  1.00  0.00           C  
ATOM    408  CG  ARG A  57      47.451  72.860   9.813  1.00  0.00           C  
ATOM    409  CD  ARG A  57      46.514  71.632   9.748  1.00  0.00           C  
ATOM    410  NE  ARG A  57      47.111  70.358  10.193  1.00  0.00           N  
ATOM    411  CZ  ARG A  57      47.307  69.229   9.489  1.00  0.00           C  
ATOM    412  NH1 ARG A  57      47.805  68.176  10.067  1.00  0.00           N1+
ATOM    413  NH2 ARG A  57      47.021  69.132   8.261  1.00  0.00           N1+
ATOM    414  N   TRP A  58      49.906  74.916  13.471  1.00  0.00           N  
ATOM    415  CA  TRP A  58      50.143  75.520  14.778  1.00  0.00           C  
ATOM    416  C   TRP A  58      50.952  76.801  14.728  1.00  0.00           C  
ATOM    417  O   TRP A  58      51.756  77.014  13.823  1.00  0.00           O  
ATOM    418  CB  TRP A  58      50.815  74.529  15.765  1.00  0.00           C  
ATOM    419  CG  TRP A  58      52.008  73.838  15.203  1.00  0.00           C  
ATOM    420  CD1 TRP A  58      52.022  72.712  14.491  1.00  0.00           C  
ATOM    421  CD2 TRP A  58      53.433  74.163  15.391  1.00  0.00           C  
ATOM    422  CE2 TRP A  58      54.219  73.345  14.523  1.00  0.00           C  
ATOM    423  CE3 TRP A  58      54.163  75.130  16.125  1.00  0.00           C  
ATOM    424  NE1 TRP A  58      53.299  72.422  14.072  1.00  0.00           N  
ATOM    425  CZ2 TRP A  58      55.586  73.533  14.266  1.00  0.00           C  
ATOM    426  CZ3 TRP A  58      55.533  75.308  15.907  1.00  0.00           C  
ATOM    427  CH2 TRP A  58      56.226  74.543  14.933  1.00  0.00           C  
ATOM    428  N   GLY A  59      50.753  77.695  15.712  1.00  0.00           N  
ATOM    429  CA  GLY A  59      51.665  78.821  15.942  1.00  0.00           C  
ATOM    430  C   GLY A  59      51.790  79.295  17.348  1.00  0.00           C  
ATOM    431  O   GLY A  59      50.885  79.245  18.176  1.00  0.00           O  
ATOM    432  N   PHE A  60      52.931  79.962  17.681  1.00  0.00           N  
ATOM    433  CA  PHE A  60      53.233  80.601  18.973  1.00  0.00           C  
ATOM    434  C   PHE A  60      52.369  81.905  19.192  1.00  0.00           C  
ATOM    435  O   PHE A  60      52.434  82.790  18.344  1.00  0.00           O  
ATOM    436  CB  PHE A  60      54.727  80.890  19.044  1.00  0.00           C  
ATOM    437  CG  PHE A  60      55.602  79.653  19.060  1.00  0.00           C  
ATOM    438  CD1 PHE A  60      55.732  79.021  20.299  1.00  0.00           C  
ATOM    439  CD2 PHE A  60      56.224  79.140  17.961  1.00  0.00           C  
ATOM    440  CE1 PHE A  60      56.716  78.074  20.471  1.00  0.00           C  
ATOM    441  CE2 PHE A  60      57.132  78.024  18.085  1.00  0.00           C  
ATOM    442  CZ  PHE A  60      57.429  77.502  19.396  1.00  0.00           C  
ATOM    443  N   ARG A  61      51.498  82.018  20.192  1.00  0.00           N  
ATOM    444  CA  ARG A  61      50.579  83.096  20.665  1.00  0.00           C  
ATOM    445  C   ARG A  61      50.481  83.144  22.149  1.00  0.00           C  
ATOM    446  O   ARG A  61      50.665  82.172  22.862  1.00  0.00           O  
ATOM    447  CB  ARG A  61      49.139  82.994  20.038  1.00  0.00           C  
ATOM    448  CG  ARG A  61      49.043  83.610  18.629  1.00  0.00           C  
ATOM    449  CD  ARG A  61      49.328  85.110  18.748  1.00  0.00           C  
ATOM    450  NE  ARG A  61      48.814  85.913  17.727  1.00  0.00           N  
ATOM    451  CZ  ARG A  61      49.115  87.151  17.467  1.00  0.00           C  
ATOM    452  NH1 ARG A  61      48.642  87.835  16.435  1.00  0.00           N1+
ATOM    453  NH2 ARG A  61      49.954  87.771  18.206  1.00  0.00           N1+
ATOM    454  N   SER A  62      50.235  84.332  22.665  1.00  0.00           N  
ATOM    455  CA  SER A  62      49.948  84.632  24.029  1.00  0.00           C  
ATOM    456  C   SER A  62      48.492  84.326  24.304  1.00  0.00           C  
ATOM    457  O   SER A  62      47.710  84.440  23.377  1.00  0.00           O  
ATOM    458  CB  SER A  62      50.409  86.021  24.421  1.00  0.00           C  
ATOM    459  OG  SER A  62      50.165  86.299  25.788  1.00  0.00           O  
ATOM    460  N   GLY A  63      48.102  84.020  25.559  1.00  0.00           N  
ATOM    461  CA  GLY A  63      46.723  83.732  25.892  1.00  0.00           C  
ATOM    462  C   GLY A  63      46.479  83.331  27.363  1.00  0.00           C  
ATOM    463  O   GLY A  63      47.220  83.675  28.317  1.00  0.00           O  
ATOM    464  N   VAL A  64      45.394  82.547  27.493  1.00  0.00           N  
ATOM    465  CA  VAL A  64      45.024  81.967  28.823  1.00  0.00           C  
ATOM    466  C   VAL A  64      46.007  80.848  29.091  1.00  0.00           C  
ATOM    467  O   VAL A  64      46.396  80.062  28.212  1.00  0.00           O  
ATOM    468  CB  VAL A  64      43.493  81.459  28.808  1.00  0.00           C  
ATOM    469  CG1 VAL A  64      42.998  80.669  30.018  1.00  0.00           C  
ATOM    470  CG2 VAL A  64      42.592  82.596  28.589  1.00  0.00           C  
ATOM    471  N   PRO A  65      46.526  80.729  30.315  1.00  0.00           N  
ATOM    472  CA  PRO A  65      47.280  79.546  30.722  1.00  0.00           C  
ATOM    473  C   PRO A  65      46.703  78.197  30.275  1.00  0.00           C  
ATOM    474  O   PRO A  65      45.566  77.867  30.706  1.00  0.00           O  
ATOM    475  CB  PRO A  65      47.284  79.602  32.298  1.00  0.00           C  
ATOM    476  CG  PRO A  65      47.154  81.115  32.529  1.00  0.00           C  
ATOM    477  CD  PRO A  65      46.313  81.656  31.443  1.00  0.00           C  
ATOM    478  N   PRO A  66      47.350  77.385  29.420  1.00  0.00           N  
ATOM    479  CA  PRO A  66      46.813  76.086  28.881  1.00  0.00           C  
ATOM    480  C   PRO A  66      46.776  74.773  29.801  1.00  0.00           C  
ATOM    481  O   PRO A  66      47.468  74.766  30.801  1.00  0.00           O  
ATOM    482  CB  PRO A  66      47.830  75.699  27.782  1.00  0.00           C  
ATOM    483  CG  PRO A  66      49.086  76.471  27.987  1.00  0.00           C  
ATOM    484  CD  PRO A  66      48.514  77.775  28.551  1.00  0.00           C  
ATOM    485  N   LYS A  67      45.815  73.836  29.462  1.00  0.00           N  
ATOM    486  CA  LYS A  67      45.238  72.798  30.261  1.00  0.00           C  
ATOM    487  C   LYS A  67      44.696  71.618  29.351  1.00  0.00           C  
ATOM    488  O   LYS A  67      44.557  71.732  28.123  1.00  0.00           O  
ATOM    489  CB  LYS A  67      44.066  73.357  31.151  1.00  0.00           C  
ATOM    490  CG  LYS A  67      44.306  74.459  32.111  1.00  0.00           C  
ATOM    491  CD  LYS A  67      43.043  75.035  32.849  1.00  0.00           C  
ATOM    492  CE  LYS A  67      43.344  76.438  33.419  1.00  0.00           C  
ATOM    493  NZ  LYS A  67      43.302  77.425  32.351  1.00  0.00           N1+
ATOM    494  N   VAL A  68      44.453  70.469  30.000  1.00  0.00           N  
ATOM    495  CA  VAL A  68      44.176  69.162  29.208  1.00  0.00           C  
ATOM    496  C   VAL A  68      43.021  68.345  29.798  1.00  0.00           C  
ATOM    497  O   VAL A  68      42.567  68.645  30.887  1.00  0.00           O  
ATOM    498  CB  VAL A  68      45.521  68.312  29.084  1.00  0.00           C  
ATOM    499  CG1 VAL A  68      46.726  69.307  28.782  1.00  0.00           C  
ATOM    500  CG2 VAL A  68      45.954  67.474  30.269  1.00  0.00           C  
ATOM    501  N   VAL A  69      42.578  67.294  29.063  1.00  0.00           N  
ATOM    502  CA  VAL A  69      41.529  66.432  29.557  1.00  0.00           C  
ATOM    503  C   VAL A  69      41.893  64.946  29.258  1.00  0.00           C  
ATOM    504  O   VAL A  69      42.530  64.670  28.269  1.00  0.00           O  
ATOM    505  CB  VAL A  69      40.126  66.862  28.992  1.00  0.00           C  
ATOM    506  CG1 VAL A  69      40.121  67.063  27.493  1.00  0.00           C  
ATOM    507  CG2 VAL A  69      38.943  65.949  29.358  1.00  0.00           C  
ATOM    508  N   ASN A  70      41.378  64.020  30.067  1.00  0.00           N  
ATOM    509  CA  ASN A  70      41.449  62.553  29.873  1.00  0.00           C  
ATOM    510  C   ASN A  70      40.479  61.995  28.752  1.00  0.00           C  
ATOM    511  O   ASN A  70      39.319  62.418  28.603  1.00  0.00           O  
ATOM    512  CB  ASN A  70      41.022  61.945  31.212  1.00  0.00           C  
ATOM    513  CG  ASN A  70      40.835  60.481  31.080  1.00  0.00           C  
ATOM    514  ND2 ASN A  70      39.588  59.914  31.078  1.00  0.00           N  
ATOM    515  OD1 ASN A  70      41.827  59.735  31.008  1.00  0.00           O  
ATOM    516  N   TYR A  71      40.946  61.051  27.957  1.00  0.00           N  
ATOM    517  CA  TYR A  71      40.101  60.356  26.944  1.00  0.00           C  
ATOM    518  C   TYR A  71      40.279  58.872  26.864  1.00  0.00           C  
ATOM    519  O   TYR A  71      41.335  58.356  27.108  1.00  0.00           O  
ATOM    520  CB  TYR A  71      40.252  61.022  25.524  1.00  0.00           C  
ATOM    521  CG  TYR A  71      41.520  60.689  24.756  1.00  0.00           C  
ATOM    522  CD1 TYR A  71      42.459  61.701  24.719  1.00  0.00           C  
ATOM    523  CD2 TYR A  71      41.739  59.425  24.170  1.00  0.00           C  
ATOM    524  CE1 TYR A  71      43.701  61.413  24.135  1.00  0.00           C  
ATOM    525  CE2 TYR A  71      42.958  59.131  23.570  1.00  0.00           C  
ATOM    526  CZ  TYR A  71      43.914  60.132  23.494  1.00  0.00           C  
ATOM    527  OH  TYR A  71      45.113  59.955  22.909  1.00  0.00           O  
ATOM    528  N   GLU A  72      39.283  58.064  26.487  1.00  0.00           N  
ATOM    529  CA  GLU A  72      39.393  56.589  26.642  1.00  0.00           C  
ATOM    530  C   GLU A  72      40.007  55.868  25.429  1.00  0.00           C  
ATOM    531  O   GLU A  72      40.746  54.867  25.582  1.00  0.00           O  
ATOM    532  CB  GLU A  72      38.050  56.061  27.120  1.00  0.00           C  
ATOM    533  CG  GLU A  72      37.330  56.692  28.310  1.00  0.00           C  
ATOM    534  CD  GLU A  72      38.070  56.771  29.690  1.00  0.00           C  
ATOM    535  OE1 GLU A  72      39.230  57.310  29.856  1.00  0.00           O  
ATOM    536  OE2 GLU A  72      37.427  56.279  30.679  1.00  0.00           O1-
ATOM    537  N   ALA A  73      39.615  56.310  24.207  1.00  0.00           N  
ATOM    538  CA  ALA A  73      40.138  55.681  22.984  1.00  0.00           C  
ATOM    539  C   ALA A  73      40.856  56.618  21.922  1.00  0.00           C  
ATOM    540  O   ALA A  73      40.478  57.743  21.898  1.00  0.00           O  
ATOM    541  CB  ALA A  73      38.960  54.983  22.239  1.00  0.00           C  
ATOM    542  N   GLY A  74      41.808  56.153  21.123  1.00  0.00           N  
ATOM    543  CA  GLY A  74      42.311  57.039  20.080  1.00  0.00           C  
ATOM    544  C   GLY A  74      42.374  56.403  18.735  1.00  0.00           C  
ATOM    545  O   GLY A  74      42.612  55.176  18.533  1.00  0.00           O  
ATOM    546  N   GLU A  75      42.258  57.209  17.654  1.00  0.00           N  
ATOM    547  CA  GLU A  75      42.526  56.745  16.297  1.00  0.00           C  
ATOM    548  C   GLU A  75      44.073  56.610  15.956  1.00  0.00           C  
ATOM    549  O   GLU A  75      44.808  57.498  16.331  1.00  0.00           O  
ATOM    550  CB  GLU A  75      41.849  57.704  15.296  1.00  0.00           C  
ATOM    551  CG  GLU A  75      42.135  57.238  13.835  1.00  0.00           C  
ATOM    552  CD  GLU A  75      41.182  57.964  12.865  1.00  0.00           C  
ATOM    553  OE1 GLU A  75      41.107  57.614  11.663  1.00  0.00           O  
ATOM    554  OE2 GLU A  75      40.720  59.049  13.163  1.00  0.00           O1-
ATOM    555  N   TRP A  76      44.466  55.614  15.142  1.00  0.00           N  
ATOM    556  CA  TRP A  76      45.838  55.403  14.650  1.00  0.00           C  
ATOM    557  C   TRP A  76      46.291  56.554  13.728  1.00  0.00           C  
ATOM    558  O   TRP A  76      45.771  56.655  12.647  1.00  0.00           O  
ATOM    559  CB  TRP A  76      46.093  54.035  13.912  1.00  0.00           C  
ATOM    560  CG  TRP A  76      45.520  52.779  14.489  1.00  0.00           C  
ATOM    561  CD1 TRP A  76      44.845  52.692  15.628  1.00  0.00           C  
ATOM    562  CD2 TRP A  76      45.561  51.438  13.906  1.00  0.00           C  
ATOM    563  CE2 TRP A  76      44.663  50.622  14.713  1.00  0.00           C  
ATOM    564  CE3 TRP A  76      46.162  50.857  12.766  1.00  0.00           C  
ATOM    565  NE1 TRP A  76      44.354  51.449  15.757  1.00  0.00           N  
ATOM    566  CZ2 TRP A  76      44.408  49.261  14.400  1.00  0.00           C  
ATOM    567  CZ3 TRP A  76      45.848  49.547  12.411  1.00  0.00           C  
ATOM    568  CH2 TRP A  76      45.044  48.748  13.256  1.00  0.00           C  
ATOM    569  N   ALA A  77      47.396  57.221  14.094  1.00  0.00           N  
ATOM    570  CA  ALA A  77      47.877  58.326  13.229  1.00  0.00           C  
ATOM    571  C   ALA A  77      48.685  57.829  12.067  1.00  0.00           C  
ATOM    572  O   ALA A  77      49.343  56.787  12.182  1.00  0.00           O  
ATOM    573  CB  ALA A  77      48.603  59.368  14.038  1.00  0.00           C  
ATOM    574  N   GLU A  78      48.783  58.532  10.916  1.00  0.00           N  
ATOM    575  CA  GLU A  78      49.779  58.390   9.917  1.00  0.00           C  
ATOM    576  C   GLU A  78      51.001  59.296  10.192  1.00  0.00           C  
ATOM    577  O   GLU A  78      52.147  58.761  10.178  1.00  0.00           O  
ATOM    578  CB  GLU A  78      49.101  58.628   8.569  1.00  0.00           C  
ATOM    579  CG  GLU A  78      49.906  58.333   7.308  1.00  0.00           C  
ATOM    580  CD  GLU A  78      50.208  56.900   6.944  1.00  0.00           C  
ATOM    581  OE1 GLU A  78      50.044  56.025   7.793  1.00  0.00           O  
ATOM    582  OE2 GLU A  78      50.402  56.568   5.733  1.00  0.00           O1-
ATOM    583  N   ASN A  79      50.772  60.623  10.393  1.00  0.00           N  
ATOM    584  CA  ASN A  79      51.844  61.532  10.735  1.00  0.00           C  
ATOM    585  C   ASN A  79      51.814  61.829  12.212  1.00  0.00           C  
ATOM    586  O   ASN A  79      50.726  62.131  12.720  1.00  0.00           O  
ATOM    587  CB  ASN A  79      51.644  62.875   9.988  1.00  0.00           C  
ATOM    588  CG  ASN A  79      51.770  62.558   8.499  1.00  0.00           C  
ATOM    589  ND2 ASN A  79      50.746  62.544   7.717  1.00  0.00           N  
ATOM    590  OD1 ASN A  79      52.819  62.120   8.037  1.00  0.00           O  
ATOM    591  N   CYS A  80      53.035  61.806  12.820  1.00  0.00           N  
ATOM    592  CA  CYS A  80      53.125  62.219  14.275  1.00  0.00           C  
ATOM    593  C   CYS A  80      54.338  63.209  14.377  1.00  0.00           C  
ATOM    594  O   CYS A  80      55.259  63.242  13.527  1.00  0.00           O  
ATOM    595  CB  CYS A  80      53.261  61.007  15.188  1.00  0.00           C  
ATOM    596  SG  CYS A  80      51.618  60.397  15.605  1.00  0.00           S  
ATOM    597  N   TYR A  81      54.245  64.144  15.361  1.00  0.00           N  
ATOM    598  CA  TYR A  81      55.302  65.235  15.547  1.00  0.00           C  
ATOM    599  C   TYR A  81      55.984  65.192  16.892  1.00  0.00           C  
ATOM    600  O   TYR A  81      55.383  64.837  17.917  1.00  0.00           O  
ATOM    601  CB  TYR A  81      54.748  66.647  15.188  1.00  0.00           C  
ATOM    602  CG  TYR A  81      54.233  66.814  13.766  1.00  0.00           C  
ATOM    603  CD1 TYR A  81      55.201  66.957  12.716  1.00  0.00           C  
ATOM    604  CD2 TYR A  81      52.926  66.916  13.478  1.00  0.00           C  
ATOM    605  CE1 TYR A  81      54.764  67.153  11.433  1.00  0.00           C  
ATOM    606  CE2 TYR A  81      52.440  67.010  12.171  1.00  0.00           C  
ATOM    607  CZ  TYR A  81      53.390  67.009  11.123  1.00  0.00           C  
ATOM    608  OH  TYR A  81      53.072  67.339   9.869  1.00  0.00           O  
ATOM    609  N   ASN A  82      57.210  65.672  16.901  1.00  0.00           N  
ATOM    610  CA  ASN A  82      57.984  66.055  18.145  1.00  0.00           C  
ATOM    611  C   ASN A  82      58.699  67.432  17.820  1.00  0.00           C  
ATOM    612  O   ASN A  82      59.343  67.494  16.800  1.00  0.00           O  
ATOM    613  CB  ASN A  82      58.946  64.916  18.524  1.00  0.00           C  
ATOM    614  CG  ASN A  82      59.760  65.258  19.734  1.00  0.00           C  
ATOM    615  ND2 ASN A  82      60.020  64.213  20.410  1.00  0.00           N  
ATOM    616  OD1 ASN A  82      60.096  66.398  20.034  1.00  0.00           O  
ATOM    617  N   LEU A  83      58.499  68.399  18.680  1.00  0.00           N  
ATOM    618  CA  LEU A  83      59.379  69.546  18.688  1.00  0.00           C  
ATOM    619  C   LEU A  83      60.297  69.516  19.884  1.00  0.00           C  
ATOM    620  O   LEU A  83      59.826  69.705  20.983  1.00  0.00           O  
ATOM    621  CB  LEU A  83      58.515  70.840  18.677  1.00  0.00           C  
ATOM    622  CG  LEU A  83      57.596  71.096  17.509  1.00  0.00           C  
ATOM    623  CD1 LEU A  83      56.643  72.368  17.810  1.00  0.00           C  
ATOM    624  CD2 LEU A  83      58.357  71.575  16.257  1.00  0.00           C  
ATOM    625  N   GLU A  84      61.539  69.660  19.640  1.00  0.00           N  
ATOM    626  CA  GLU A  84      62.512  70.061  20.628  1.00  0.00           C  
ATOM    627  C   GLU A  84      63.048  71.546  20.456  1.00  0.00           C  
ATOM    628  O   GLU A  84      63.947  71.962  21.215  1.00  0.00           O  
ATOM    629  CB  GLU A  84      63.706  69.072  20.454  1.00  0.00           C  
ATOM    630  CG  GLU A  84      63.671  67.954  21.576  1.00  0.00           C  
ATOM    631  CD  GLU A  84      64.015  68.371  22.947  1.00  0.00           C  
ATOM    632  OE1 GLU A  84      63.755  67.463  23.714  1.00  0.00           O  
ATOM    633  OE2 GLU A  84      64.585  69.417  23.249  1.00  0.00           O1-
ATOM    634  N   ILE A  85      62.718  72.272  19.392  1.00  0.00           N  
ATOM    635  CA  ILE A  85      63.166  73.549  18.862  1.00  0.00           C  
ATOM    636  C   ILE A  85      63.312  74.724  19.971  1.00  0.00           C  
ATOM    637  O   ILE A  85      62.648  74.686  21.070  1.00  0.00           O  
ATOM    638  CB  ILE A  85      62.185  74.068  17.759  1.00  0.00           C  
ATOM    639  CG1 ILE A  85      60.751  74.391  18.142  1.00  0.00           C  
ATOM    640  CG2 ILE A  85      62.276  73.055  16.571  1.00  0.00           C  
ATOM    641  CD1 ILE A  85      59.832  75.205  17.199  1.00  0.00           C  
ATOM    642  N   LYS A  86      64.236  75.713  19.771  1.00  0.00           N  
ATOM    643  CA  LYS A  86      64.493  76.839  20.748  1.00  0.00           C  
ATOM    644  C   LYS A  86      64.348  78.138  19.871  1.00  0.00           C  
ATOM    645  O   LYS A  86      64.528  78.173  18.627  1.00  0.00           O  
ATOM    646  CB  LYS A  86      65.838  76.700  21.442  1.00  0.00           C  
ATOM    647  CG  LYS A  86      65.922  75.543  22.357  1.00  0.00           C  
ATOM    648  CD  LYS A  86      66.584  74.232  21.804  1.00  0.00           C  
ATOM    649  CE  LYS A  86      66.875  73.153  22.875  1.00  0.00           C  
ATOM    650  NZ  LYS A  86      65.634  72.439  23.410  1.00  0.00           N1+
ATOM    651  N   LYS A  87      64.313  79.277  20.550  1.00  0.00           N  
ATOM    652  CA  LYS A  87      64.495  80.560  19.971  1.00  0.00           C  
ATOM    653  C   LYS A  87      65.930  80.683  19.390  1.00  0.00           C  
ATOM    654  O   LYS A  87      66.860  79.944  19.740  1.00  0.00           O  
ATOM    655  CB  LYS A  87      64.299  81.568  21.092  1.00  0.00           C  
ATOM    656  CG  LYS A  87      62.792  81.928  21.335  1.00  0.00           C  
ATOM    657  CD  LYS A  87      62.460  82.886  22.545  1.00  0.00           C  
ATOM    658  CE  LYS A  87      62.626  82.259  23.965  1.00  0.00           C  
ATOM    659  NZ  LYS A  87      63.014  83.419  24.871  1.00  0.00           N1+
ATOM    660  N   PRO A  88      66.223  81.795  18.623  1.00  0.00           N  
ATOM    661  CA  PRO A  88      67.598  82.083  18.063  1.00  0.00           C  
ATOM    662  C   PRO A  88      68.789  82.087  19.051  1.00  0.00           C  
ATOM    663  O   PRO A  88      69.933  81.905  18.584  1.00  0.00           O  
ATOM    664  CB  PRO A  88      67.424  83.343  17.201  1.00  0.00           C  
ATOM    665  CG  PRO A  88      65.919  83.502  17.049  1.00  0.00           C  
ATOM    666  CD  PRO A  88      65.364  82.923  18.311  1.00  0.00           C  
ATOM    667  N   ASP A  89      68.614  82.436  20.334  1.00  0.00           N  
ATOM    668  CA  ASP A  89      69.682  82.463  21.379  1.00  0.00           C  
ATOM    669  C   ASP A  89      69.708  81.135  22.174  1.00  0.00           C  
ATOM    670  O   ASP A  89      70.411  80.970  23.217  1.00  0.00           O  
ATOM    671  CB  ASP A  89      69.383  83.570  22.364  1.00  0.00           C  
ATOM    672  CG  ASP A  89      68.038  83.360  23.110  1.00  0.00           C  
ATOM    673  OD1 ASP A  89      67.260  82.471  22.764  1.00  0.00           O  
ATOM    674  OD2 ASP A  89      67.788  84.093  24.138  1.00  0.00           O1-
ATOM    675  N   GLY A  90      68.908  80.115  21.783  1.00  0.00           N  
ATOM    676  CA  GLY A  90      68.974  78.775  22.358  1.00  0.00           C  
ATOM    677  C   GLY A  90      68.109  78.574  23.644  1.00  0.00           C  
ATOM    678  O   GLY A  90      68.188  77.528  24.199  1.00  0.00           O  
ATOM    679  N   SER A  91      67.415  79.647  24.077  1.00  0.00           N  
ATOM    680  CA  SER A  91      66.563  79.684  25.214  1.00  0.00           C  
ATOM    681  C   SER A  91      65.147  79.074  24.976  1.00  0.00           C  
ATOM    682  O   SER A  91      64.651  79.342  23.848  1.00  0.00           O  
ATOM    683  CB  SER A  91      66.494  81.104  25.779  1.00  0.00           C  
ATOM    684  OG  SER A  91      65.582  81.910  25.014  1.00  0.00           O  
ATOM    685  N   GLU A  92      64.637  78.216  25.886  1.00  0.00           N  
ATOM    686  CA  GLU A  92      63.423  77.513  25.641  1.00  0.00           C  
ATOM    687  C   GLU A  92      62.176  78.374  25.352  1.00  0.00           C  
ATOM    688  O   GLU A  92      62.064  79.518  25.751  1.00  0.00           O  
ATOM    689  CB  GLU A  92      63.094  76.604  26.795  1.00  0.00           C  
ATOM    690  CG  GLU A  92      64.077  75.441  27.048  1.00  0.00           C  
ATOM    691  CD  GLU A  92      64.578  74.605  25.832  1.00  0.00           C  
ATOM    692  OE1 GLU A  92      63.769  74.202  25.002  1.00  0.00           O  
ATOM    693  OE2 GLU A  92      65.766  74.178  25.856  1.00  0.00           O1-
ATOM    694  N   CYS A  93      61.241  77.783  24.674  1.00  0.00           N  
ATOM    695  CA  CYS A  93      59.964  78.380  24.198  1.00  0.00           C  
ATOM    696  C   CYS A  93      58.792  77.448  24.389  1.00  0.00           C  
ATOM    697  O   CYS A  93      57.659  77.957  24.271  1.00  0.00           O  
ATOM    698  CB  CYS A  93      60.170  78.914  22.728  1.00  0.00           C  
ATOM    699  SG  CYS A  93      60.833  77.681  21.600  1.00  0.00           S  
ATOM    700  N   LEU A  94      59.021  76.211  24.744  1.00  0.00           N  
ATOM    701  CA  LEU A  94      57.923  75.219  24.744  1.00  0.00           C  
ATOM    702  C   LEU A  94      57.986  74.452  26.059  1.00  0.00           C  
ATOM    703  O   LEU A  94      59.016  74.224  26.623  1.00  0.00           O  
ATOM    704  CB  LEU A  94      58.031  74.143  23.653  1.00  0.00           C  
ATOM    705  CG  LEU A  94      57.656  74.678  22.287  1.00  0.00           C  
ATOM    706  CD1 LEU A  94      58.215  73.738  21.210  1.00  0.00           C  
ATOM    707  CD2 LEU A  94      56.081  74.722  22.144  1.00  0.00           C  
ATOM    708  N   PRO A  95      56.813  74.137  26.592  1.00  0.00           N  
ATOM    709  CA  PRO A  95      56.778  73.576  27.984  1.00  0.00           C  
ATOM    710  C   PRO A  95      57.215  72.167  28.109  1.00  0.00           C  
ATOM    711  O   PRO A  95      56.744  71.329  27.386  1.00  0.00           O  
ATOM    712  CB  PRO A  95      55.307  73.701  28.456  1.00  0.00           C  
ATOM    713  CG  PRO A  95      54.528  73.702  27.061  1.00  0.00           C  
ATOM    714  CD  PRO A  95      55.477  74.372  25.991  1.00  0.00           C  
ATOM    715  N   ALA A  96      58.062  71.914  29.114  1.00  0.00           N  
ATOM    716  CA  ALA A  96      58.718  70.656  29.423  1.00  0.00           C  
ATOM    717  C   ALA A  96      57.595  69.743  30.001  1.00  0.00           C  
ATOM    718  O   ALA A  96      56.913  70.103  30.961  1.00  0.00           O  
ATOM    719  CB  ALA A  96      59.776  70.943  30.546  1.00  0.00           C  
ATOM    720  N   ALA A  97      57.481  68.526  29.484  1.00  0.00           N  
ATOM    721  CA  ALA A  97      56.289  67.706  29.669  1.00  0.00           C  
ATOM    722  C   ALA A  97      56.208  67.036  31.072  1.00  0.00           C  
ATOM    723  O   ALA A  97      57.308  66.512  31.330  1.00  0.00           O  
ATOM    724  CB  ALA A  97      56.247  66.575  28.645  1.00  0.00           C  
ATOM    725  N   PRO A  98      55.145  67.133  31.831  1.00  0.00           N  
ATOM    726  CA  PRO A  98      55.185  66.662  33.222  1.00  0.00           C  
ATOM    727  C   PRO A  98      54.965  65.164  33.192  1.00  0.00           C  
ATOM    728  O   PRO A  98      54.494  64.624  32.145  1.00  0.00           O  
ATOM    729  CB  PRO A  98      54.050  67.402  33.994  1.00  0.00           C  
ATOM    730  CG  PRO A  98      53.030  67.733  32.915  1.00  0.00           C  
ATOM    731  CD  PRO A  98      53.935  68.030  31.708  1.00  0.00           C  
ATOM    732  N   ASP A  99      55.221  64.481  34.286  1.00  0.00           N  
ATOM    733  CA  ASP A  99      54.891  63.096  34.434  1.00  0.00           C  
ATOM    734  C   ASP A  99      53.405  62.915  34.420  1.00  0.00           C  
ATOM    735  O   ASP A  99      52.600  63.376  35.181  1.00  0.00           O  
ATOM    736  CB  ASP A  99      55.512  62.537  35.715  1.00  0.00           C  
ATOM    737  CG  ASP A  99      56.975  62.888  35.977  1.00  0.00           C  
ATOM    738  OD1 ASP A  99      57.353  63.164  37.119  1.00  0.00           O  
ATOM    739  OD2 ASP A  99      57.760  62.917  35.015  1.00  0.00           O1-
ATOM    740  N   GLY A 100      52.930  62.212  33.350  1.00  0.00           N  
ATOM    741  CA  GLY A 100      51.547  61.902  32.874  1.00  0.00           C  
ATOM    742  C   GLY A 100      51.440  62.071  31.413  1.00  0.00           C  
ATOM    743  O   GLY A 100      50.912  61.222  30.747  1.00  0.00           O  
ATOM    744  N   ILE A 101      52.070  63.080  30.857  1.00  0.00           N  
ATOM    745  CA  ILE A 101      52.089  63.386  29.460  1.00  0.00           C  
ATOM    746  C   ILE A 101      53.124  62.395  28.862  1.00  0.00           C  
ATOM    747  O   ILE A 101      54.334  62.474  29.247  1.00  0.00           O  
ATOM    748  CB  ILE A 101      52.423  64.841  29.106  1.00  0.00           C  
ATOM    749  CG1 ILE A 101      51.163  65.776  29.488  1.00  0.00           C  
ATOM    750  CG2 ILE A 101      52.923  65.156  27.628  1.00  0.00           C  
ATOM    751  CD1 ILE A 101      49.946  65.746  28.527  1.00  0.00           C  
ATOM    752  N   ARG A 102      52.646  61.593  27.943  1.00  0.00           N  
ATOM    753  CA  ARG A 102      53.458  60.547  27.241  1.00  0.00           C  
ATOM    754  C   ARG A 102      53.114  60.508  25.809  1.00  0.00           C  
ATOM    755  O   ARG A 102      52.026  60.936  25.420  1.00  0.00           O  
ATOM    756  CB  ARG A 102      53.372  59.192  27.955  1.00  0.00           C  
ATOM    757  CG  ARG A 102      54.073  59.175  29.301  1.00  0.00           C  
ATOM    758  CD  ARG A 102      54.095  57.797  29.880  1.00  0.00           C  
ATOM    759  NE  ARG A 102      54.647  57.826  31.255  1.00  0.00           N  
ATOM    760  CZ  ARG A 102      54.062  58.250  32.354  1.00  0.00           C  
ATOM    761  NH1 ARG A 102      52.861  58.691  32.431  1.00  0.00           N1+
ATOM    762  NH2 ARG A 102      54.767  58.083  33.421  1.00  0.00           N1+
ATOM    763  N   GLY A 103      54.022  59.954  24.991  1.00  0.00           N  
ATOM    764  CA  GLY A 103      53.924  59.979  23.534  1.00  0.00           C  
ATOM    765  C   GLY A 103      52.775  59.142  22.899  1.00  0.00           C  
ATOM    766  O   GLY A 103      52.432  58.087  23.465  1.00  0.00           O  
ATOM    767  N   PHE A 104      52.200  59.693  21.781  1.00  0.00           N  
ATOM    768  CA  PHE A 104      50.997  59.157  21.198  1.00  0.00           C  
ATOM    769  C   PHE A 104      51.292  57.714  20.721  1.00  0.00           C  
ATOM    770  O   PHE A 104      52.229  57.587  19.965  1.00  0.00           O  
ATOM    771  CB  PHE A 104      50.447  60.054  20.057  1.00  0.00           C  
ATOM    772  CG  PHE A 104      49.075  59.707  19.572  1.00  0.00           C  
ATOM    773  CD1 PHE A 104      47.958  60.080  20.326  1.00  0.00           C  
ATOM    774  CD2 PHE A 104      48.953  58.931  18.385  1.00  0.00           C  
ATOM    775  CE1 PHE A 104      46.713  59.685  19.832  1.00  0.00           C  
ATOM    776  CE2 PHE A 104      47.685  58.533  17.970  1.00  0.00           C  
ATOM    777  CZ  PHE A 104      46.553  58.885  18.716  1.00  0.00           C  
ATOM    778  N   PRO A 105      50.657  56.673  21.263  1.00  0.00           N  
ATOM    779  CA  PRO A 105      51.122  55.290  21.131  1.00  0.00           C  
ATOM    780  C   PRO A 105      51.098  54.772  19.687  1.00  0.00           C  
ATOM    781  O   PRO A 105      52.120  54.208  19.270  1.00  0.00           O  
ATOM    782  CB  PRO A 105      50.313  54.499  22.110  1.00  0.00           C  
ATOM    783  CG  PRO A 105      49.021  55.272  22.309  1.00  0.00           C  
ATOM    784  CD  PRO A 105      49.522  56.745  22.185  1.00  0.00           C  
ATOM    785  N   ARG A 106      49.973  54.832  18.958  1.00  0.00           N  
ATOM    786  CA  ARG A 106      49.730  54.153  17.685  1.00  0.00           C  
ATOM    787  C   ARG A 106      49.910  55.134  16.569  1.00  0.00           C  
ATOM    788  O   ARG A 106      49.116  56.048  16.374  1.00  0.00           O  
ATOM    789  CB  ARG A 106      48.367  53.445  17.634  1.00  0.00           C  
ATOM    790  CG  ARG A 106      48.142  52.462  18.806  1.00  0.00           C  
ATOM    791  CD  ARG A 106      49.225  51.463  18.869  1.00  0.00           C  
ATOM    792  NE  ARG A 106      48.916  50.346  19.806  1.00  0.00           N  
ATOM    793  CZ  ARG A 106      49.784  49.495  20.287  1.00  0.00           C  
ATOM    794  NH1 ARG A 106      49.317  48.457  20.950  1.00  0.00           N1+
ATOM    795  NH2 ARG A 106      51.047  49.485  20.038  1.00  0.00           N1+
ATOM    796  N   CYS A 107      51.058  55.065  15.871  1.00  0.00           N  
ATOM    797  CA  CYS A 107      51.467  55.961  14.773  1.00  0.00           C  
ATOM    798  C   CYS A 107      52.535  55.286  13.900  1.00  0.00           C  
ATOM    799  O   CYS A 107      53.508  54.589  14.317  1.00  0.00           O  
ATOM    800  CB  CYS A 107      52.009  57.277  15.378  1.00  0.00           C  
ATOM    801  SG  CYS A 107      53.561  56.966  16.230  1.00  0.00           S  
ATOM    802  N   ARG A 108      52.312  55.446  12.547  1.00  0.00           N  
ATOM    803  CA  ARG A 108      53.062  54.801  11.497  1.00  0.00           C  
ATOM    804  C   ARG A 108      54.352  55.545  11.077  1.00  0.00           C  
ATOM    805  O   ARG A 108      55.399  54.940  10.874  1.00  0.00           O  
ATOM    806  CB  ARG A 108      52.203  54.400  10.295  1.00  0.00           C  
ATOM    807  CG  ARG A 108      52.882  53.575   9.200  1.00  0.00           C  
ATOM    808  CD  ARG A 108      51.837  52.648   8.510  1.00  0.00           C  
ATOM    809  NE  ARG A 108      50.807  53.443   7.764  1.00  0.00           N  
ATOM    810  CZ  ARG A 108      49.991  53.008   6.855  1.00  0.00           C  
ATOM    811  NH1 ARG A 108      49.064  53.761   6.315  1.00  0.00           N1+
ATOM    812  NH2 ARG A 108      50.012  51.755   6.464  1.00  0.00           N1+
ATOM    813  N   TYR A 109      54.331  56.872  11.051  1.00  0.00           N  
ATOM    814  CA  TYR A 109      55.466  57.752  10.657  1.00  0.00           C  
ATOM    815  C   TYR A 109      55.598  58.897  11.739  1.00  0.00           C  
ATOM    816  O   TYR A 109      54.678  59.284  12.428  1.00  0.00           O  
ATOM    817  CB  TYR A 109      55.402  58.416   9.283  1.00  0.00           C  
ATOM    818  CG  TYR A 109      55.241  57.344   8.124  1.00  0.00           C  
ATOM    819  CD1 TYR A 109      53.922  57.093   7.705  1.00  0.00           C  
ATOM    820  CD2 TYR A 109      56.363  56.768   7.574  1.00  0.00           C  
ATOM    821  CE1 TYR A 109      53.799  56.316   6.576  1.00  0.00           C  
ATOM    822  CE2 TYR A 109      56.166  56.030   6.373  1.00  0.00           C  
ATOM    823  CZ  TYR A 109      54.869  55.739   5.904  1.00  0.00           C  
ATOM    824  OH  TYR A 109      54.714  55.157   4.717  1.00  0.00           O  
ATOM    825  N   VAL A 110      56.843  59.378  11.856  1.00  0.00           N  
ATOM    826  CA  VAL A 110      57.128  60.511  12.725  1.00  0.00           C  
ATOM    827  C   VAL A 110      58.099  61.518  12.080  1.00  0.00           C  
ATOM    828  O   VAL A 110      58.910  61.203  11.259  1.00  0.00           O  
ATOM    829  CB  VAL A 110      57.619  60.061  14.118  1.00  0.00           C  
ATOM    830  CG1 VAL A 110      59.044  59.329  14.109  1.00  0.00           C  
ATOM    831  CG2 VAL A 110      57.650  61.237  15.064  1.00  0.00           C  
ATOM    832  N   HIS A 111      57.991  62.821  12.380  1.00  0.00           N  
ATOM    833  CA  HIS A 111      58.964  63.847  12.050  1.00  0.00           C  
ATOM    834  C   HIS A 111      59.262  64.669  13.342  1.00  0.00           C  
ATOM    835  O   HIS A 111      58.413  64.809  14.162  1.00  0.00           O  
ATOM    836  CB  HIS A 111      58.329  64.671  10.902  1.00  0.00           C  
ATOM    837  CG  HIS A 111      59.027  65.957  10.594  1.00  0.00           C  
ATOM    838  CD2 HIS A 111      58.819  67.262  10.961  1.00  0.00           C  
ATOM    839  ND1 HIS A 111      60.226  66.040   9.825  1.00  0.00           N  
ATOM    840  CE1 HIS A 111      60.735  67.286   9.890  1.00  0.00           C  
ATOM    841  NE2 HIS A 111      59.880  68.025  10.568  1.00  0.00           N  
ATOM    842  N   LYS A 112      60.522  65.040  13.432  1.00  0.00           N  
ATOM    843  CA  LYS A 112      61.112  65.667  14.558  1.00  0.00           C  
ATOM    844  C   LYS A 112      62.072  66.689  14.103  1.00  0.00           C  
ATOM    845  O   LYS A 112      62.930  66.411  13.209  1.00  0.00           O  
ATOM    846  CB  LYS A 112      61.785  64.520  15.413  1.00  0.00           C  
ATOM    847  CG  LYS A 112      62.312  65.139  16.705  1.00  0.00           C  
ATOM    848  CD  LYS A 112      62.867  64.128  17.654  1.00  0.00           C  
ATOM    849  CE  LYS A 112      63.265  64.965  18.878  1.00  0.00           C  
ATOM    850  NZ  LYS A 112      63.988  64.198  19.944  1.00  0.00           N1+
ATOM    851  N   VAL A 113      61.997  67.867  14.772  1.00  0.00           N  
ATOM    852  CA  VAL A 113      62.934  69.001  14.713  1.00  0.00           C  
ATOM    853  C   VAL A 113      63.414  69.399  16.105  1.00  0.00           C  
ATOM    854  O   VAL A 113      62.824  69.077  17.119  1.00  0.00           O  
ATOM    855  CB  VAL A 113      62.459  70.252  13.977  1.00  0.00           C  
ATOM    856  CG1 VAL A 113      62.346  70.065  12.498  1.00  0.00           C  
ATOM    857  CG2 VAL A 113      61.036  70.578  14.409  1.00  0.00           C  
ATOM    858  N   SER A 114      64.589  70.190  16.153  1.00  0.00           N  
ATOM    859  CA  SER A 114      65.266  70.475  17.380  1.00  0.00           C  
ATOM    860  C   SER A 114      66.181  71.728  17.530  1.00  0.00           C  
ATOM    861  O   SER A 114      66.559  72.192  18.599  1.00  0.00           O  
ATOM    862  CB  SER A 114      66.169  69.222  17.641  1.00  0.00           C  
ATOM    863  OG  SER A 114      67.087  69.093  16.562  1.00  0.00           O  
ATOM    864  N   GLY A 115      66.476  72.455  16.427  1.00  0.00           N  
ATOM    865  CA  GLY A 115      67.344  73.673  16.345  1.00  0.00           C  
ATOM    866  C   GLY A 115      66.804  75.087  16.830  1.00  0.00           C  
ATOM    867  O   GLY A 115      65.658  75.328  17.283  1.00  0.00           O  
ATOM    868  N   THR A 116      67.829  75.973  16.980  1.00  0.00           N  
ATOM    869  CA  THR A 116      67.555  77.456  17.242  1.00  0.00           C  
ATOM    870  C   THR A 116      66.750  78.023  15.996  1.00  0.00           C  
ATOM    871  O   THR A 116      67.140  77.784  14.875  1.00  0.00           O  
ATOM    872  CB  THR A 116      68.981  78.070  17.562  1.00  0.00           C  
ATOM    873  CG2 THR A 116      69.737  77.399  18.730  1.00  0.00           C  
ATOM    874  OG1 THR A 116      69.843  77.986  16.424  1.00  0.00           O  
ATOM    875  N   GLY A 117      65.690  78.891  16.202  1.00  0.00           N  
ATOM    876  CA  GLY A 117      64.809  79.448  15.146  1.00  0.00           C  
ATOM    877  C   GLY A 117      63.826  80.440  15.696  1.00  0.00           C  
ATOM    878  O   GLY A 117      63.609  80.366  16.908  1.00  0.00           O  
ATOM    879  N   PRO A 118      63.254  81.265  14.834  1.00  0.00           N  
ATOM    880  CA  PRO A 118      62.323  82.221  15.306  1.00  0.00           C  
ATOM    881  C   PRO A 118      61.063  81.583  15.930  1.00  0.00           C  
ATOM    882  O   PRO A 118      60.303  80.945  15.173  1.00  0.00           O  
ATOM    883  CB  PRO A 118      61.996  83.052  14.041  1.00  0.00           C  
ATOM    884  CG  PRO A 118      62.085  82.095  12.922  1.00  0.00           C  
ATOM    885  CD  PRO A 118      63.286  81.261  13.351  1.00  0.00           C  
ATOM    886  N   CYS A 119      60.881  81.817  17.197  1.00  0.00           N  
ATOM    887  CA  CYS A 119      59.830  81.216  17.938  1.00  0.00           C  
ATOM    888  C   CYS A 119      59.134  82.207  18.936  1.00  0.00           C  
ATOM    889  O   CYS A 119      58.703  81.910  20.019  1.00  0.00           O  
ATOM    890  CB  CYS A 119      60.430  79.987  18.642  1.00  0.00           C  
ATOM    891  SG  CYS A 119      61.044  78.577  17.666  1.00  0.00           S  
ATOM    892  N   ALA A 120      59.000  83.560  18.582  1.00  0.00           N  
ATOM    893  CA  ALA A 120      58.409  84.640  19.339  1.00  0.00           C  
ATOM    894  C   ALA A 120      56.904  84.399  19.679  1.00  0.00           C  
ATOM    895  O   ALA A 120      56.008  84.613  18.882  1.00  0.00           O  
ATOM    896  CB  ALA A 120      58.605  85.882  18.460  1.00  0.00           C  
ATOM    897  N   GLY A 121      56.655  83.965  20.893  1.00  0.00           N  
ATOM    898  CA  GLY A 121      55.315  83.764  21.480  1.00  0.00           C  
ATOM    899  C   GLY A 121      55.102  82.810  22.700  1.00  0.00           C  
ATOM    900  O   GLY A 121      55.596  81.676  22.703  1.00  0.00           O  
ATOM    901  N   ASP A 122      54.296  83.144  23.773  1.00  0.00           N  
ATOM    902  CA  ASP A 122      54.085  82.425  24.950  1.00  0.00           C  
ATOM    903  C   ASP A 122      53.771  80.911  24.737  1.00  0.00           C  
ATOM    904  O   ASP A 122      54.455  80.042  25.352  1.00  0.00           O  
ATOM    905  CB  ASP A 122      53.080  83.042  25.875  1.00  0.00           C  
ATOM    906  CG  ASP A 122      53.155  84.515  26.192  1.00  0.00           C  
ATOM    907  OD1 ASP A 122      52.231  85.099  26.805  1.00  0.00           O  
ATOM    908  OD2 ASP A 122      54.300  84.984  26.014  1.00  0.00           O1-
ATOM    909  N   PHE A 123      52.737  80.594  23.966  1.00  0.00           N  
ATOM    910  CA  PHE A 123      52.200  79.265  23.861  1.00  0.00           C  
ATOM    911  C   PHE A 123      52.055  78.776  22.479  1.00  0.00           C  
ATOM    912  O   PHE A 123      51.586  79.519  21.613  1.00  0.00           O  
ATOM    913  CB  PHE A 123      50.878  79.223  24.608  1.00  0.00           C  
ATOM    914  CG  PHE A 123      50.869  79.820  26.022  1.00  0.00           C  
ATOM    915  CD1 PHE A 123      51.483  79.153  27.108  1.00  0.00           C  
ATOM    916  CD2 PHE A 123      50.130  81.006  26.182  1.00  0.00           C  
ATOM    917  CE1 PHE A 123      51.445  79.780  28.364  1.00  0.00           C  
ATOM    918  CE2 PHE A 123      50.050  81.597  27.469  1.00  0.00           C  
ATOM    919  CZ  PHE A 123      50.712  81.008  28.542  1.00  0.00           C  
ATOM    920  N   ALA A 124      52.308  77.524  22.290  1.00  0.00           N  
ATOM    921  CA  ALA A 124      51.919  76.869  21.021  1.00  0.00           C  
ATOM    922  C   ALA A 124      50.393  76.629  20.980  1.00  0.00           C  
ATOM    923  O   ALA A 124      49.948  75.855  21.799  1.00  0.00           O  
ATOM    924  CB  ALA A 124      52.743  75.512  20.943  1.00  0.00           C  
ATOM    925  N   PHE A 125      49.660  77.273  20.058  1.00  0.00           N  
ATOM    926  CA  PHE A 125      48.235  77.015  19.867  1.00  0.00           C  
ATOM    927  C   PHE A 125      47.946  76.573  18.378  1.00  0.00           C  
ATOM    928  O   PHE A 125      48.550  77.020  17.443  1.00  0.00           O  
ATOM    929  CB  PHE A 125      47.435  78.242  20.375  1.00  0.00           C  
ATOM    930  CG  PHE A 125      47.551  78.660  21.819  1.00  0.00           C  
ATOM    931  CD1 PHE A 125      47.708  80.009  22.173  1.00  0.00           C  
ATOM    932  CD2 PHE A 125      47.391  77.676  22.793  1.00  0.00           C  
ATOM    933  CE1 PHE A 125      47.736  80.372  23.568  1.00  0.00           C  
ATOM    934  CE2 PHE A 125      47.364  78.067  24.170  1.00  0.00           C  
ATOM    935  CZ  PHE A 125      47.562  79.377  24.549  1.00  0.00           C  
ATOM    936  N   HIS A 126      47.000  75.640  18.154  1.00  0.00           N  
ATOM    937  CA  HIS A 126      46.459  75.152  16.893  1.00  0.00           C  
ATOM    938  C   HIS A 126      45.454  76.077  16.154  1.00  0.00           C  
ATOM    939  O   HIS A 126      44.398  76.339  16.676  1.00  0.00           O  
ATOM    940  CB  HIS A 126      45.815  73.788  17.196  1.00  0.00           C  
ATOM    941  CG  HIS A 126      45.650  72.843  16.012  1.00  0.00           C  
ATOM    942  CD2 HIS A 126      46.241  71.624  16.015  1.00  0.00           C  
ATOM    943  ND1 HIS A 126      45.170  73.103  14.762  1.00  0.00           N  
ATOM    944  CE1 HIS A 126      45.492  72.126  13.945  1.00  0.00           C  
ATOM    945  NE2 HIS A 126      46.151  71.213  14.641  1.00  0.00           N  
ATOM    946  N   LYS A 127      45.670  76.259  14.897  1.00  0.00           N  
ATOM    947  CA  LYS A 127      44.965  77.267  14.129  1.00  0.00           C  
ATOM    948  C   LYS A 127      43.582  76.766  13.687  1.00  0.00           C  
ATOM    949  O   LYS A 127      42.658  77.515  13.530  1.00  0.00           O  
ATOM    950  CB  LYS A 127      45.814  77.722  12.949  1.00  0.00           C  
ATOM    951  CG  LYS A 127      47.223  78.154  13.318  1.00  0.00           C  
ATOM    952  CD  LYS A 127      48.083  78.384  12.068  1.00  0.00           C  
ATOM    953  CE  LYS A 127      49.522  78.746  12.508  1.00  0.00           C  
ATOM    954  NZ  LYS A 127      50.343  79.340  11.411  1.00  0.00           N1+
ATOM    955  N   GLU A 128      43.428  75.404  13.605  1.00  0.00           N  
ATOM    956  CA  GLU A 128      42.114  74.769  13.299  1.00  0.00           C  
ATOM    957  C   GLU A 128      41.288  74.532  14.547  1.00  0.00           C  
ATOM    958  O   GLU A 128      40.106  74.136  14.423  1.00  0.00           O  
ATOM    959  CB  GLU A 128      42.318  73.367  12.603  1.00  0.00           C  
ATOM    960  CG  GLU A 128      43.333  73.404  11.410  1.00  0.00           C  
ATOM    961  CD  GLU A 128      42.694  73.937  10.155  1.00  0.00           C  
ATOM    962  OE1 GLU A 128      41.469  73.713   9.908  1.00  0.00           O  
ATOM    963  OE2 GLU A 128      43.449  74.546   9.311  1.00  0.00           O1-
ATOM    964  N   GLY A 129      41.892  74.616  15.693  1.00  0.00           N  
ATOM    965  CA  GLY A 129      41.264  74.417  17.005  1.00  0.00           C  
ATOM    966  C   GLY A 129      41.177  72.895  17.474  1.00  0.00           C  
ATOM    967  O   GLY A 129      40.590  72.573  18.500  1.00  0.00           O  
ATOM    968  N   ALA A 130      41.900  72.036  16.833  1.00  0.00           N  
ATOM    969  CA  ALA A 130      42.082  70.603  17.091  1.00  0.00           C  
ATOM    970  C   ALA A 130      42.917  70.488  18.300  1.00  0.00           C  
ATOM    971  O   ALA A 130      43.597  71.427  18.760  1.00  0.00           O  
ATOM    972  CB  ALA A 130      42.816  69.891  15.897  1.00  0.00           C  
ATOM    973  N   PHE A 131      42.929  69.385  19.087  1.00  0.00           N  
ATOM    974  CA  PHE A 131      43.828  69.059  20.178  1.00  0.00           C  
ATOM    975  C   PHE A 131      45.125  68.389  19.747  1.00  0.00           C  
ATOM    976  O   PHE A 131      45.150  67.610  18.803  1.00  0.00           O  
ATOM    977  CB  PHE A 131      43.093  68.200  21.262  1.00  0.00           C  
ATOM    978  CG  PHE A 131      41.793  68.763  21.705  1.00  0.00           C  
ATOM    979  CD1 PHE A 131      41.809  69.836  22.621  1.00  0.00           C  
ATOM    980  CD2 PHE A 131      40.607  68.294  21.189  1.00  0.00           C  
ATOM    981  CE1 PHE A 131      40.598  70.385  22.942  1.00  0.00           C  
ATOM    982  CE2 PHE A 131      39.392  68.833  21.534  1.00  0.00           C  
ATOM    983  CZ  PHE A 131      39.357  69.911  22.434  1.00  0.00           C  
ATOM    984  N   PHE A 132      46.150  68.452  20.596  1.00  0.00           N  
ATOM    985  CA  PHE A 132      47.324  67.692  20.594  1.00  0.00           C  
ATOM    986  C   PHE A 132      47.156  66.429  21.386  1.00  0.00           C  
ATOM    987  O   PHE A 132      46.988  66.421  22.606  1.00  0.00           O  
ATOM    988  CB  PHE A 132      48.529  68.523  21.035  1.00  0.00           C  
ATOM    989  CG  PHE A 132      48.680  69.784  20.173  1.00  0.00           C  
ATOM    990  CD1 PHE A 132      49.004  69.715  18.830  1.00  0.00           C  
ATOM    991  CD2 PHE A 132      48.363  71.020  20.795  1.00  0.00           C  
ATOM    992  CE1 PHE A 132      48.996  70.840  18.049  1.00  0.00           C  
ATOM    993  CE2 PHE A 132      48.393  72.152  19.983  1.00  0.00           C  
ATOM    994  CZ  PHE A 132      48.723  72.063  18.653  1.00  0.00           C  
ATOM    995  N   LEU A 133      47.134  65.330  20.710  1.00  0.00           N  
ATOM    996  CA  LEU A 133      46.769  64.066  21.366  1.00  0.00           C  
ATOM    997  C   LEU A 133      48.034  63.383  21.915  1.00  0.00           C  
ATOM    998  O   LEU A 133      48.877  62.909  21.164  1.00  0.00           O  
ATOM    999  CB  LEU A 133      46.055  62.983  20.479  1.00  0.00           C  
ATOM   1000  CG  LEU A 133      44.889  63.459  19.629  1.00  0.00           C  
ATOM   1001  CD1 LEU A 133      44.080  62.213  19.114  1.00  0.00           C  
ATOM   1002  CD2 LEU A 133      43.880  64.400  20.218  1.00  0.00           C  
ATOM   1003  N   TYR A 134      48.174  63.362  23.209  1.00  0.00           N  
ATOM   1004  CA  TYR A 134      49.146  62.546  23.937  1.00  0.00           C  
ATOM   1005  C   TYR A 134      48.593  61.163  24.363  1.00  0.00           C  
ATOM   1006  O   TYR A 134      47.472  60.735  24.008  1.00  0.00           O  
ATOM   1007  CB  TYR A 134      49.598  63.471  25.134  1.00  0.00           C  
ATOM   1008  CG  TYR A 134      50.292  64.734  24.682  1.00  0.00           C  
ATOM   1009  CD1 TYR A 134      51.596  64.545  24.066  1.00  0.00           C  
ATOM   1010  CD2 TYR A 134      49.705  66.043  24.607  1.00  0.00           C  
ATOM   1011  CE1 TYR A 134      52.227  65.676  23.529  1.00  0.00           C  
ATOM   1012  CE2 TYR A 134      50.332  67.145  23.911  1.00  0.00           C  
ATOM   1013  CZ  TYR A 134      51.655  66.934  23.406  1.00  0.00           C  
ATOM   1014  OH  TYR A 134      52.359  68.008  22.970  1.00  0.00           O  
ATOM   1015  N   ASP A 135      49.305  60.510  25.289  1.00  0.00           N  
ATOM   1016  CA  ASP A 135      48.776  59.200  25.799  1.00  0.00           C  
ATOM   1017  C   ASP A 135      47.524  59.344  26.777  1.00  0.00           C  
ATOM   1018  O   ASP A 135      47.716  59.583  27.934  1.00  0.00           O  
ATOM   1019  CB  ASP A 135      49.867  58.480  26.503  1.00  0.00           C  
ATOM   1020  CG  ASP A 135      49.394  57.159  27.117  1.00  0.00           C  
ATOM   1021  OD1 ASP A 135      48.473  56.406  26.598  1.00  0.00           O  
ATOM   1022  OD2 ASP A 135      50.047  56.712  28.092  1.00  0.00           O1-
ATOM   1023  N   ARG A 136      46.300  59.244  26.236  1.00  0.00           N  
ATOM   1024  CA  ARG A 136      45.062  59.395  26.941  1.00  0.00           C  
ATOM   1025  C   ARG A 136      44.813  60.823  27.457  1.00  0.00           C  
ATOM   1026  O   ARG A 136      43.701  61.020  27.938  1.00  0.00           O  
ATOM   1027  CB  ARG A 136      44.802  58.277  27.966  1.00  0.00           C  
ATOM   1028  CG  ARG A 136      44.847  56.883  27.253  1.00  0.00           C  
ATOM   1029  CD  ARG A 136      45.208  55.800  28.334  1.00  0.00           C  
ATOM   1030  NE  ARG A 136      46.665  55.491  28.352  1.00  0.00           N  
ATOM   1031  CZ  ARG A 136      47.253  54.751  29.288  1.00  0.00           C  
ATOM   1032  NH1 ARG A 136      48.557  54.651  29.251  1.00  0.00           N1+
ATOM   1033  NH2 ARG A 136      46.629  54.001  30.194  1.00  0.00           N1+
ATOM   1034  N   LEU A 137      45.694  61.784  27.343  1.00  0.00           N  
ATOM   1035  CA  LEU A 137      45.298  63.292  27.533  1.00  0.00           C  
ATOM   1036  C   LEU A 137      45.221  64.071  26.193  1.00  0.00           C  
ATOM   1037  O   LEU A 137      46.183  64.000  25.422  1.00  0.00           O  
ATOM   1038  CB  LEU A 137      46.345  63.956  28.504  1.00  0.00           C  
ATOM   1039  CG  LEU A 137      46.512  63.337  29.900  1.00  0.00           C  
ATOM   1040  CD1 LEU A 137      47.715  63.822  30.714  1.00  0.00           C  
ATOM   1041  CD2 LEU A 137      45.240  63.419  30.835  1.00  0.00           C  
ATOM   1042  N   ALA A 138      44.119  64.712  25.880  1.00  0.00           N  
ATOM   1043  CA  ALA A 138      44.073  65.605  24.734  1.00  0.00           C  
ATOM   1044  C   ALA A 138      44.343  67.053  25.250  1.00  0.00           C  
ATOM   1045  O   ALA A 138      43.909  67.501  26.291  1.00  0.00           O  
ATOM   1046  CB  ALA A 138      42.770  65.492  23.950  1.00  0.00           C  
ATOM   1047  N   SER A 139      45.166  67.774  24.446  1.00  0.00           N  
ATOM   1048  CA  SER A 139      45.790  69.070  24.859  1.00  0.00           C  
ATOM   1049  C   SER A 139      45.534  70.358  24.040  1.00  0.00           C  
ATOM   1050  O   SER A 139      45.424  70.352  22.813  1.00  0.00           O  
ATOM   1051  CB  SER A 139      47.300  68.831  24.971  1.00  0.00           C  
ATOM   1052  OG  SER A 139      47.984  69.993  25.315  1.00  0.00           O  
ATOM   1053  N   THR A 140      45.383  71.450  24.775  1.00  0.00           N  
ATOM   1054  CA  THR A 140      45.356  72.780  24.203  1.00  0.00           C  
ATOM   1055  C   THR A 140      46.816  73.390  23.896  1.00  0.00           C  
ATOM   1056  O   THR A 140      46.802  74.460  23.292  1.00  0.00           O  
ATOM   1057  CB  THR A 140      44.661  73.815  25.102  1.00  0.00           C  
ATOM   1058  CG2 THR A 140      43.201  73.466  25.300  1.00  0.00           C  
ATOM   1059  OG1 THR A 140      45.175  73.699  26.366  1.00  0.00           O  
ATOM   1060  N   VAL A 141      47.864  72.638  24.167  1.00  0.00           N  
ATOM   1061  CA  VAL A 141      49.186  73.150  23.871  1.00  0.00           C  
ATOM   1062  C   VAL A 141      50.165  72.037  23.462  1.00  0.00           C  
ATOM   1063  O   VAL A 141      50.016  70.900  23.874  1.00  0.00           O  
ATOM   1064  CB  VAL A 141      49.788  73.742  25.225  1.00  0.00           C  
ATOM   1065  CG1 VAL A 141      50.019  72.699  26.366  1.00  0.00           C  
ATOM   1066  CG2 VAL A 141      51.065  74.534  25.038  1.00  0.00           C  
ATOM   1067  N   ILE A 142      51.182  72.438  22.672  1.00  0.00           N  
ATOM   1068  CA  ILE A 142      52.347  71.564  22.349  1.00  0.00           C  
ATOM   1069  C   ILE A 142      53.441  71.506  23.433  1.00  0.00           C  
ATOM   1070  O   ILE A 142      54.112  72.483  23.586  1.00  0.00           O  
ATOM   1071  CB  ILE A 142      52.952  71.875  21.051  1.00  0.00           C  
ATOM   1072  CG1 ILE A 142      51.921  72.095  19.945  1.00  0.00           C  
ATOM   1073  CG2 ILE A 142      53.953  70.739  20.606  1.00  0.00           C  
ATOM   1074  CD1 ILE A 142      52.334  72.592  18.603  1.00  0.00           C  
ATOM   1075  N   TYR A 143      53.544  70.275  23.973  1.00  0.00           N  
ATOM   1076  CA  TYR A 143      54.527  70.028  25.036  1.00  0.00           C  
ATOM   1077  C   TYR A 143      55.907  69.614  24.475  1.00  0.00           C  
ATOM   1078  O   TYR A 143      55.858  68.795  23.509  1.00  0.00           O  
ATOM   1079  CB  TYR A 143      54.061  68.858  25.935  1.00  0.00           C  
ATOM   1080  CG  TYR A 143      53.052  69.357  26.970  1.00  0.00           C  
ATOM   1081  CD1 TYR A 143      53.453  69.999  28.086  1.00  0.00           C  
ATOM   1082  CD2 TYR A 143      51.655  69.126  26.796  1.00  0.00           C  
ATOM   1083  CE1 TYR A 143      52.521  70.403  29.078  1.00  0.00           C  
ATOM   1084  CE2 TYR A 143      50.718  69.500  27.777  1.00  0.00           C  
ATOM   1085  CZ  TYR A 143      51.154  70.207  28.927  1.00  0.00           C  
ATOM   1086  OH  TYR A 143      50.298  70.474  29.887  1.00  0.00           O  
ATOM   1087  N   ARG A 144      57.035  70.177  24.884  1.00  0.00           N  
ATOM   1088  CA  ARG A 144      58.364  69.910  24.240  1.00  0.00           C  
ATOM   1089  C   ARG A 144      58.699  68.415  24.214  1.00  0.00           C  
ATOM   1090  O   ARG A 144      58.496  67.693  25.224  1.00  0.00           O  
ATOM   1091  CB  ARG A 144      59.473  70.795  24.890  1.00  0.00           C  
ATOM   1092  CG  ARG A 144      60.657  71.036  23.939  1.00  0.00           C  
ATOM   1093  CD  ARG A 144      61.859  71.699  24.595  1.00  0.00           C  
ATOM   1094  NE  ARG A 144      62.323  70.872  25.704  1.00  0.00           N  
ATOM   1095  CZ  ARG A 144      62.657  71.388  26.869  1.00  0.00           C  
ATOM   1096  NH1 ARG A 144      62.846  72.643  26.973  1.00  0.00           N1+
ATOM   1097  NH2 ARG A 144      62.807  70.683  28.012  1.00  0.00           N1+
ATOM   1098  N   GLY A 145      59.260  67.912  23.127  1.00  0.00           N  
ATOM   1099  CA  GLY A 145      60.085  66.701  23.129  1.00  0.00           C  
ATOM   1100  C   GLY A 145      59.378  65.398  23.322  1.00  0.00           C  
ATOM   1101  O   GLY A 145      60.015  64.461  23.779  1.00  0.00           O  
ATOM   1102  N   THR A 146      58.118  65.363  23.004  1.00  0.00           N  
ATOM   1103  CA  THR A 146      57.267  64.211  23.244  1.00  0.00           C  
ATOM   1104  C   THR A 146      56.297  64.085  22.021  1.00  0.00           C  
ATOM   1105  O   THR A 146      55.762  65.104  21.547  1.00  0.00           O  
ATOM   1106  CB  THR A 146      56.461  64.463  24.557  1.00  0.00           C  
ATOM   1107  CG2 THR A 146      55.666  63.208  25.003  1.00  0.00           C  
ATOM   1108  OG1 THR A 146      57.332  64.874  25.634  1.00  0.00           O  
ATOM   1109  N   THR A 147      55.999  62.873  21.510  1.00  0.00           N  
ATOM   1110  CA  THR A 147      55.253  62.629  20.320  1.00  0.00           C  
ATOM   1111  C   THR A 147      53.762  62.916  20.507  1.00  0.00           C  
ATOM   1112  O   THR A 147      53.115  62.645  21.485  1.00  0.00           O  
ATOM   1113  CB  THR A 147      55.568  61.191  19.780  1.00  0.00           C  
ATOM   1114  CG2 THR A 147      54.701  60.688  18.622  1.00  0.00           C  
ATOM   1115  OG1 THR A 147      56.895  61.163  19.169  1.00  0.00           O  
ATOM   1116  N   PHE A 148      53.121  63.593  19.539  1.00  0.00           N  
ATOM   1117  CA  PHE A 148      51.715  63.953  19.487  1.00  0.00           C  
ATOM   1118  C   PHE A 148      51.113  63.689  18.169  1.00  0.00           C  
ATOM   1119  O   PHE A 148      51.791  63.948  17.178  1.00  0.00           O  
ATOM   1120  CB  PHE A 148      51.489  65.456  19.883  1.00  0.00           C  
ATOM   1121  CG  PHE A 148      52.260  66.424  19.021  1.00  0.00           C  
ATOM   1122  CD1 PHE A 148      51.551  67.103  18.052  1.00  0.00           C  
ATOM   1123  CD2 PHE A 148      53.540  66.747  19.365  1.00  0.00           C  
ATOM   1124  CE1 PHE A 148      52.101  68.218  17.435  1.00  0.00           C  
ATOM   1125  CE2 PHE A 148      54.130  67.835  18.689  1.00  0.00           C  
ATOM   1126  CZ  PHE A 148      53.388  68.587  17.742  1.00  0.00           C  
ATOM   1127  N   ALA A 149      49.822  63.298  18.144  1.00  0.00           N  
ATOM   1128  CA  ALA A 149      48.981  63.529  17.039  1.00  0.00           C  
ATOM   1129  C   ALA A 149      48.254  64.812  17.078  1.00  0.00           C  
ATOM   1130  O   ALA A 149      48.273  65.478  18.132  1.00  0.00           O  
ATOM   1131  CB  ALA A 149      48.033  62.364  16.856  1.00  0.00           C  
ATOM   1132  N   GLU A 150      47.543  65.112  16.004  1.00  0.00           N  
ATOM   1133  CA  GLU A 150      46.457  66.130  15.849  1.00  0.00           C  
ATOM   1134  C   GLU A 150      45.068  65.452  15.807  1.00  0.00           C  
ATOM   1135  O   GLU A 150      44.993  64.424  15.155  1.00  0.00           O  
ATOM   1136  CB  GLU A 150      46.583  67.142  14.707  1.00  0.00           C  
ATOM   1137  CG  GLU A 150      47.886  68.055  14.765  1.00  0.00           C  
ATOM   1138  CD  GLU A 150      48.109  68.660  13.361  1.00  0.00           C  
ATOM   1139  OE1 GLU A 150      49.021  68.097  12.695  1.00  0.00           O  
ATOM   1140  OE2 GLU A 150      47.419  69.585  12.917  1.00  0.00           O1-
ATOM   1141  N   GLY A 151      44.085  66.006  16.442  1.00  0.00           N  
ATOM   1142  CA  GLY A 151      42.816  65.327  16.523  1.00  0.00           C  
ATOM   1143  C   GLY A 151      41.717  65.920  17.413  1.00  0.00           C  
ATOM   1144  O   GLY A 151      41.854  66.841  18.250  1.00  0.00           O  
ATOM   1145  N   VAL A 152      40.509  65.466  17.053  1.00  0.00           N  
ATOM   1146  CA  VAL A 152      39.188  65.890  17.596  1.00  0.00           C  
ATOM   1147  C   VAL A 152      38.448  64.887  18.494  1.00  0.00           C  
ATOM   1148  O   VAL A 152      38.525  63.684  18.266  1.00  0.00           O  
ATOM   1149  CB  VAL A 152      38.265  66.403  16.437  1.00  0.00           C  
ATOM   1150  CG1 VAL A 152      38.864  67.799  15.837  1.00  0.00           C  
ATOM   1151  CG2 VAL A 152      38.018  65.322  15.331  1.00  0.00           C  
ATOM   1152  N   VAL A 153      37.695  65.314  19.534  1.00  0.00           N  
ATOM   1153  CA  VAL A 153      37.225  64.490  20.713  1.00  0.00           C  
ATOM   1154  C   VAL A 153      35.686  64.352  20.622  1.00  0.00           C  
ATOM   1155  O   VAL A 153      35.007  65.336  20.419  1.00  0.00           O  
ATOM   1156  CB  VAL A 153      37.670  65.181  22.055  1.00  0.00           C  
ATOM   1157  CG1 VAL A 153      37.157  64.301  23.217  1.00  0.00           C  
ATOM   1158  CG2 VAL A 153      39.217  65.195  22.161  1.00  0.00           C  
ATOM   1159  N   ALA A 154      35.156  63.138  20.923  1.00  0.00           N  
ATOM   1160  CA  ALA A 154      33.723  62.796  21.005  1.00  0.00           C  
ATOM   1161  C   ALA A 154      33.411  61.994  22.233  1.00  0.00           C  
ATOM   1162  O   ALA A 154      34.087  61.008  22.412  1.00  0.00           O  
ATOM   1163  CB  ALA A 154      33.445  62.056  19.684  1.00  0.00           C  
ATOM   1164  N   PHE A 155      32.408  62.379  23.017  1.00  0.00           N  
ATOM   1165  CA  PHE A 155      31.987  61.635  24.193  1.00  0.00           C  
ATOM   1166  C   PHE A 155      30.696  60.815  23.771  1.00  0.00           C  
ATOM   1167  O   PHE A 155      29.680  61.404  23.176  1.00  0.00           O  
ATOM   1168  CB  PHE A 155      31.715  62.663  25.422  1.00  0.00           C  
ATOM   1169  CG  PHE A 155      32.808  63.647  25.664  1.00  0.00           C  
ATOM   1170  CD1 PHE A 155      32.709  64.983  25.221  1.00  0.00           C  
ATOM   1171  CD2 PHE A 155      33.950  63.218  26.384  1.00  0.00           C  
ATOM   1172  CE1 PHE A 155      33.773  65.840  25.459  1.00  0.00           C  
ATOM   1173  CE2 PHE A 155      35.021  64.089  26.634  1.00  0.00           C  
ATOM   1174  CZ  PHE A 155      34.896  65.430  26.188  1.00  0.00           C  
ATOM   1175  N   LEU A 156      30.694  59.514  24.043  1.00  0.00           N  
ATOM   1176  CA  LEU A 156      29.738  58.520  23.565  1.00  0.00           C  
ATOM   1177  C   LEU A 156      29.264  57.459  24.545  1.00  0.00           C  
ATOM   1178  O   LEU A 156      30.050  57.068  25.398  1.00  0.00           O  
ATOM   1179  CB  LEU A 156      30.342  57.796  22.401  1.00  0.00           C  
ATOM   1180  CG  LEU A 156      30.732  58.604  21.093  1.00  0.00           C  
ATOM   1181  CD1 LEU A 156      31.780  57.772  20.286  1.00  0.00           C  
ATOM   1182  CD2 LEU A 156      29.487  58.833  20.222  1.00  0.00           C  
ATOM   1183  N   ILE A 157      28.034  57.059  24.459  1.00  0.00           N  
ATOM   1184  CA  ILE A 157      27.308  56.067  25.313  1.00  0.00           C  
ATOM   1185  C   ILE A 157      27.420  54.709  24.667  1.00  0.00           C  
ATOM   1186  O   ILE A 157      27.153  54.512  23.462  1.00  0.00           O  
ATOM   1187  CB  ILE A 157      25.864  56.592  25.515  1.00  0.00           C  
ATOM   1188  CG1 ILE A 157      25.807  57.728  26.547  1.00  0.00           C  
ATOM   1189  CG2 ILE A 157      25.014  55.398  26.125  1.00  0.00           C  
ATOM   1190  CD1 ILE A 157      26.751  59.019  26.533  1.00  0.00           C  
ATOM   1191  N   LEU A 158      27.739  53.656  25.416  1.00  0.00           N  
ATOM   1192  CA  LEU A 158      27.600  52.208  25.153  1.00  0.00           C  
ATOM   1193  C   LEU A 158      26.139  51.727  25.275  1.00  0.00           C  
ATOM   1194  O   LEU A 158      25.571  51.837  26.380  1.00  0.00           O  
ATOM   1195  CB  LEU A 158      28.496  51.332  26.004  1.00  0.00           C  
ATOM   1196  CG  LEU A 158      28.330  49.760  25.961  1.00  0.00           C  
ATOM   1197  CD1 LEU A 158      28.608  49.148  24.602  1.00  0.00           C  
ATOM   1198  CD2 LEU A 158      29.452  49.229  26.926  1.00  0.00           C  
ATOM   1199  N   PRO A 159      25.493  51.224  24.241  1.00  0.00           N  
ATOM   1200  CA  PRO A 159      24.287  50.402  24.295  1.00  0.00           C  
ATOM   1201  C   PRO A 159      24.438  49.098  25.100  1.00  0.00           C  
ATOM   1202  O   PRO A 159      25.359  48.330  24.843  1.00  0.00           O  
ATOM   1203  CB  PRO A 159      23.767  50.091  22.856  1.00  0.00           C  
ATOM   1204  CG  PRO A 159      24.620  50.936  21.963  1.00  0.00           C  
ATOM   1205  CD  PRO A 159      25.846  51.416  22.795  1.00  0.00           C  
ATOM   1206  N   GLN A 160      23.511  48.819  26.011  1.00  0.00           N  
ATOM   1207  CA  GLN A 160      23.563  47.644  26.868  1.00  0.00           C  
ATOM   1208  C   GLN A 160      22.195  46.935  26.880  1.00  0.00           C  
ATOM   1209  O   GLN A 160      21.166  47.557  27.027  1.00  0.00           O  
ATOM   1210  CB  GLN A 160      23.894  48.051  28.294  1.00  0.00           C  
ATOM   1211  CG  GLN A 160      25.303  48.438  28.477  1.00  0.00           C  
ATOM   1212  CD  GLN A 160      26.229  47.270  28.354  1.00  0.00           C  
ATOM   1213  NE2 GLN A 160      27.468  47.385  28.829  1.00  0.00           N  
ATOM   1214  OE1 GLN A 160      25.879  46.168  27.866  1.00  0.00           O  
ATOM   1215  N   ALA A 161      22.189  45.630  26.738  1.00  0.00           N  
ATOM   1216  CA  ALA A 161      20.922  44.848  26.633  1.00  0.00           C  
ATOM   1217  C   ALA A 161      20.866  43.404  27.258  1.00  0.00           C  
ATOM   1218  O   ALA A 161      19.793  42.741  27.200  1.00  0.00           O  
ATOM   1219  CB  ALA A 161      20.468  44.827  25.165  1.00  0.00           C  
TER   
ATOM   1220  N   GLU B 164      17.714  65.578  18.112  1.00  0.00           N  
ATOM   1221  CA  GLU B 164      18.626  66.294  17.276  1.00  0.00           C  
ATOM   1222  C   GLU B 164      19.512  65.265  16.643  1.00  0.00           C  
ATOM   1223  O   GLU B 164      19.795  64.266  17.274  1.00  0.00           O  
ATOM   1224  CB  GLU B 164      19.438  67.339  18.026  1.00  0.00           C  
ATOM   1225  CG  GLU B 164      20.197  68.416  17.209  1.00  0.00           C  
ATOM   1226  CD  GLU B 164      19.370  69.167  16.201  1.00  0.00           C  
ATOM   1227  OE1 GLU B 164      19.948  69.451  15.118  1.00  0.00           O  
ATOM   1228  OE2 GLU B 164      18.120  69.276  16.318  1.00  0.00           O1-
ATOM   1229  N   ALA B 165      20.051  65.477  15.462  1.00  0.00           N  
ATOM   1230  CA  ALA B 165      20.966  64.556  14.784  1.00  0.00           C  
ATOM   1231  C   ALA B 165      22.060  65.120  13.812  1.00  0.00           C  
ATOM   1232  O   ALA B 165      21.928  66.224  13.278  1.00  0.00           O  
ATOM   1233  CB  ALA B 165      20.134  63.586  13.947  1.00  0.00           C  
ATOM   1234  N   ILE B 166      23.184  64.361  13.803  1.00  0.00           N  
ATOM   1235  CA  ILE B 166      24.374  64.859  13.104  1.00  0.00           C  
ATOM   1236  C   ILE B 166      24.424  64.522  11.606  1.00  0.00           C  
ATOM   1237  O   ILE B 166      23.790  63.566  11.234  1.00  0.00           O  
ATOM   1238  CB  ILE B 166      25.679  64.479  13.829  1.00  0.00           C  
ATOM   1239  CG1 ILE B 166      26.888  65.474  13.620  1.00  0.00           C  
ATOM   1240  CG2 ILE B 166      26.255  63.150  13.324  1.00  0.00           C  
ATOM   1241  CD1 ILE B 166      26.692  66.728  14.432  1.00  0.00           C  
ATOM   1242  N   VAL B 167      25.167  65.257  10.736  1.00  0.00           N  
ATOM   1243  CA  VAL B 167      25.270  65.196   9.275  1.00  0.00           C  
ATOM   1244  C   VAL B 167      26.265  64.123   8.881  1.00  0.00           C  
ATOM   1245  O   VAL B 167      27.474  64.406   8.910  1.00  0.00           O  
ATOM   1246  CB  VAL B 167      25.598  66.548   8.531  1.00  0.00           C  
ATOM   1247  CG1 VAL B 167      25.673  66.384   6.988  1.00  0.00           C  
ATOM   1248  CG2 VAL B 167      24.379  67.465   8.723  1.00  0.00           C  
ATOM   1249  N   ASN B 168      25.760  63.008   8.442  1.00  0.00           N  
ATOM   1250  CA  ASN B 168      26.576  61.881   7.985  1.00  0.00           C  
ATOM   1251  C   ASN B 168      27.208  62.042   6.555  1.00  0.00           C  
ATOM   1252  O   ASN B 168      28.147  61.304   6.261  1.00  0.00           O  
ATOM   1253  CB  ASN B 168      25.674  60.603   7.987  1.00  0.00           C  
ATOM   1254  CG  ASN B 168      24.840  60.505   9.172  1.00  0.00           C  
ATOM   1255  ND2 ASN B 168      23.561  60.697   8.998  1.00  0.00           N  
ATOM   1256  OD1 ASN B 168      25.347  60.362  10.301  1.00  0.00           O  
ATOM   1257  N   ALA B 169      26.783  63.060   5.747  1.00  0.00           N  
ATOM   1258  CA  ALA B 169      27.411  63.328   4.425  1.00  0.00           C  
ATOM   1259  C   ALA B 169      28.652  64.174   4.767  1.00  0.00           C  
ATOM   1260  O   ALA B 169      28.561  65.391   4.877  1.00  0.00           O  
ATOM   1261  CB  ALA B 169      26.418  64.053   3.537  1.00  0.00           C  
ATOM   1262  N   GLN B 170      29.837  63.490   4.971  1.00  0.00           N  
ATOM   1263  CA  GLN B 170      31.155  64.171   5.071  1.00  0.00           C  
ATOM   1264  C   GLN B 170      32.249  63.632   4.072  1.00  0.00           C  
ATOM   1265  O   GLN B 170      33.104  62.839   4.412  1.00  0.00           O  
ATOM   1266  CB  GLN B 170      31.684  64.126   6.514  1.00  0.00           C  
ATOM   1267  CG  GLN B 170      30.856  64.723   7.704  1.00  0.00           C  
ATOM   1268  CD  GLN B 170      30.343  66.098   7.422  1.00  0.00           C  
ATOM   1269  NE2 GLN B 170      29.230  66.381   8.006  1.00  0.00           N  
ATOM   1270  OE1 GLN B 170      30.943  66.866   6.716  1.00  0.00           O  
ATOM   1271  N   PRO B 171      32.053  63.907   2.736  1.00  0.00           N  
ATOM   1272  CA  PRO B 171      32.916  63.391   1.601  1.00  0.00           C  
ATOM   1273  C   PRO B 171      34.418  63.547   1.688  1.00  0.00           C  
ATOM   1274  O   PRO B 171      35.131  62.888   0.997  1.00  0.00           O  
ATOM   1275  CB  PRO B 171      32.383  64.132   0.354  1.00  0.00           C  
ATOM   1276  CG  PRO B 171      31.951  65.468   0.924  1.00  0.00           C  
ATOM   1277  CD  PRO B 171      31.348  65.065   2.252  1.00  0.00           C  
ATOM   1278  N   LYS B 172      34.973  64.450   2.500  1.00  0.00           N  
ATOM   1279  CA  LYS B 172      36.479  64.536   2.823  1.00  0.00           C  
ATOM   1280  C   LYS B 172      36.998  63.509   3.737  1.00  0.00           C  
ATOM   1281  O   LYS B 172      38.171  63.143   3.667  1.00  0.00           O  
ATOM   1282  CB  LYS B 172      36.799  65.981   3.316  1.00  0.00           C  
ATOM   1283  CG  LYS B 172      36.399  66.941   2.195  1.00  0.00           C  
ATOM   1284  CD  LYS B 172      36.836  68.387   2.536  1.00  0.00           C  
ATOM   1285  CE  LYS B 172      38.339  68.646   2.438  1.00  0.00           C  
ATOM   1286  NZ  LYS B 172      38.746  69.957   2.753  1.00  0.00           N1+
ATOM   1287  N   CYS B 173      36.173  63.024   4.656  1.00  0.00           N  
ATOM   1288  CA  CYS B 173      36.514  62.134   5.723  1.00  0.00           C  
ATOM   1289  C   CYS B 173      36.887  60.726   5.189  1.00  0.00           C  
ATOM   1290  O   CYS B 173      36.277  60.203   4.222  1.00  0.00           O  
ATOM   1291  CB  CYS B 173      35.362  62.088   6.694  1.00  0.00           C  
ATOM   1292  SG  CYS B 173      35.063  63.576   7.756  1.00  0.00           S  
ATOM   1293  N   ASN B 174      37.804  60.100   5.921  1.00  0.00           N  
ATOM   1294  CA  ASN B 174      37.886  58.612   5.950  1.00  0.00           C  
ATOM   1295  C   ASN B 174      36.625  58.035   6.654  1.00  0.00           C  
ATOM   1296  O   ASN B 174      36.450  58.370   7.818  1.00  0.00           O  
ATOM   1297  CB  ASN B 174      39.196  58.148   6.624  1.00  0.00           C  
ATOM   1298  CG  ASN B 174      39.522  56.693   6.286  1.00  0.00           C  
ATOM   1299  ND2 ASN B 174      40.745  56.247   6.457  1.00  0.00           N  
ATOM   1300  OD1 ASN B 174      38.676  55.930   5.843  1.00  0.00           O  
ATOM   1301  N   PRO B 175      35.807  57.130   6.017  1.00  0.00           N  
ATOM   1302  CA  PRO B 175      34.859  56.371   6.665  1.00  0.00           C  
ATOM   1303  C   PRO B 175      35.393  55.296   7.645  1.00  0.00           C  
ATOM   1304  O   PRO B 175      34.571  54.590   8.184  1.00  0.00           O  
ATOM   1305  CB  PRO B 175      34.036  55.754   5.546  1.00  0.00           C  
ATOM   1306  CG  PRO B 175      35.103  55.504   4.494  1.00  0.00           C  
ATOM   1307  CD  PRO B 175      35.855  56.775   4.635  1.00  0.00           C  
ATOM   1308  N   ASN B 176      36.700  55.104   7.797  1.00  0.00           N  
ATOM   1309  CA  ASN B 176      37.252  54.198   8.796  1.00  0.00           C  
ATOM   1310  C   ASN B 176      37.620  54.811  10.162  1.00  0.00           C  
ATOM   1311  O   ASN B 176      38.112  55.974  10.234  1.00  0.00           O  
ATOM   1312  CB  ASN B 176      38.413  53.511   8.188  1.00  0.00           C  
ATOM   1313  CG  ASN B 176      38.177  52.680   6.948  1.00  0.00           C  
ATOM   1314  ND2 ASN B 176      38.255  53.264   5.799  1.00  0.00           N  
ATOM   1315  OD1 ASN B 176      37.905  51.483   6.986  1.00  0.00           O  
ATOM   1316  N   LEU B 177      37.486  53.992  11.260  1.00  0.00           N  
ATOM   1317  CA  LEU B 177      38.060  54.317  12.617  1.00  0.00           C  
ATOM   1318  C   LEU B 177      38.909  53.209  13.248  1.00  0.00           C  
ATOM   1319  O   LEU B 177      38.442  52.458  14.098  1.00  0.00           O  
ATOM   1320  CB  LEU B 177      37.089  55.002  13.586  1.00  0.00           C  
ATOM   1321  CG  LEU B 177      37.607  55.314  15.003  1.00  0.00           C  
ATOM   1322  CD1 LEU B 177      38.969  56.011  15.021  1.00  0.00           C  
ATOM   1323  CD2 LEU B 177      36.541  56.179  15.736  1.00  0.00           C  
ATOM   1324  N   HIS B 178      40.104  52.999  12.736  1.00  0.00           N  
ATOM   1325  CA  HIS B 178      41.186  52.146  13.310  1.00  0.00           C  
ATOM   1326  C   HIS B 178      41.591  52.767  14.703  1.00  0.00           C  
ATOM   1327  O   HIS B 178      42.073  53.937  14.769  1.00  0.00           O  
ATOM   1328  CB  HIS B 178      42.417  52.073  12.376  1.00  0.00           C  
ATOM   1329  CG  HIS B 178      42.169  51.574  11.034  1.00  0.00           C  
ATOM   1330  CD2 HIS B 178      42.921  50.487  10.556  1.00  0.00           C  
ATOM   1331  ND1 HIS B 178      41.473  52.125   9.927  1.00  0.00           N  
ATOM   1332  CE1 HIS B 178      41.668  51.196   8.969  1.00  0.00           C  
ATOM   1333  NE2 HIS B 178      42.559  50.265   9.247  1.00  0.00           N  
ATOM   1334  N   TYR B 179      41.235  51.963  15.744  1.00  0.00           N  
ATOM   1335  CA  TYR B 179      41.163  52.492  17.056  1.00  0.00           C  
ATOM   1336  C   TYR B 179      41.947  51.747  18.109  1.00  0.00           C  
ATOM   1337  O   TYR B 179      42.503  50.642  17.877  1.00  0.00           O  
ATOM   1338  CB  TYR B 179      39.661  52.809  17.385  1.00  0.00           C  
ATOM   1339  CG  TYR B 179      38.859  51.707  18.105  1.00  0.00           C  
ATOM   1340  CD1 TYR B 179      38.789  51.708  19.464  1.00  0.00           C  
ATOM   1341  CD2 TYR B 179      38.044  50.820  17.353  1.00  0.00           C  
ATOM   1342  CE1 TYR B 179      38.011  50.743  20.123  1.00  0.00           C  
ATOM   1343  CE2 TYR B 179      37.435  49.736  17.918  1.00  0.00           C  
ATOM   1344  CZ  TYR B 179      37.377  49.750  19.327  1.00  0.00           C  
ATOM   1345  OH  TYR B 179      36.616  48.841  20.004  1.00  0.00           O  
ATOM   1346  N   TRP B 180      42.189  52.394  19.240  1.00  0.00           N  
ATOM   1347  CA  TRP B 180      42.937  51.830  20.390  1.00  0.00           C  
ATOM   1348  C   TRP B 180      42.405  52.342  21.715  1.00  0.00           C  
ATOM   1349  O   TRP B 180      42.149  53.515  21.900  1.00  0.00           O  
ATOM   1350  CB  TRP B 180      44.432  51.993  20.160  1.00  0.00           C  
ATOM   1351  CG  TRP B 180      44.986  53.434  20.275  1.00  0.00           C  
ATOM   1352  CD1 TRP B 180      45.303  54.228  19.189  1.00  0.00           C  
ATOM   1353  CD2 TRP B 180      45.174  54.343  21.420  1.00  0.00           C  
ATOM   1354  CE2 TRP B 180      45.690  55.639  20.974  1.00  0.00           C  
ATOM   1355  CE3 TRP B 180      45.112  54.265  22.813  1.00  0.00           C  
ATOM   1356  NE1 TRP B 180      45.687  55.455  19.607  1.00  0.00           N  
ATOM   1357  CZ2 TRP B 180      45.884  56.783  21.818  1.00  0.00           C  
ATOM   1358  CZ3 TRP B 180      45.372  55.346  23.734  1.00  0.00           C  
ATOM   1359  CH2 TRP B 180      45.730  56.626  23.227  1.00  0.00           C  
ATOM   1360  N   THR B 181      42.418  51.463  22.739  1.00  0.00           N  
ATOM   1361  CA  THR B 181      41.995  51.782  24.132  1.00  0.00           C  
ATOM   1362  C   THR B 181      42.743  50.950  25.171  1.00  0.00           C  
ATOM   1363  O   THR B 181      43.647  50.199  24.743  1.00  0.00           O  
ATOM   1364  CB  THR B 181      40.467  51.621  24.283  1.00  0.00           C  
ATOM   1365  CG2 THR B 181      39.999  50.119  24.196  1.00  0.00           C  
ATOM   1366  OG1 THR B 181      39.985  52.200  25.481  1.00  0.00           O  
ATOM   1367  N   THR B 182      42.404  50.882  26.450  1.00  0.00           N  
ATOM   1368  CA  THR B 182      43.062  50.110  27.499  1.00  0.00           C  
ATOM   1369  C   THR B 182      42.085  49.373  28.375  1.00  0.00           C  
ATOM   1370  O   THR B 182      41.087  50.006  28.788  1.00  0.00           O  
ATOM   1371  CB  THR B 182      44.011  51.014  28.314  1.00  0.00           C  
ATOM   1372  CG2 THR B 182      45.006  50.139  29.038  1.00  0.00           C  
ATOM   1373  OG1 THR B 182      44.887  51.813  27.503  1.00  0.00           O  
ATOM   1374  N   GLN B 183      42.334  48.063  28.628  1.00  0.00           N  
ATOM   1375  CA  GLN B 183      41.245  47.222  29.388  1.00  0.00           C  
ATOM   1376  C   GLN B 183      41.221  47.412  30.901  1.00  0.00           C  
ATOM   1377  O   GLN B 183      42.112  47.682  31.595  1.00  0.00           O  
ATOM   1378  CB  GLN B 183      41.501  45.773  28.920  1.00  0.00           C  
ATOM   1379  CG  GLN B 183      41.153  45.376  27.466  1.00  0.00           C  
ATOM   1380  CD  GLN B 183      41.310  43.878  27.279  1.00  0.00           C  
ATOM   1381  NE2 GLN B 183      40.202  43.308  26.885  1.00  0.00           N  
ATOM   1382  OE1 GLN B 183      42.351  43.295  27.573  1.00  0.00           O  
ATOM   1383  N   ASP B 184      40.025  47.402  31.423  1.00  0.00           N  
ATOM   1384  CA  ASP B 184      39.605  47.772  32.811  1.00  0.00           C  
ATOM   1385  C   ASP B 184      38.548  46.883  33.427  1.00  0.00           C  
ATOM   1386  O   ASP B 184      38.300  46.853  34.629  1.00  0.00           O  
ATOM   1387  CB  ASP B 184      39.354  49.258  32.831  1.00  0.00           C  
ATOM   1388  CG  ASP B 184      38.154  49.773  32.183  1.00  0.00           C  
ATOM   1389  OD1 ASP B 184      37.677  49.192  31.230  1.00  0.00           O  
ATOM   1390  OD2 ASP B 184      37.611  50.732  32.685  1.00  0.00           O1-
ATOM   1391  N   GLU B 185      37.829  46.127  32.585  1.00  0.00           N  
ATOM   1392  CA  GLU B 185      36.858  45.120  32.967  1.00  0.00           C  
ATOM   1393  C   GLU B 185      36.756  43.992  31.855  1.00  0.00           C  
ATOM   1394  O   GLU B 185      36.894  44.117  30.627  1.00  0.00           O  
ATOM   1395  CB  GLU B 185      35.413  45.684  33.197  1.00  0.00           C  
ATOM   1396  CG  GLU B 185      34.198  44.735  33.525  1.00  0.00           C  
ATOM   1397  CD  GLU B 185      34.321  43.640  34.635  1.00  0.00           C  
ATOM   1398  OE1 GLU B 185      35.457  43.482  35.226  1.00  0.00           O  
ATOM   1399  OE2 GLU B 185      33.273  43.073  34.916  1.00  0.00           O1-
ATOM   1400  N   GLY B 186      36.395  42.813  32.401  1.00  0.00           N  
ATOM   1401  CA  GLY B 186      35.986  41.650  31.700  1.00  0.00           C  
ATOM   1402  C   GLY B 186      37.011  40.781  30.863  1.00  0.00           C  
ATOM   1403  O   GLY B 186      36.601  40.267  29.866  1.00  0.00           O  
ATOM   1404  N   ALA B 187      38.290  40.861  31.257  1.00  0.00           N  
ATOM   1405  CA  ALA B 187      39.439  40.443  30.418  1.00  0.00           C  
ATOM   1406  C   ALA B 187      40.606  39.736  31.171  1.00  0.00           C  
ATOM   1407  O   ALA B 187      41.172  40.228  32.154  1.00  0.00           O  
ATOM   1408  CB  ALA B 187      39.924  41.812  29.741  1.00  0.00           C  
ATOM   1409  N   ALA B 188      41.005  38.571  30.662  1.00  0.00           N  
ATOM   1410  CA  ALA B 188      42.122  37.786  31.263  1.00  0.00           C  
ATOM   1411  C   ALA B 188      43.505  38.157  30.828  1.00  0.00           C  
ATOM   1412  O   ALA B 188      43.731  38.592  29.739  1.00  0.00           O  
ATOM   1413  CB  ALA B 188      41.879  36.292  30.914  1.00  0.00           C  
ATOM   1414  N   ILE B 189      44.495  37.978  31.778  1.00  0.00           N  
ATOM   1415  CA  ILE B 189      45.956  38.125  31.576  1.00  0.00           C  
ATOM   1416  C   ILE B 189      46.846  37.414  32.665  1.00  0.00           C  
ATOM   1417  O   ILE B 189      46.372  37.189  33.720  1.00  0.00           O  
ATOM   1418  CB  ILE B 189      46.263  39.642  31.579  1.00  0.00           C  
ATOM   1419  CG1 ILE B 189      47.724  39.947  31.094  1.00  0.00           C  
ATOM   1420  CG2 ILE B 189      46.006  40.280  32.964  1.00  0.00           C  
ATOM   1421  CD1 ILE B 189      47.966  41.466  30.735  1.00  0.00           C  
ATOM   1422  N   GLY B 190      48.075  37.054  32.306  1.00  0.00           N  
ATOM   1423  CA  GLY B 190      49.217  36.483  33.122  1.00  0.00           C  
ATOM   1424  C   GLY B 190      50.009  37.536  33.919  1.00  0.00           C  
ATOM   1425  O   GLY B 190      49.423  38.558  34.301  1.00  0.00           O  
ATOM   1426  N   LEU B 191      51.276  37.211  34.089  1.00  0.00           N  
ATOM   1427  CA  LEU B 191      52.164  37.853  35.150  1.00  0.00           C  
ATOM   1428  C   LEU B 191      52.285  39.353  35.057  1.00  0.00           C  
ATOM   1429  O   LEU B 191      52.370  40.012  36.131  1.00  0.00           O  
ATOM   1430  CB  LEU B 191      53.549  37.168  35.025  1.00  0.00           C  
ATOM   1431  CG  LEU B 191      54.481  37.522  36.184  1.00  0.00           C  
ATOM   1432  CD1 LEU B 191      54.038  36.952  37.587  1.00  0.00           C  
ATOM   1433  CD2 LEU B 191      55.836  36.776  35.823  1.00  0.00           C  
ATOM   1434  N   ALA B 192      52.198  39.887  33.854  1.00  0.00           N  
ATOM   1435  CA  ALA B 192      52.133  41.265  33.486  1.00  0.00           C  
ATOM   1436  C   ALA B 192      51.033  42.109  34.173  1.00  0.00           C  
ATOM   1437  O   ALA B 192      51.035  43.363  33.962  1.00  0.00           O  
ATOM   1438  CB  ALA B 192      51.933  41.280  31.970  1.00  0.00           C  
ATOM   1439  N   TRP B 193      50.094  41.506  34.906  1.00  0.00           N  
ATOM   1440  CA  TRP B 193      49.318  42.319  35.851  1.00  0.00           C  
ATOM   1441  C   TRP B 193      50.132  43.050  36.956  1.00  0.00           C  
ATOM   1442  O   TRP B 193      49.678  44.116  37.390  1.00  0.00           O  
ATOM   1443  CB  TRP B 193      48.168  41.535  36.499  1.00  0.00           C  
ATOM   1444  CG  TRP B 193      48.475  40.559  37.598  1.00  0.00           C  
ATOM   1445  CD1 TRP B 193      48.775  39.267  37.402  1.00  0.00           C  
ATOM   1446  CD2 TRP B 193      48.632  40.772  39.029  1.00  0.00           C  
ATOM   1447  CE2 TRP B 193      48.800  39.499  39.655  1.00  0.00           C  
ATOM   1448  CE3 TRP B 193      48.525  41.901  39.924  1.00  0.00           C  
ATOM   1449  NE1 TRP B 193      48.926  38.625  38.625  1.00  0.00           N  
ATOM   1450  CZ2 TRP B 193      48.799  39.336  41.034  1.00  0.00           C  
ATOM   1451  CZ3 TRP B 193      48.622  41.739  41.332  1.00  0.00           C  
ATOM   1452  CH2 TRP B 193      48.656  40.466  41.909  1.00  0.00           C  
ATOM   1453  N   ILE B 194      51.327  42.524  37.315  1.00  0.00           N  
ATOM   1454  CA  ILE B 194      52.243  43.072  38.345  1.00  0.00           C  
ATOM   1455  C   ILE B 194      53.180  44.130  37.772  1.00  0.00           C  
ATOM   1456  O   ILE B 194      53.838  43.879  36.737  1.00  0.00           O  
ATOM   1457  CB  ILE B 194      53.019  41.839  38.905  1.00  0.00           C  
ATOM   1458  CG1 ILE B 194      52.194  40.778  39.555  1.00  0.00           C  
ATOM   1459  CG2 ILE B 194      54.147  42.322  39.850  1.00  0.00           C  
ATOM   1460  CD1 ILE B 194      53.065  39.651  40.076  1.00  0.00           C  
ATOM   1461  N   PRO B 195      53.417  45.252  38.450  1.00  0.00           N  
ATOM   1462  CA  PRO B 195      54.161  46.436  37.915  1.00  0.00           C  
ATOM   1463  C   PRO B 195      55.581  46.141  37.521  1.00  0.00           C  
ATOM   1464  O   PRO B 195      56.013  46.641  36.440  1.00  0.00           O  
ATOM   1465  CB  PRO B 195      54.186  47.498  38.954  1.00  0.00           C  
ATOM   1466  CG  PRO B 195      52.873  47.156  39.683  1.00  0.00           C  
ATOM   1467  CD  PRO B 195      52.843  45.664  39.711  1.00  0.00           C  
ATOM   1468  N   TYR B 196      56.347  45.219  38.224  1.00  0.00           N  
ATOM   1469  CA  TYR B 196      57.636  44.765  37.736  1.00  0.00           C  
ATOM   1470  C   TYR B 196      57.628  43.993  36.423  1.00  0.00           C  
ATOM   1471  O   TYR B 196      58.722  43.846  35.814  1.00  0.00           O  
ATOM   1472  CB  TYR B 196      58.431  44.046  38.912  1.00  0.00           C  
ATOM   1473  CG  TYR B 196      59.775  43.534  38.562  1.00  0.00           C  
ATOM   1474  CD1 TYR B 196      59.898  42.292  37.943  1.00  0.00           C  
ATOM   1475  CD2 TYR B 196      60.923  44.319  38.839  1.00  0.00           C  
ATOM   1476  CE1 TYR B 196      61.180  41.804  37.539  1.00  0.00           C  
ATOM   1477  CE2 TYR B 196      62.183  43.901  38.252  1.00  0.00           C  
ATOM   1478  CZ  TYR B 196      62.323  42.620  37.643  1.00  0.00           C  
ATOM   1479  OH  TYR B 196      63.409  42.439  36.888  1.00  0.00           O  
ATOM   1480  N   PHE B 197      56.518  43.514  35.904  1.00  0.00           N  
ATOM   1481  CA  PHE B 197      56.394  42.676  34.699  1.00  0.00           C  
ATOM   1482  C   PHE B 197      55.472  43.128  33.577  1.00  0.00           C  
ATOM   1483  O   PHE B 197      55.170  42.458  32.580  1.00  0.00           O  
ATOM   1484  CB  PHE B 197      55.997  41.204  35.196  1.00  0.00           C  
ATOM   1485  CG  PHE B 197      56.941  40.581  36.262  1.00  0.00           C  
ATOM   1486  CD1 PHE B 197      56.566  40.411  37.598  1.00  0.00           C  
ATOM   1487  CD2 PHE B 197      58.098  39.894  35.828  1.00  0.00           C  
ATOM   1488  CE1 PHE B 197      57.406  39.802  38.520  1.00  0.00           C  
ATOM   1489  CE2 PHE B 197      58.879  39.205  36.732  1.00  0.00           C  
ATOM   1490  CZ  PHE B 197      58.596  39.111  38.102  1.00  0.00           C  
ATOM   1491  N   GLY B 198      55.076  44.347  33.777  1.00  0.00           N  
ATOM   1492  CA  GLY B 198      54.393  45.171  32.784  1.00  0.00           C  
ATOM   1493  C   GLY B 198      55.384  45.703  31.764  1.00  0.00           C  
ATOM   1494  O   GLY B 198      56.566  46.001  32.027  1.00  0.00           O  
ATOM   1495  N   PRO B 199      54.918  45.763  30.517  1.00  0.00           N  
ATOM   1496  CA  PRO B 199      55.860  46.109  29.425  1.00  0.00           C  
ATOM   1497  C   PRO B 199      56.347  47.523  29.557  1.00  0.00           C  
ATOM   1498  O   PRO B 199      55.643  48.413  30.052  1.00  0.00           O  
ATOM   1499  CB  PRO B 199      55.069  45.916  28.119  1.00  0.00           C  
ATOM   1500  CG  PRO B 199      53.628  45.767  28.520  1.00  0.00           C  
ATOM   1501  CD  PRO B 199      53.669  45.312  29.963  1.00  0.00           C  
ATOM   1502  N   ALA B 200      57.597  47.818  29.184  1.00  0.00           N  
ATOM   1503  CA  ALA B 200      58.187  49.120  29.011  1.00  0.00           C  
ATOM   1504  C   ALA B 200      57.728  49.783  27.653  1.00  0.00           C  
ATOM   1505  O   ALA B 200      57.673  50.934  27.474  1.00  0.00           O  
ATOM   1506  CB  ALA B 200      59.749  49.074  29.064  1.00  0.00           C  
ATOM   1507  N   ALA B 201      57.432  48.864  26.722  1.00  0.00           N  
ATOM   1508  CA  ALA B 201      56.711  49.089  25.452  1.00  0.00           C  
ATOM   1509  C   ALA B 201      55.155  49.407  25.477  1.00  0.00           C  
ATOM   1510  O   ALA B 201      54.418  49.216  26.394  1.00  0.00           O  
ATOM   1511  CB  ALA B 201      57.107  47.827  24.612  1.00  0.00           C  
ATOM   1512  N   GLU B 202      54.587  49.768  24.367  1.00  0.00           N  
ATOM   1513  CA  GLU B 202      53.162  49.971  24.020  1.00  0.00           C  
ATOM   1514  C   GLU B 202      52.323  48.666  23.842  1.00  0.00           C  
ATOM   1515  O   GLU B 202      51.058  48.710  23.703  1.00  0.00           O  
ATOM   1516  CB  GLU B 202      53.118  50.782  22.730  1.00  0.00           C  
ATOM   1517  CG  GLU B 202      53.749  52.159  22.996  1.00  0.00           C  
ATOM   1518  CD  GLU B 202      55.156  52.238  22.407  1.00  0.00           C  
ATOM   1519  OE1 GLU B 202      55.931  51.219  22.423  1.00  0.00           O  
ATOM   1520  OE2 GLU B 202      55.463  53.313  21.824  1.00  0.00           O1-
ATOM   1521  N   GLY B 203      52.898  47.507  24.341  1.00  0.00           N  
ATOM   1522  CA  GLY B 203      52.195  46.201  24.418  1.00  0.00           C  
ATOM   1523  C   GLY B 203      51.000  46.206  25.441  1.00  0.00           C  
ATOM   1524  O   GLY B 203      50.397  45.092  25.678  1.00  0.00           O  
ATOM   1525  N   ILE B 204      50.532  47.281  26.059  1.00  0.00           N  
ATOM   1526  CA  ILE B 204      49.411  47.408  27.003  1.00  0.00           C  
ATOM   1527  C   ILE B 204      48.004  47.554  26.363  1.00  0.00           C  
ATOM   1528  O   ILE B 204      47.024  47.123  26.933  1.00  0.00           O  
ATOM   1529  CB  ILE B 204      49.533  48.547  28.034  1.00  0.00           C  
ATOM   1530  CG1 ILE B 204      49.222  49.939  27.450  1.00  0.00           C  
ATOM   1531  CG2 ILE B 204      50.872  48.500  28.773  1.00  0.00           C  
ATOM   1532  CD1 ILE B 204      49.336  51.129  28.427  1.00  0.00           C  
ATOM   1533  N   TYR B 205      47.939  48.150  25.179  1.00  0.00           N  
ATOM   1534  CA  TYR B 205      46.626  48.539  24.571  1.00  0.00           C  
ATOM   1535  C   TYR B 205      45.842  47.378  23.911  1.00  0.00           C  
ATOM   1536  O   TYR B 205      46.357  46.282  23.787  1.00  0.00           O  
ATOM   1537  CB  TYR B 205      46.859  49.659  23.558  1.00  0.00           C  
ATOM   1538  CG  TYR B 205      47.600  50.839  24.166  1.00  0.00           C  
ATOM   1539  CD1 TYR B 205      46.885  51.815  24.945  1.00  0.00           C  
ATOM   1540  CD2 TYR B 205      48.899  51.105  23.836  1.00  0.00           C  
ATOM   1541  CE1 TYR B 205      47.544  52.856  25.487  1.00  0.00           C  
ATOM   1542  CE2 TYR B 205      49.604  52.109  24.435  1.00  0.00           C  
ATOM   1543  CZ  TYR B 205      48.921  53.083  25.223  1.00  0.00           C  
ATOM   1544  OH  TYR B 205      49.534  54.138  25.773  1.00  0.00           O  
ATOM   1545  N   ILE B 206      44.599  47.615  23.386  1.00  0.00           N  
ATOM   1546  CA  ILE B 206      43.780  46.676  22.609  1.00  0.00           C  
ATOM   1547  C   ILE B 206      43.119  47.421  21.493  1.00  0.00           C  
ATOM   1548  O   ILE B 206      42.703  48.540  21.717  1.00  0.00           O  
ATOM   1549  CB  ILE B 206      42.737  45.912  23.511  1.00  0.00           C  
ATOM   1550  CG1 ILE B 206      42.218  44.697  22.752  1.00  0.00           C  
ATOM   1551  CG2 ILE B 206      41.633  46.840  24.079  1.00  0.00           C  
ATOM   1552  CD1 ILE B 206      41.207  43.771  23.399  1.00  0.00           C  
ATOM   1553  N   GLU B 207      43.153  46.847  20.303  1.00  0.00           N  
ATOM   1554  CA  GLU B 207      42.812  47.532  19.076  1.00  0.00           C  
ATOM   1555  C   GLU B 207      41.510  46.987  18.347  1.00  0.00           C  
ATOM   1556  O   GLU B 207      40.938  45.978  18.706  1.00  0.00           O  
ATOM   1557  CB  GLU B 207      44.066  47.597  18.118  1.00  0.00           C  
ATOM   1558  CG  GLU B 207      45.137  48.434  18.701  1.00  0.00           C  
ATOM   1559  CD  GLU B 207      46.020  47.741  19.702  1.00  0.00           C  
ATOM   1560  OE1 GLU B 207      46.334  46.571  19.503  1.00  0.00           O  
ATOM   1561  OE2 GLU B 207      46.477  48.422  20.650  1.00  0.00           O1-
ATOM   1562  N   GLY B 208      41.160  47.704  17.265  1.00  0.00           N  
ATOM   1563  CA  GLY B 208      39.836  47.576  16.684  1.00  0.00           C  
ATOM   1564  C   GLY B 208      39.626  48.505  15.476  1.00  0.00           C  
ATOM   1565  O   GLY B 208      40.598  49.184  15.096  1.00  0.00           O  
ATOM   1566  N   LEU B 209      38.471  48.436  14.890  1.00  0.00           N  
ATOM   1567  CA  LEU B 209      38.165  49.168  13.654  1.00  0.00           C  
ATOM   1568  C   LEU B 209      36.616  49.273  13.578  1.00  0.00           C  
ATOM   1569  O   LEU B 209      35.916  48.288  13.733  1.00  0.00           O  
ATOM   1570  CB  LEU B 209      38.678  48.455  12.408  1.00  0.00           C  
ATOM   1571  CG  LEU B 209      38.095  49.087  11.131  1.00  0.00           C  
ATOM   1572  CD1 LEU B 209      38.391  50.570  10.864  1.00  0.00           C  
ATOM   1573  CD2 LEU B 209      38.667  48.308   9.950  1.00  0.00           C  
ATOM   1574  N   MET B 210      36.100  50.512  13.445  1.00  0.00           N  
ATOM   1575  CA  MET B 210      34.720  50.840  13.209  1.00  0.00           C  
ATOM   1576  C   MET B 210      34.582  51.197  11.740  1.00  0.00           C  
ATOM   1577  O   MET B 210      35.091  52.266  11.319  1.00  0.00           O  
ATOM   1578  CB  MET B 210      34.256  51.852  14.234  1.00  0.00           C  
ATOM   1579  CG  MET B 210      34.225  51.371  15.677  1.00  0.00           C  
ATOM   1580  SD  MET B 210      32.770  50.273  16.131  1.00  0.00           S  
ATOM   1581  CE  MET B 210      33.555  49.334  17.425  1.00  0.00           C  
ATOM   1582  N   HIS B 211      34.121  50.264  10.951  1.00  0.00           N  
ATOM   1583  CA  HIS B 211      34.186  50.287   9.508  1.00  0.00           C  
ATOM   1584  C   HIS B 211      32.821  50.807   8.965  1.00  0.00           C  
ATOM   1585  O   HIS B 211      31.898  49.993   9.008  1.00  0.00           O  
ATOM   1586  CB  HIS B 211      34.725  48.902   8.982  1.00  0.00           C  
ATOM   1587  CG  HIS B 211      34.954  48.943   7.442  1.00  0.00           C  
ATOM   1588  CD2 HIS B 211      34.056  48.593   6.471  1.00  0.00           C  
ATOM   1589  ND1 HIS B 211      35.812  49.792   6.770  1.00  0.00           N  
ATOM   1590  CE1 HIS B 211      35.527  49.821   5.441  1.00  0.00           C  
ATOM   1591  NE2 HIS B 211      34.438  49.065   5.203  1.00  0.00           N  
ATOM   1592  N   ASN B 212      32.780  51.990   8.368  1.00  0.00           N  
ATOM   1593  CA  ASN B 212      31.715  52.751   7.705  1.00  0.00           C  
ATOM   1594  C   ASN B 212      30.425  52.886   8.500  1.00  0.00           C  
ATOM   1595  O   ASN B 212      29.967  53.975   8.798  1.00  0.00           O  
ATOM   1596  CB  ASN B 212      31.497  52.062   6.276  1.00  0.00           C  
ATOM   1597  CG  ASN B 212      30.638  53.014   5.373  1.00  0.00           C  
ATOM   1598  ND2 ASN B 212      29.949  52.502   4.361  1.00  0.00           N  
ATOM   1599  OD1 ASN B 212      30.394  54.154   5.630  1.00  0.00           O  
ATOM   1600  N   GLN B 213      29.748  51.727   8.736  1.00  0.00           N  
ATOM   1601  CA  GLN B 213      28.429  51.663   9.396  1.00  0.00           C  
ATOM   1602  C   GLN B 213      27.456  52.532   8.702  1.00  0.00           C  
ATOM   1603  O   GLN B 213      26.611  53.228   9.260  1.00  0.00           O  
ATOM   1604  CB  GLN B 213      28.571  51.881  10.897  1.00  0.00           C  
ATOM   1605  CG  GLN B 213      29.572  50.940  11.562  1.00  0.00           C  
ATOM   1606  CD  GLN B 213      29.382  50.917  13.077  1.00  0.00           C  
ATOM   1607  NE2 GLN B 213      30.179  50.146  13.779  1.00  0.00           N  
ATOM   1608  OE1 GLN B 213      28.531  51.512  13.675  1.00  0.00           O  
ATOM   1609  N   ASP B 214      27.433  52.399   7.359  1.00  0.00           N  
ATOM   1610  CA  ASP B 214      26.710  53.130   6.311  1.00  0.00           C  
ATOM   1611  C   ASP B 214      26.546  54.679   6.504  1.00  0.00           C  
ATOM   1612  O   ASP B 214      25.493  55.295   6.349  1.00  0.00           O  
ATOM   1613  CB  ASP B 214      25.308  52.399   6.087  1.00  0.00           C  
ATOM   1614  CG  ASP B 214      25.471  50.932   5.618  1.00  0.00           C  
ATOM   1615  OD1 ASP B 214      26.361  50.592   4.847  1.00  0.00           O  
ATOM   1616  OD2 ASP B 214      24.653  50.125   6.089  1.00  0.00           O1-
ATOM   1617  N   GLY B 215      27.735  55.275   6.779  1.00  0.00           N  
ATOM   1618  CA  GLY B 215      27.864  56.744   6.917  1.00  0.00           C  
ATOM   1619  C   GLY B 215      28.155  57.241   8.349  1.00  0.00           C  
ATOM   1620  O   GLY B 215      28.571  58.397   8.483  1.00  0.00           O  
ATOM   1621  N   LEU B 216      27.946  56.349   9.389  1.00  0.00           N  
ATOM   1622  CA  LEU B 216      27.842  56.810  10.778  1.00  0.00           C  
ATOM   1623  C   LEU B 216      29.161  57.169  11.387  1.00  0.00           C  
ATOM   1624  O   LEU B 216      29.220  57.984  12.370  1.00  0.00           O  
ATOM   1625  CB  LEU B 216      27.094  55.814  11.643  1.00  0.00           C  
ATOM   1626  CG  LEU B 216      25.622  55.640  11.227  1.00  0.00           C  
ATOM   1627  CD1 LEU B 216      25.001  54.654  12.214  1.00  0.00           C  
ATOM   1628  CD2 LEU B 216      24.795  56.955  11.108  1.00  0.00           C  
ATOM   1629  N   ILE B 217      30.273  56.750  10.790  1.00  0.00           N  
ATOM   1630  CA  ILE B 217      31.649  57.107  11.163  1.00  0.00           C  
ATOM   1631  C   ILE B 217      32.091  58.475  10.484  1.00  0.00           C  
ATOM   1632  O   ILE B 217      32.751  59.307  11.101  1.00  0.00           O  
ATOM   1633  CB  ILE B 217      32.666  55.985  10.893  1.00  0.00           C  
ATOM   1634  CG1 ILE B 217      32.275  54.510  11.288  1.00  0.00           C  
ATOM   1635  CG2 ILE B 217      34.011  56.371  11.489  1.00  0.00           C  
ATOM   1636  CD1 ILE B 217      31.809  54.410  12.773  1.00  0.00           C  
ATOM   1637  N   CYS B 218      31.393  58.868   9.423  1.00  0.00           N  
ATOM   1638  CA  CYS B 218      31.442  60.253   8.967  1.00  0.00           C  
ATOM   1639  C   CYS B 218      30.565  61.191   9.806  1.00  0.00           C  
ATOM   1640  O   CYS B 218      30.818  62.421   9.855  1.00  0.00           O  
ATOM   1641  CB  CYS B 218      31.184  60.244   7.410  1.00  0.00           C  
ATOM   1642  SG  CYS B 218      32.479  59.631   6.418  1.00  0.00           S  
ATOM   1643  N   GLY B 219      29.477  60.683  10.295  1.00  0.00           N  
ATOM   1644  CA  GLY B 219      28.658  61.383  11.272  1.00  0.00           C  
ATOM   1645  C   GLY B 219      29.430  61.639  12.573  1.00  0.00           C  
ATOM   1646  O   GLY B 219      29.537  62.787  12.945  1.00  0.00           O  
ATOM   1647  N   LEU B 220      30.171  60.571  13.021  1.00  0.00           N  
ATOM   1648  CA  LEU B 220      31.002  60.749  14.279  1.00  0.00           C  
ATOM   1649  C   LEU B 220      32.173  61.698  14.181  1.00  0.00           C  
ATOM   1650  O   LEU B 220      32.471  62.373  15.112  1.00  0.00           O  
ATOM   1651  CB  LEU B 220      31.554  59.301  14.548  1.00  0.00           C  
ATOM   1652  CG  LEU B 220      32.549  59.142  15.701  1.00  0.00           C  
ATOM   1653  CD1 LEU B 220      32.172  59.617  17.115  1.00  0.00           C  
ATOM   1654  CD2 LEU B 220      33.024  57.695  15.958  1.00  0.00           C  
ATOM   1655  N   ARG B 221      32.810  61.766  12.980  1.00  0.00           N  
ATOM   1656  CA  ARG B 221      33.845  62.751  12.723  1.00  0.00           C  
ATOM   1657  C   ARG B 221      33.255  64.188  12.781  1.00  0.00           C  
ATOM   1658  O   ARG B 221      33.819  65.212  13.203  1.00  0.00           O  
ATOM   1659  CB  ARG B 221      34.597  62.563  11.373  1.00  0.00           C  
ATOM   1660  CG  ARG B 221      35.576  61.422  11.506  1.00  0.00           C  
ATOM   1661  CD  ARG B 221      36.323  61.181  10.220  1.00  0.00           C  
ATOM   1662  NE  ARG B 221      37.150  60.034  10.250  1.00  0.00           N  
ATOM   1663  CZ  ARG B 221      38.233  59.772  10.950  1.00  0.00           C  
ATOM   1664  NH1 ARG B 221      38.796  58.581  10.795  1.00  0.00           N1+
ATOM   1665  NH2 ARG B 221      38.898  60.641  11.608  1.00  0.00           N1+
ATOM   1666  N   GLN B 222      32.024  64.446  12.226  1.00  0.00           N  
ATOM   1667  CA  GLN B 222      31.309  65.774  12.405  1.00  0.00           C  
ATOM   1668  C   GLN B 222      30.813  65.974  13.851  1.00  0.00           C  
ATOM   1669  O   GLN B 222      30.871  67.105  14.385  1.00  0.00           O  
ATOM   1670  CB  GLN B 222      30.181  65.837  11.380  1.00  0.00           C  
ATOM   1671  CG  GLN B 222      29.305  67.032  11.530  1.00  0.00           C  
ATOM   1672  CD  GLN B 222      29.874  68.369  11.127  1.00  0.00           C  
ATOM   1673  NE2 GLN B 222      29.305  69.505  11.598  1.00  0.00           N  
ATOM   1674  OE1 GLN B 222      30.900  68.491  10.518  1.00  0.00           O  
ATOM   1675  N   LEU B 223      30.415  64.905  14.526  1.00  0.00           N  
ATOM   1676  CA  LEU B 223      30.140  64.964  15.997  1.00  0.00           C  
ATOM   1677  C   LEU B 223      31.284  65.467  16.801  1.00  0.00           C  
ATOM   1678  O   LEU B 223      31.220  66.382  17.607  1.00  0.00           O  
ATOM   1679  CB  LEU B 223      29.645  63.607  16.470  1.00  0.00           C  
ATOM   1680  CG  LEU B 223      29.049  63.618  17.941  1.00  0.00           C  
ATOM   1681  CD1 LEU B 223      27.940  64.666  18.057  1.00  0.00           C  
ATOM   1682  CD2 LEU B 223      28.394  62.335  18.340  1.00  0.00           C  
ATOM   1683  N   ALA B 224      32.478  64.905  16.537  1.00  0.00           N  
ATOM   1684  CA  ALA B 224      33.692  65.346  17.204  1.00  0.00           C  
ATOM   1685  C   ALA B 224      34.157  66.777  16.926  1.00  0.00           C  
ATOM   1686  O   ALA B 224      34.851  67.424  17.740  1.00  0.00           O  
ATOM   1687  CB  ALA B 224      34.771  64.379  16.711  1.00  0.00           C  
ATOM   1688  N   ASN B 225      33.772  67.336  15.777  1.00  0.00           N  
ATOM   1689  CA  ASN B 225      33.991  68.749  15.546  1.00  0.00           C  
ATOM   1690  C   ASN B 225      33.046  69.746  16.181  1.00  0.00           C  
ATOM   1691  O   ASN B 225      33.425  70.775  16.656  1.00  0.00           O  
ATOM   1692  CB  ASN B 225      34.049  68.897  13.968  1.00  0.00           C  
ATOM   1693  CG  ASN B 225      35.386  68.563  13.265  1.00  0.00           C  
ATOM   1694  ND2 ASN B 225      35.642  67.299  12.923  1.00  0.00           N  
ATOM   1695  OD1 ASN B 225      36.245  69.406  13.163  1.00  0.00           O  
ATOM   1696  N   GLU B 226      31.703  69.383  16.256  1.00  0.00           N  
ATOM   1697  CA  GLU B 226      30.654  69.981  17.050  1.00  0.00           C  
ATOM   1698  C   GLU B 226      31.124  69.966  18.561  1.00  0.00           C  
ATOM   1699  O   GLU B 226      31.136  70.945  19.293  1.00  0.00           O  
ATOM   1700  CB  GLU B 226      29.369  69.131  16.729  1.00  0.00           C  
ATOM   1701  CG  GLU B 226      28.103  69.533  17.570  1.00  0.00           C  
ATOM   1702  CD  GLU B 226      27.705  70.961  17.178  1.00  0.00           C  
ATOM   1703  OE1 GLU B 226      28.160  71.950  17.790  1.00  0.00           O  
ATOM   1704  OE2 GLU B 226      26.857  71.196  16.276  1.00  0.00           O1-
ATOM   1705  N   THR B 227      31.691  68.843  19.000  1.00  0.00           N  
ATOM   1706  CA  THR B 227      32.162  68.493  20.369  1.00  0.00           C  
ATOM   1707  C   THR B 227      33.462  69.183  20.642  1.00  0.00           C  
ATOM   1708  O   THR B 227      33.654  69.681  21.739  1.00  0.00           O  
ATOM   1709  CB  THR B 227      32.249  66.999  20.607  1.00  0.00           C  
ATOM   1710  CG2 THR B 227      32.561  66.604  22.045  1.00  0.00           C  
ATOM   1711  OG1 THR B 227      30.955  66.584  20.347  1.00  0.00           O  
ATOM   1712  N   THR B 228      34.375  69.246  19.686  1.00  0.00           N  
ATOM   1713  CA  THR B 228      35.591  70.049  19.808  1.00  0.00           C  
ATOM   1714  C   THR B 228      35.431  71.474  20.191  1.00  0.00           C  
ATOM   1715  O   THR B 228      36.076  72.017  21.151  1.00  0.00           O  
ATOM   1716  CB  THR B 228      36.558  69.893  18.604  1.00  0.00           C  
ATOM   1717  CG2 THR B 228      37.868  70.677  18.527  1.00  0.00           C  
ATOM   1718  OG1 THR B 228      37.019  68.564  18.510  1.00  0.00           O  
ATOM   1719  N   GLN B 229      34.394  72.106  19.625  1.00  0.00           N  
ATOM   1720  CA  GLN B 229      34.140  73.571  19.757  1.00  0.00           C  
ATOM   1721  C   GLN B 229      33.672  73.883  21.188  1.00  0.00           C  
ATOM   1722  O   GLN B 229      34.337  74.660  21.930  1.00  0.00           O  
ATOM   1723  CB  GLN B 229      33.130  73.921  18.592  1.00  0.00           C  
ATOM   1724  CG  GLN B 229      32.840  75.465  18.328  1.00  0.00           C  
ATOM   1725  CD  GLN B 229      31.714  76.036  19.206  1.00  0.00           C  
ATOM   1726  NE2 GLN B 229      31.510  77.382  19.295  1.00  0.00           N  
ATOM   1727  OE1 GLN B 229      31.035  75.310  19.966  1.00  0.00           O  
ATOM   1728  N   ALA B 230      32.744  73.065  21.662  1.00  0.00           N  
ATOM   1729  CA  ALA B 230      32.239  73.043  23.058  1.00  0.00           C  
ATOM   1730  C   ALA B 230      33.385  72.776  24.022  1.00  0.00           C  
ATOM   1731  O   ALA B 230      33.538  73.443  25.039  1.00  0.00           O  
ATOM   1732  CB  ALA B 230      30.999  72.068  23.164  1.00  0.00           C  
ATOM   1733  N   LEU B 231      34.171  71.769  23.713  1.00  0.00           N  
ATOM   1734  CA  LEU B 231      35.331  71.425  24.586  1.00  0.00           C  
ATOM   1735  C   LEU B 231      36.475  72.485  24.723  1.00  0.00           C  
ATOM   1736  O   LEU B 231      36.946  72.700  25.839  1.00  0.00           O  
ATOM   1737  CB  LEU B 231      35.861  70.031  24.082  1.00  0.00           C  
ATOM   1738  CG  LEU B 231      36.943  69.348  24.993  1.00  0.00           C  
ATOM   1739  CD1 LEU B 231      36.561  69.044  26.482  1.00  0.00           C  
ATOM   1740  CD2 LEU B 231      37.313  67.884  24.509  1.00  0.00           C  
ATOM   1741  N   GLN B 232      36.870  73.234  23.641  1.00  0.00           N  
ATOM   1742  CA  GLN B 232      37.853  74.237  23.740  1.00  0.00           C  
ATOM   1743  C   GLN B 232      37.373  75.372  24.657  1.00  0.00           C  
ATOM   1744  O   GLN B 232      38.222  76.013  25.288  1.00  0.00           O  
ATOM   1745  CB  GLN B 232      38.247  74.777  22.409  1.00  0.00           C  
ATOM   1746  CG  GLN B 232      39.113  73.744  21.640  1.00  0.00           C  
ATOM   1747  CD  GLN B 232      40.567  73.720  21.938  1.00  0.00           C  
ATOM   1748  NE2 GLN B 232      41.444  73.284  21.017  1.00  0.00           N  
ATOM   1749  OE1 GLN B 232      40.936  74.231  22.983  1.00  0.00           O  
ATOM   1750  N   LEU B 233      36.061  75.628  24.694  1.00  0.00           N  
ATOM   1751  CA  LEU B 233      35.481  76.570  25.642  1.00  0.00           C  
ATOM   1752  C   LEU B 233      35.339  75.957  26.992  1.00  0.00           C  
ATOM   1753  O   LEU B 233      35.415  76.691  27.986  1.00  0.00           O  
ATOM   1754  CB  LEU B 233      34.098  77.088  25.129  1.00  0.00           C  
ATOM   1755  CG  LEU B 233      34.152  77.643  23.689  1.00  0.00           C  
ATOM   1756  CD1 LEU B 233      32.794  78.108  23.110  1.00  0.00           C  
ATOM   1757  CD2 LEU B 233      35.068  78.831  23.765  1.00  0.00           C  
ATOM   1758  N   PHE B 234      35.148  74.644  27.120  1.00  0.00           N  
ATOM   1759  CA  PHE B 234      35.101  74.028  28.470  1.00  0.00           C  
ATOM   1760  C   PHE B 234      36.440  74.048  29.211  1.00  0.00           C  
ATOM   1761  O   PHE B 234      36.458  74.123  30.426  1.00  0.00           O  
ATOM   1762  CB  PHE B 234      34.505  72.604  28.310  1.00  0.00           C  
ATOM   1763  CG  PHE B 234      34.525  71.669  29.474  1.00  0.00           C  
ATOM   1764  CD1 PHE B 234      33.377  71.359  30.223  1.00  0.00           C  
ATOM   1765  CD2 PHE B 234      35.829  71.139  29.812  1.00  0.00           C  
ATOM   1766  CE1 PHE B 234      33.467  70.429  31.334  1.00  0.00           C  
ATOM   1767  CE2 PHE B 234      35.940  70.380  31.018  1.00  0.00           C  
ATOM   1768  CZ  PHE B 234      34.715  70.005  31.669  1.00  0.00           C  
ATOM   1769  N   LEU B 235      37.533  73.830  28.473  1.00  0.00           N  
ATOM   1770  CA  LEU B 235      38.924  73.950  28.858  1.00  0.00           C  
ATOM   1771  C   LEU B 235      39.288  75.451  29.175  1.00  0.00           C  
ATOM   1772  O   LEU B 235      39.902  75.711  30.217  1.00  0.00           O  
ATOM   1773  CB  LEU B 235      39.820  73.286  27.792  1.00  0.00           C  
ATOM   1774  CG  LEU B 235      39.687  71.818  27.909  1.00  0.00           C  
ATOM   1775  CD1 LEU B 235      40.007  71.141  26.542  1.00  0.00           C  
ATOM   1776  CD2 LEU B 235      40.832  71.287  28.840  1.00  0.00           C  
ATOM   1777  N   ARG B 236      38.790  76.394  28.326  1.00  0.00           N  
ATOM   1778  CA  ARG B 236      38.906  77.823  28.642  1.00  0.00           C  
ATOM   1779  C   ARG B 236      38.220  78.046  29.944  1.00  0.00           C  
ATOM   1780  O   ARG B 236      38.839  78.647  30.797  1.00  0.00           O  
ATOM   1781  CB  ARG B 236      38.211  78.559  27.519  1.00  0.00           C  
ATOM   1782  CG  ARG B 236      38.317  80.136  27.549  1.00  0.00           C  
ATOM   1783  CD  ARG B 236      37.851  80.741  26.238  1.00  0.00           C  
ATOM   1784  NE  ARG B 236      38.531  80.346  24.978  1.00  0.00           N  
ATOM   1785  CZ  ARG B 236      38.406  80.800  23.727  1.00  0.00           C  
ATOM   1786  NH1 ARG B 236      37.634  81.835  23.567  1.00  0.00           N1+
ATOM   1787  NH2 ARG B 236      39.023  80.339  22.680  1.00  0.00           N1+
ATOM   1788  N   ALA B 237      37.024  77.571  30.230  1.00  0.00           N  
ATOM   1789  CA  ALA B 237      36.361  77.839  31.504  1.00  0.00           C  
ATOM   1790  C   ALA B 237      37.007  77.176  32.768  1.00  0.00           C  
ATOM   1791  O   ALA B 237      36.980  77.711  33.848  1.00  0.00           O  
ATOM   1792  CB  ALA B 237      34.854  77.500  31.408  1.00  0.00           C  
ATOM   1793  N   THR B 238      37.633  75.995  32.636  1.00  0.00           N  
ATOM   1794  CA  THR B 238      38.006  75.276  33.834  1.00  0.00           C  
ATOM   1795  C   THR B 238      39.277  75.805  34.431  1.00  0.00           C  
ATOM   1796  O   THR B 238      40.179  76.285  33.768  1.00  0.00           O  
ATOM   1797  CB  THR B 238      38.075  73.744  33.533  1.00  0.00           C  
ATOM   1798  CG2 THR B 238      39.378  73.288  32.868  1.00  0.00           C  
ATOM   1799  OG1 THR B 238      38.006  73.023  34.719  1.00  0.00           O  
ATOM   1800  N   THR B 239      39.344  75.775  35.734  1.00  0.00           N  
ATOM   1801  CA  THR B 239      40.574  75.991  36.540  1.00  0.00           C  
ATOM   1802  C   THR B 239      41.395  74.707  36.747  1.00  0.00           C  
ATOM   1803  O   THR B 239      42.586  74.720  37.010  1.00  0.00           O  
ATOM   1804  CB  THR B 239      40.104  76.714  37.871  1.00  0.00           C  
ATOM   1805  CG2 THR B 239      41.262  77.002  38.790  1.00  0.00           C  
ATOM   1806  OG1 THR B 239      39.549  77.909  37.588  1.00  0.00           O  
ATOM   1807  N   GLU B 240      40.856  73.531  36.465  1.00  0.00           N  
ATOM   1808  CA  GLU B 240      41.503  72.215  36.542  1.00  0.00           C  
ATOM   1809  C   GLU B 240      42.642  72.074  35.511  1.00  0.00           C  
ATOM   1810  O   GLU B 240      42.402  72.128  34.272  1.00  0.00           O  
ATOM   1811  CB  GLU B 240      40.475  71.109  36.255  1.00  0.00           C  
ATOM   1812  CG  GLU B 240      39.479  71.028  37.374  1.00  0.00           C  
ATOM   1813  CD  GLU B 240      38.437  69.917  37.125  1.00  0.00           C  
ATOM   1814  OE1 GLU B 240      38.738  68.759  37.492  1.00  0.00           O  
ATOM   1815  OE2 GLU B 240      37.369  70.191  36.530  1.00  0.00           O1-
ATOM   1816  N   LEU B 241      43.843  71.771  35.970  1.00  0.00           N  
ATOM   1817  CA  LEU B 241      45.080  71.544  35.160  1.00  0.00           C  
ATOM   1818  C   LEU B 241      44.793  70.323  34.213  1.00  0.00           C  
ATOM   1819  O   LEU B 241      45.106  70.497  32.987  1.00  0.00           O  
ATOM   1820  CB  LEU B 241      46.407  71.467  35.996  1.00  0.00           C  
ATOM   1821  CG  LEU B 241      46.607  72.821  36.757  1.00  0.00           C  
ATOM   1822  CD1 LEU B 241      47.797  72.725  37.737  1.00  0.00           C  
ATOM   1823  CD2 LEU B 241      46.839  74.118  35.918  1.00  0.00           C  
ATOM   1824  N   ARG B 242      44.151  69.253  34.707  1.00  0.00           N  
ATOM   1825  CA  ARG B 242      43.840  68.041  33.979  1.00  0.00           C  
ATOM   1826  C   ARG B 242      42.439  67.469  34.264  1.00  0.00           C  
ATOM   1827  O   ARG B 242      42.392  66.461  34.999  1.00  0.00           O  
ATOM   1828  CB  ARG B 242      44.965  67.079  34.307  1.00  0.00           C  
ATOM   1829  CG  ARG B 242      46.408  67.507  34.062  1.00  0.00           C  
ATOM   1830  CD  ARG B 242      47.426  66.371  33.997  1.00  0.00           C  
ATOM   1831  NE  ARG B 242      47.744  65.792  35.307  1.00  0.00           N  
ATOM   1832  CZ  ARG B 242      48.814  65.913  36.111  1.00  0.00           C  
ATOM   1833  NH1 ARG B 242      49.703  66.762  35.953  1.00  0.00           N1+
ATOM   1834  NH2 ARG B 242      48.936  65.043  37.101  1.00  0.00           N1+
ATOM   1835  N   THR B 243      41.385  68.068  33.648  1.00  0.00           N  
ATOM   1836  CA  THR B 243      39.977  67.484  33.887  1.00  0.00           C  
ATOM   1837  C   THR B 243      39.877  65.940  33.573  1.00  0.00           C  
ATOM   1838  O   THR B 243      40.242  65.499  32.458  1.00  0.00           O  
ATOM   1839  CB  THR B 243      38.997  68.085  32.954  1.00  0.00           C  
ATOM   1840  CG2 THR B 243      37.474  67.561  33.229  1.00  0.00           C  
ATOM   1841  OG1 THR B 243      39.064  69.526  33.109  1.00  0.00           O  
ATOM   1842  N   PHE B 244      39.286  65.090  34.453  1.00  0.00           N  
ATOM   1843  CA  PHE B 244      39.117  63.646  34.397  1.00  0.00           C  
ATOM   1844  C   PHE B 244      37.656  63.131  34.687  1.00  0.00           C  
ATOM   1845  O   PHE B 244      37.036  62.431  33.901  1.00  0.00           O  
ATOM   1846  CB  PHE B 244      40.177  63.071  35.332  1.00  0.00           C  
ATOM   1847  CG  PHE B 244      40.596  61.621  35.137  1.00  0.00           C  
ATOM   1848  CD1 PHE B 244      39.692  60.606  35.430  1.00  0.00           C  
ATOM   1849  CD2 PHE B 244      41.783  61.244  34.547  1.00  0.00           C  
ATOM   1850  CE1 PHE B 244      40.028  59.266  35.292  1.00  0.00           C  
ATOM   1851  CE2 PHE B 244      42.067  59.847  34.312  1.00  0.00           C  
ATOM   1852  CZ  PHE B 244      41.192  58.832  34.668  1.00  0.00           C  
ATOM   1853  N   SER B 245      36.951  63.697  35.699  1.00  0.00           N  
ATOM   1854  CA  SER B 245      35.515  63.483  36.109  1.00  0.00           C  
ATOM   1855  C   SER B 245      34.412  64.065  35.178  1.00  0.00           C  
ATOM   1856  O   SER B 245      33.265  64.206  35.602  1.00  0.00           O  
ATOM   1857  CB  SER B 245      35.328  63.984  37.508  1.00  0.00           C  
ATOM   1858  OG  SER B 245      35.818  65.325  37.697  1.00  0.00           O  
ATOM   1859  N   ILE B 246      34.704  64.312  33.908  1.00  0.00           N  
ATOM   1860  CA  ILE B 246      33.787  64.817  32.844  1.00  0.00           C  
ATOM   1861  C   ILE B 246      32.610  63.890  32.553  1.00  0.00           C  
ATOM   1862  O   ILE B 246      31.482  64.381  32.383  1.00  0.00           O  
ATOM   1863  CB  ILE B 246      34.598  65.156  31.610  1.00  0.00           C  
ATOM   1864  CG1 ILE B 246      33.641  65.867  30.460  1.00  0.00           C  
ATOM   1865  CG2 ILE B 246      35.363  64.091  30.835  1.00  0.00           C  
ATOM   1866  CD1 ILE B 246      34.375  66.608  29.352  1.00  0.00           C  
ATOM   1867  N   LEU B 247      32.840  62.586  32.665  1.00  0.00           N  
ATOM   1868  CA  LEU B 247      31.801  61.526  32.435  1.00  0.00           C  
ATOM   1869  C   LEU B 247      31.070  61.154  33.690  1.00  0.00           C  
ATOM   1870  O   LEU B 247      29.828  60.973  33.656  1.00  0.00           O  
ATOM   1871  CB  LEU B 247      32.521  60.312  31.758  1.00  0.00           C  
ATOM   1872  CG  LEU B 247      33.283  60.633  30.429  1.00  0.00           C  
ATOM   1873  CD1 LEU B 247      34.102  59.400  30.053  1.00  0.00           C  
ATOM   1874  CD2 LEU B 247      32.418  60.966  29.207  1.00  0.00           C  
ATOM   1875  N   ASN B 248      31.758  61.190  34.813  1.00  0.00           N  
ATOM   1876  CA  ASN B 248      31.242  60.996  36.145  1.00  0.00           C  
ATOM   1877  C   ASN B 248      30.366  62.124  36.665  1.00  0.00           C  
ATOM   1878  O   ASN B 248      29.515  61.815  37.497  1.00  0.00           O  
ATOM   1879  CB  ASN B 248      32.458  60.710  37.092  1.00  0.00           C  
ATOM   1880  CG  ASN B 248      33.102  59.360  36.946  1.00  0.00           C  
ATOM   1881  ND2 ASN B 248      33.511  58.743  37.991  1.00  0.00           N  
ATOM   1882  OD1 ASN B 248      33.226  58.785  35.894  1.00  0.00           O  
ATOM   1883  N   ARG B 249      30.632  63.334  36.226  1.00  0.00           N  
ATOM   1884  CA  ARG B 249      29.743  64.474  36.608  1.00  0.00           C  
ATOM   1885  C   ARG B 249      28.501  64.416  35.745  1.00  0.00           C  
ATOM   1886  O   ARG B 249      27.424  64.562  36.309  1.00  0.00           O  
ATOM   1887  CB  ARG B 249      30.453  65.824  36.362  1.00  0.00           C  
ATOM   1888  CG  ARG B 249      29.603  66.913  36.940  1.00  0.00           C  
ATOM   1889  CD  ARG B 249      30.322  68.226  37.103  1.00  0.00           C  
ATOM   1890  NE  ARG B 249      30.235  69.083  35.901  1.00  0.00           N  
ATOM   1891  CZ  ARG B 249      30.809  70.249  35.724  1.00  0.00           C  
ATOM   1892  NH1 ARG B 249      31.750  70.670  36.462  1.00  0.00           N1+
ATOM   1893  NH2 ARG B 249      30.466  70.974  34.707  1.00  0.00           N1+
ATOM   1894  N   LYS B 250      28.625  64.099  34.447  1.00  0.00           N  
ATOM   1895  CA  LYS B 250      27.354  63.891  33.669  1.00  0.00           C  
ATOM   1896  C   LYS B 250      26.497  62.791  34.330  1.00  0.00           C  
ATOM   1897  O   LYS B 250      25.293  62.893  34.381  1.00  0.00           O  
ATOM   1898  CB  LYS B 250      27.604  63.546  32.226  1.00  0.00           C  
ATOM   1899  CG  LYS B 250      28.016  64.719  31.412  1.00  0.00           C  
ATOM   1900  CD  LYS B 250      26.936  65.745  31.176  1.00  0.00           C  
ATOM   1901  CE  LYS B 250      27.450  67.023  30.451  1.00  0.00           C  
ATOM   1902  NZ  LYS B 250      26.377  67.914  30.176  1.00  0.00           N1+
ATOM   1903  N   ALA B 251      27.179  61.735  34.822  1.00  0.00           N  
ATOM   1904  CA  ALA B 251      26.393  60.627  35.392  1.00  0.00           C  
ATOM   1905  C   ALA B 251      25.704  61.088  36.731  1.00  0.00           C  
ATOM   1906  O   ALA B 251      24.555  60.705  36.906  1.00  0.00           O  
ATOM   1907  CB  ALA B 251      27.338  59.398  35.652  1.00  0.00           C  
ATOM   1908  N   ILE B 252      26.266  61.993  37.509  1.00  0.00           N  
ATOM   1909  CA  ILE B 252      25.531  62.703  38.548  1.00  0.00           C  
ATOM   1910  C   ILE B 252      24.397  63.636  38.050  1.00  0.00           C  
ATOM   1911  O   ILE B 252      23.373  63.599  38.676  1.00  0.00           O  
ATOM   1912  CB  ILE B 252      26.551  63.505  39.399  1.00  0.00           C  
ATOM   1913  CG1 ILE B 252      27.642  62.710  40.132  1.00  0.00           C  
ATOM   1914  CG2 ILE B 252      25.847  64.485  40.409  1.00  0.00           C  
ATOM   1915  CD1 ILE B 252      28.781  63.665  40.538  1.00  0.00           C  
ATOM   1916  N   ASP B 253      24.611  64.467  37.041  1.00  0.00           N  
ATOM   1917  CA  ASP B 253      23.646  65.397  36.520  1.00  0.00           C  
ATOM   1918  C   ASP B 253      22.504  64.542  35.930  1.00  0.00           C  
ATOM   1919  O   ASP B 253      21.383  65.029  36.039  1.00  0.00           O  
ATOM   1920  CB  ASP B 253      24.378  66.093  35.392  1.00  0.00           C  
ATOM   1921  CG  ASP B 253      25.476  67.019  35.917  1.00  0.00           C  
ATOM   1922  OD1 ASP B 253      25.564  67.288  37.151  1.00  0.00           O  
ATOM   1923  OD2 ASP B 253      26.335  67.400  35.085  1.00  0.00           O1-
ATOM   1924  N   PHE B 254      22.684  63.334  35.460  1.00  0.00           N  
ATOM   1925  CA  PHE B 254      21.621  62.419  34.994  1.00  0.00           C  
ATOM   1926  C   PHE B 254      20.731  62.121  36.223  1.00  0.00           C  
ATOM   1927  O   PHE B 254      19.483  62.311  36.099  1.00  0.00           O  
ATOM   1928  CB  PHE B 254      22.287  61.151  34.424  1.00  0.00           C  
ATOM   1929  CG  PHE B 254      21.407  59.976  34.039  1.00  0.00           C  
ATOM   1930  CD1 PHE B 254      21.464  58.804  34.789  1.00  0.00           C  
ATOM   1931  CD2 PHE B 254      20.662  60.120  32.845  1.00  0.00           C  
ATOM   1932  CE1 PHE B 254      20.853  57.650  34.311  1.00  0.00           C  
ATOM   1933  CE2 PHE B 254      19.974  58.970  32.394  1.00  0.00           C  
ATOM   1934  CZ  PHE B 254      20.089  57.749  33.174  1.00  0.00           C  
ATOM   1935  N   LEU B 255      21.363  61.723  37.335  1.00  0.00           N  
ATOM   1936  CA  LEU B 255      20.676  61.207  38.513  1.00  0.00           C  
ATOM   1937  C   LEU B 255      19.953  62.396  39.129  1.00  0.00           C  
ATOM   1938  O   LEU B 255      18.806  62.317  39.461  1.00  0.00           O  
ATOM   1939  CB  LEU B 255      21.705  60.600  39.505  1.00  0.00           C  
ATOM   1940  CG  LEU B 255      22.196  59.255  38.975  1.00  0.00           C  
ATOM   1941  CD1 LEU B 255      23.416  58.851  39.860  1.00  0.00           C  
ATOM   1942  CD2 LEU B 255      21.130  58.194  39.081  1.00  0.00           C  
ATOM   1943  N   LEU B 256      20.606  63.564  39.176  1.00  0.00           N  
ATOM   1944  CA  LEU B 256      19.893  64.810  39.686  1.00  0.00           C  
ATOM   1945  C   LEU B 256      18.836  65.339  38.723  1.00  0.00           C  
ATOM   1946  O   LEU B 256      17.840  65.958  39.081  1.00  0.00           O  
ATOM   1947  CB  LEU B 256      20.999  65.876  39.764  1.00  0.00           C  
ATOM   1948  CG  LEU B 256      22.076  65.827  40.908  1.00  0.00           C  
ATOM   1949  CD1 LEU B 256      23.110  67.016  40.817  1.00  0.00           C  
ATOM   1950  CD2 LEU B 256      21.422  65.757  42.252  1.00  0.00           C  
ATOM   1951  N   GLN B 257      18.990  65.131  37.453  1.00  0.00           N  
ATOM   1952  CA  GLN B 257      17.884  65.347  36.511  1.00  0.00           C  
ATOM   1953  C   GLN B 257      16.593  64.485  36.793  1.00  0.00           C  
ATOM   1954  O   GLN B 257      15.496  64.930  36.539  1.00  0.00           O  
ATOM   1955  CB  GLN B 257      18.317  65.319  35.018  1.00  0.00           C  
ATOM   1956  CG  GLN B 257      17.313  65.145  33.887  1.00  0.00           C  
ATOM   1957  CD  GLN B 257      16.637  66.419  33.463  1.00  0.00           C  
ATOM   1958  NE2 GLN B 257      15.872  66.333  32.382  1.00  0.00           N  
ATOM   1959  OE1 GLN B 257      16.881  67.502  33.954  1.00  0.00           O  
ATOM   1960  N   ARG B 258      16.739  63.266  37.291  1.00  0.00           N  
ATOM   1961  CA  ARG B 258      15.578  62.421  37.562  1.00  0.00           C  
ATOM   1962  C   ARG B 258      15.136  62.352  38.983  1.00  0.00           C  
ATOM   1963  O   ARG B 258      13.956  62.017  39.234  1.00  0.00           O  
ATOM   1964  CB  ARG B 258      15.889  61.040  36.978  1.00  0.00           C  
ATOM   1965  CG  ARG B 258      16.084  61.018  35.396  1.00  0.00           C  
ATOM   1966  CD  ARG B 258      16.448  59.644  34.802  1.00  0.00           C  
ATOM   1967  NE  ARG B 258      16.727  59.692  33.320  1.00  0.00           N  
ATOM   1968  CZ  ARG B 258      16.641  58.781  32.401  1.00  0.00           C  
ATOM   1969  NH1 ARG B 258      16.783  59.130  31.139  1.00  0.00           N1+
ATOM   1970  NH2 ARG B 258      16.424  57.553  32.749  1.00  0.00           N1+
ATOM   1971  N   TRP B 259      16.063  62.680  39.964  1.00  0.00           N  
ATOM   1972  CA  TRP B 259      15.900  62.349  41.370  1.00  0.00           C  
ATOM   1973  C   TRP B 259      16.429  63.460  42.249  1.00  0.00           C  
ATOM   1974  O   TRP B 259      16.624  63.307  43.480  1.00  0.00           O  
ATOM   1975  CB  TRP B 259      16.372  60.919  41.768  1.00  0.00           C  
ATOM   1976  CG  TRP B 259      16.291  59.824  40.791  1.00  0.00           C  
ATOM   1977  CD1 TRP B 259      17.253  59.364  40.000  1.00  0.00           C  
ATOM   1978  CD2 TRP B 259      15.199  58.857  40.705  1.00  0.00           C  
ATOM   1979  CE2 TRP B 259      15.494  58.006  39.591  1.00  0.00           C  
ATOM   1980  CE3 TRP B 259      13.933  58.634  41.311  1.00  0.00           C  
ATOM   1981  NE1 TRP B 259      16.773  58.338  39.242  1.00  0.00           N  
ATOM   1982  CZ2 TRP B 259      14.607  57.020  39.142  1.00  0.00           C  
ATOM   1983  CZ3 TRP B 259      12.974  57.689  40.819  1.00  0.00           C  
ATOM   1984  CH2 TRP B 259      13.335  56.874  39.713  1.00  0.00           C  
ATOM   1985  N   GLY B 260      16.749  64.678  41.659  1.00  0.00           N  
ATOM   1986  CA  GLY B 260      17.263  65.798  42.490  1.00  0.00           C  
ATOM   1987  C   GLY B 260      16.295  66.566  43.343  1.00  0.00           C  
ATOM   1988  O   GLY B 260      16.547  67.400  44.166  1.00  0.00           O  
ATOM   1989  N   GLY B 261      15.048  66.334  43.159  1.00  0.00           N  
ATOM   1990  CA  GLY B 261      13.837  66.949  43.880  1.00  0.00           C  
ATOM   1991  C   GLY B 261      12.787  65.821  44.240  1.00  0.00           C  
ATOM   1992  O   GLY B 261      13.177  64.652  44.259  1.00  0.00           O  
ATOM   1993  N   THR B 262      11.481  66.138  44.433  1.00  0.00           N  
ATOM   1994  CA  THR B 262      10.260  65.244  44.655  1.00  0.00           C  
ATOM   1995  C   THR B 262      10.040  64.380  43.346  1.00  0.00           C  
ATOM   1996  O   THR B 262       9.982  64.835  42.177  1.00  0.00           O  
ATOM   1997  CB  THR B 262       9.109  66.184  45.001  1.00  0.00           C  
ATOM   1998  CG2 THR B 262       7.689  65.491  45.174  1.00  0.00           C  
ATOM   1999  OG1 THR B 262       9.476  66.947  46.189  1.00  0.00           O  
ATOM   2000  N   CYS B 263       9.813  63.119  43.513  1.00  0.00           N  
ATOM   2001  CA  CYS B 263       9.483  62.145  42.477  1.00  0.00           C  
ATOM   2002  C   CYS B 263       8.116  61.559  42.664  1.00  0.00           C  
ATOM   2003  O   CYS B 263       7.803  61.230  43.793  1.00  0.00           O  
ATOM   2004  CB  CYS B 263      10.495  61.054  42.643  1.00  0.00           C  
ATOM   2005  SG  CYS B 263      12.199  61.518  42.155  1.00  0.00           S  
ATOM   2006  N   HIS B 264       7.327  61.388  41.611  1.00  0.00           N  
ATOM   2007  CA  HIS B 264       5.872  61.167  41.833  1.00  0.00           C  
ATOM   2008  C   HIS B 264       5.322  59.904  41.092  1.00  0.00           C  
ATOM   2009  O   HIS B 264       5.374  59.652  39.869  1.00  0.00           O  
ATOM   2010  CB  HIS B 264       5.133  62.422  41.304  1.00  0.00           C  
ATOM   2011  CG  HIS B 264       3.592  62.399  41.565  1.00  0.00           C  
ATOM   2012  CD2 HIS B 264       2.965  63.221  42.487  1.00  0.00           C  
ATOM   2013  ND1 HIS B 264       2.571  61.662  40.885  1.00  0.00           N  
ATOM   2014  CE1 HIS B 264       1.364  62.049  41.407  1.00  0.00           C  
ATOM   2015  NE2 HIS B 264       1.590  62.945  42.393  1.00  0.00           N  
ATOM   2016  N   ILE B 265       4.689  59.010  41.837  1.00  0.00           N  
ATOM   2017  CA  ILE B 265       3.985  57.812  41.315  1.00  0.00           C  
ATOM   2018  C   ILE B 265       2.990  58.172  40.118  1.00  0.00           C  
ATOM   2019  O   ILE B 265       2.163  59.045  40.316  1.00  0.00           O  
ATOM   2020  CB  ILE B 265       3.362  56.923  42.486  1.00  0.00           C  
ATOM   2021  CG1 ILE B 265       4.518  56.458  43.377  1.00  0.00           C  
ATOM   2022  CG2 ILE B 265       2.552  55.747  42.034  1.00  0.00           C  
ATOM   2023  CD1 ILE B 265       4.200  55.694  44.619  1.00  0.00           C  
ATOM   2024  N   LEU B 266       3.088  57.519  38.960  1.00  0.00           N  
ATOM   2025  CA  LEU B 266       2.377  57.741  37.719  1.00  0.00           C  
ATOM   2026  C   LEU B 266       2.660  59.121  37.082  1.00  0.00           C  
ATOM   2027  O   LEU B 266       1.971  59.546  36.177  1.00  0.00           O  
ATOM   2028  CB  LEU B 266       0.874  57.310  37.791  1.00  0.00           C  
ATOM   2029  CG  LEU B 266       0.720  55.814  38.156  1.00  0.00           C  
ATOM   2030  CD1 LEU B 266      -0.722  55.568  38.512  1.00  0.00           C  
ATOM   2031  CD2 LEU B 266       1.007  54.886  36.915  1.00  0.00           C  
ATOM   2032  N   GLY B 267       3.648  59.834  37.587  1.00  0.00           N  
ATOM   2033  CA  GLY B 267       3.985  61.255  37.302  1.00  0.00           C  
ATOM   2034  C   GLY B 267       4.508  61.375  35.887  1.00  0.00           C  
ATOM   2035  O   GLY B 267       5.219  60.487  35.423  1.00  0.00           O  
ATOM   2036  N   PRO B 268       4.040  62.325  35.058  1.00  0.00           N  
ATOM   2037  CA  PRO B 268       4.310  62.464  33.577  1.00  0.00           C  
ATOM   2038  C   PRO B 268       5.740  62.210  33.155  1.00  0.00           C  
ATOM   2039  O   PRO B 268       5.911  61.558  32.101  1.00  0.00           O  
ATOM   2040  CB  PRO B 268       3.879  63.880  33.134  1.00  0.00           C  
ATOM   2041  CG  PRO B 268       2.910  64.274  34.202  1.00  0.00           C  
ATOM   2042  CD  PRO B 268       3.388  63.541  35.430  1.00  0.00           C  
ATOM   2043  N   ASP B 269       6.776  62.654  33.848  1.00  0.00           N  
ATOM   2044  CA  ASP B 269       8.198  62.490  33.578  1.00  0.00           C  
ATOM   2045  C   ASP B 269       8.879  61.717  34.562  1.00  0.00           C  
ATOM   2046  O   ASP B 269      10.122  61.836  34.652  1.00  0.00           O  
ATOM   2047  CB  ASP B 269       8.802  63.887  33.427  1.00  0.00           C  
ATOM   2048  CG  ASP B 269       8.569  64.960  34.549  1.00  0.00           C  
ATOM   2049  OD1 ASP B 269       9.073  66.061  34.314  1.00  0.00           O  
ATOM   2050  OD2 ASP B 269       7.712  64.766  35.444  1.00  0.00           O1-
ATOM   2051  N   CYS B 270       8.177  61.043  35.425  1.00  0.00           N  
ATOM   2052  CA  CYS B 270       8.760  60.290  36.520  1.00  0.00           C  
ATOM   2053  C   CYS B 270       9.242  58.982  35.889  1.00  0.00           C  
ATOM   2054  O   CYS B 270       8.532  58.213  35.214  1.00  0.00           O  
ATOM   2055  CB  CYS B 270       7.786  60.179  37.744  1.00  0.00           C  
ATOM   2056  SG  CYS B 270       8.269  58.955  38.990  1.00  0.00           S  
ATOM   2057  N   CYS B 271      10.501  58.559  36.245  1.00  0.00           N  
ATOM   2058  CA  CYS B 271      11.106  57.347  35.718  1.00  0.00           C  
ATOM   2059  C   CYS B 271      10.813  56.004  36.563  1.00  0.00           C  
ATOM   2060  O   CYS B 271      11.617  55.341  37.152  1.00  0.00           O  
ATOM   2061  CB  CYS B 271      12.586  57.623  35.601  1.00  0.00           C  
ATOM   2062  SG  CYS B 271      12.995  59.138  34.695  1.00  0.00           S  
ATOM   2063  N   ILE B 272       9.544  55.749  36.744  1.00  0.00           N  
ATOM   2064  CA  ILE B 272       9.037  54.544  37.529  1.00  0.00           C  
ATOM   2065  C   ILE B 272       7.892  53.822  36.762  1.00  0.00           C  
ATOM   2066  O   ILE B 272       6.945  54.393  36.214  1.00  0.00           O  
ATOM   2067  CB  ILE B 272       8.477  55.011  38.927  1.00  0.00           C  
ATOM   2068  CG1 ILE B 272       9.598  55.722  39.738  1.00  0.00           C  
ATOM   2069  CG2 ILE B 272       7.969  53.777  39.665  1.00  0.00           C  
ATOM   2070  CD1 ILE B 272       9.019  56.331  41.158  1.00  0.00           C  
ATOM   2071  N   GLU B 273       8.078  52.508  36.464  1.00  0.00           N  
ATOM   2072  CA  GLU B 273       7.001  51.674  35.839  1.00  0.00           C  
ATOM   2073  C   GLU B 273       5.556  51.983  36.408  1.00  0.00           C  
ATOM   2074  O   GLU B 273       5.247  51.825  37.606  1.00  0.00           O  
ATOM   2075  CB  GLU B 273       7.300  50.219  36.177  1.00  0.00           C  
ATOM   2076  CG  GLU B 273       8.506  49.723  35.397  1.00  0.00           C  
ATOM   2077  CD  GLU B 273       8.214  49.257  33.928  1.00  0.00           C  
ATOM   2078  OE1 GLU B 273       7.046  49.230  33.461  1.00  0.00           O  
ATOM   2079  OE2 GLU B 273       9.083  48.870  33.211  1.00  0.00           O1-
TER   
HETATM 2080  C1  AGG C 823      34.909  53.730  21.145  1.00  0.00           C  
HETATM 2081  N1  AGG C 823      31.479  54.621  18.210  1.00  0.00           N  
HETATM 2082  O1  AGG C 823      33.251  54.449  16.680  1.00  0.00           O  
HETATM 2083  S1  AGG C 823      33.289  54.151  20.652  1.00  0.00           S  
HETATM 2084  C2  AGG C 823      35.705  53.696  20.102  1.00  0.00           C  
HETATM 2085  N2  AGG C 823      38.292  50.256  28.757  1.00  0.00           N1+
HETATM 2086  O2  AGG C 823      36.398  52.065  26.293  1.00  0.00           O  
HETATM 2087  C3  AGG C 823      35.032  53.902  18.842  1.00  0.00           C  
HETATM 2088  C4  AGG C 823      33.713  54.304  18.911  1.00  0.00           C  
HETATM 2089  C5  AGG C 823      35.292  53.329  22.485  1.00  0.00           C  
HETATM 2090  C6  AGG C 823      32.774  54.458  17.809  1.00  0.00           C  
HETATM 2091  C7  AGG C 823      35.898  54.202  23.431  1.00  0.00           C  
HETATM 2092  C8  AGG C 823      36.358  53.699  24.630  1.00  0.00           C  
HETATM 2093  C9  AGG C 823      36.087  52.360  25.037  1.00  0.00           C  
HETATM 2094  C10 AGG C 823      35.482  51.475  24.097  1.00  0.00           C  
HETATM 2095  C11 AGG C 823      35.155  51.988  22.810  1.00  0.00           C  
HETATM 2096  C12 AGG C 823      30.302  54.600  17.489  1.00  0.00           C  
HETATM 2097  C13 AGG C 823      29.108  54.803  18.160  1.00  0.00           C  
HETATM 2098  C14 AGG C 823      27.960  54.980  17.352  1.00  0.00           C  
HETATM 2099  C15 AGG C 823      27.979  54.953  15.933  1.00  0.00           C  
HETATM 2100  C16 AGG C 823      29.228  54.614  15.273  1.00  0.00           C  
HETATM 2101  C17 AGG C 823      30.383  54.551  16.082  1.00  0.00           C  
HETATM 2102  C18 AGG C 823      35.886  51.007  27.141  1.00  0.00           C  
HETATM 2103  C19 AGG C 823      36.652  49.639  26.896  1.00  0.00           C  
HETATM 2104  C20 AGG C 823      38.075  49.747  27.348  1.00  0.00           C  
HETATM 2105  C21 AGG C 823      37.529  51.560  28.916  1.00  0.00           C  
HETATM 2106  C22 AGG C 823      36.012  51.408  28.524  1.00  0.00           C  
CONECT 2080 2083 2084 2089
CONECT 2081 2090 2096
CONECT 2082 2090
CONECT 2083 2080 2088
CONECT 2084 2080 2087
CONECT 2085 2104 2105
CONECT 2086 2093 2102
CONECT 2087 2084 2088
CONECT 2088 2083 2087 2090
CONECT 2089 2080 2091 2095
CONECT 2090 2081 2082 2088
CONECT 2091 2089 2092
CONECT 2092 2091 2093
CONECT 2093 2086 2092 2094
CONECT 2094 2093 2095
CONECT 2095 2089 2094
CONECT 2096 2081 2097 2101
CONECT 2097 2096 2098
CONECT 2098 2097 2099
CONECT 2099 2098 2100
CONECT 2100 2099 2101
CONECT 2101 2096 2100
CONECT 2102 2086 2103 2106
CONECT 2103 2102 2104
CONECT 2104 2085 2103
CONECT 2105 2085 2106
CONECT 2106 2102 2105
END
